# Supplementary material for: Diversity in rhizospheric microbial communities in tea varieties at different locations and tapping potential beneficial microorganisms
Source: Front Microbiol. 2022 Nov 10;13:1027444. doi: 10.3389/fmicb.2022.1027444 (PMC9685800; doi:10.3389/fmicb.2022.1027444)
Supplement: Supplementary file 1 [file Data_Sheet_1.XLSX]

## Sheet: Sheet1
Soil type	TOC	TON	pH	AP	AK	ACa	AMg
HZ-LJ43	3.55±0.3a	0.3±0.02a	3.86±0.01d	262.56±12.1b	179.18±14.6a	222.7±6.6d	26.82±1.06d
HZ-ZC108	1.61±0.06c	0.14±0.006b	4.34±0.02c	126.93±6.3c	173.45±10.3a	358.93±27.9c	34.3±1.37c
SZ-LJ43	1.96±0.06b	0.16±0.01b	4.57±0.05a	27.43±1.225a	306.52±2.9b	538.16±13.1a	88.81±0.81a
SZ-ZC108	1.84±0.12bc	0.16±0.01b	4.48±0.02b	25.5±2.52a	288.91±18.9b	406.14±4.6b	67.24±0.53b
	C	SD	N	SD	PH	SD	P	SD	K	SD	CA	SD	Mg	SD
HZ-LJ43 sample1	3.89934	0.30673	0.332586	0.0244783	3.87	0.01	248.619	12.1276	193.591	14.5889	230.276	6.61036	28.0331	1.06145
HZ-LJ43 sample2	3.36806		0.294172		3.86		268.355		164.42		218.122		26.0479
HZ-LJ43 sample3	3.36806		0.287096		3.85		270.698		179.542		219.695		26.3893
HZ-ZC108 sample1	1.68403	0.0644453	0.14557	0.0055676	4.34	0.0152753	127.428	6.3374	174.907	10.3096	388.737	27.8625	34.7081	1.36523
HZ-ZC108 sample2	1.56374		0.139504		4.35		120.365		182.951		354.508		35.4098
HZ-ZC108 sample3	1.58379		0.13445		4.32		133.01		162.487		333.541		32.7737
SZ-LJ43 sample1	2.02485	0.0604218	0.16882	0.0101762	4.54	0.0519615	26.0321	1.22452	304.913	2.93394	525.856	13.1621	88.6849	0.805506
SZ-LJ43 sample2	1.90456		0.148602		4.54		27.96		309.903		552.039		89.6699
SZ-LJ43 sample3	1.95468		0.15669		4.63		28.304		304.734		536.587		88.0734
SZ-ZC108 sample1	1.85444	0.11618	0.1577	0.0123534	4.45	0.023094	27.1929	2.52082	273.011	18.9665	407.658	4.60861	66.6468	0.526131
SZ-ZC108 sample2	1.94466		0.165788		4.49		26.7111		283.813		400.969		67.399
SZ-ZC108 sample3	1.7141		0.141526		4.49		22.6058		309.903		409.806		67.6602
