# Supplementary material for: Diversity in rhizospheric microbial communities in tea varieties at different locations and tapping potential beneficial microorganisms
Source: Front Microbiol. 2022 Nov 10;13:1027444. doi: 10.3389/fmicb.2022.1027444 (PMC9685800; doi:10.3389/fmicb.2022.1027444)
Supplement: Supplementary file 2 [file Data_Sheet_2.XLSX]

## Sheet: Sheet1
16S HZ-LJ43 HZ-ZC108					Means	SD			SZ-LJ43 SZ-ZC108					Means	SD
				num.edges	5338	0							num.edges	500	0
				num.pos.edges	2857	0							num.pos.edges	313	0
				num.neg.edges	2481	0							num.neg.edges	187	0
				num.vertices	162	0							num.vertices	137	0
				connectance	0.409324	0							connectance	0.0536711	0
				average.degree	65.9012	0							average.degree	7.29927	0
				average.path.length	1.59068	0							average.path.length	2.67753	0.011148
				diameter	2	0							diameter	4.98	0.271429
				edge.connectivity	49.45	2.46365							edge.connectivity	1.513	0.731003
				clustering.coefficient	0.40922	0.00116465							clustering.coefficient	0.0531518	0.00639054
				no.clusters	1	0							no.clusters	1.087	0.292432
				centralization.degree	0.104551	0.0155621							centralization.degree	0.0552554	0.0106032
				centralization.betweenness	0.00219652	0.000382997							centralization.betweenness	0.0335255	0.00814912
				centralization.closeness	0.0886854	0.0143108							centralization.closeness	0.122779	0.0252575
HZ-LJ43 SZ-LJ43					Means	SD			HZ-ZC108 SZ-ZC108					Means	SD
				num.edges	5823	0							num.edges	4223	0
				num.pos.edges	3041	0							num.pos.edges	2190	0
				num.neg.edges	2782	0							num.neg.edges	2033	0
				num.vertices	164	0							num.vertices	160	0
				connectance	0.435658	0							connectance	0.331997	0
				average.degree	71.0122	0							average.degree	52.7875	0
				average.path.length	1.56434	0							average.path.length	1.668	0
				diameter	2	0							diameter	2	0
				edge.connectivity	54.246	2.52028							edge.connectivity	37.316	2.22421
				clustering.coefficient	0.435575	0.00107702							clustering.coefficient	0.331903	0.00150148
				no.clusters	1	0							no.clusters	1	0
				centralization.degree	0.103956	0.0161713							centralization.degree	0.101248	0.0154838
				centralization.betweenness	0.00191578	0.00034076							centralization.betweenness	0.00306673	0.000552942
				centralization.closeness	0.091233	0.0154041							centralization.closeness	0.0777448	0.0127927
	16S Co-occurrence	HZ-LJ43/ZC108	SZ-LJ43/ZC108	LJ43-HZ/SZ	ZC108-HZ/SZ
	pos.edges	2857	313	3041	2190
	neg.edges	2481	187	2782	2033
	vertices	162	137	164	160
	average degree	65	7	71	52
	connectance	0.409	0.054	0.436	0.332

## Sheet: Sheet2
ITS HZ-LJ43 HZ-ZC108					Means	SD				SZ-LJ43 SZ-ZC108					Means	SD
				num.edges	977	0								num.edges	106	0
				num.pos.edges	522	0								num.pos.edges	67	0
				num.neg.edges	455	0								num.neg.edges	39	0
				num.vertices	83	0								num.vertices	39	0
				connectance	0.2871	0								connectance	0.14305	0
				average.degree	23.5422	0								average.degree	5.4359	0
				average.path.length	1.71352	0.000505963								average.path.length	2.28879	0.0327717
				diameter	2.836	0.370461								diameter	4.363	0.495456
				edge.connectivity	14.042	1.60898								edge.connectivity	1.37	0.725
				clustering.coefficient	0.286898	0.00477716								clustering.coefficient	0.140197	0.023669
				no.clusters	1	0								no.clusters	1.117	0.348472
				centralization.degree	0.126522	0.0230022								centralization.degree	0.130345	0.0312603
				centralization.betweenness	0.0101949	0.00234197								centralization.betweenness	0.0874726	0.026318
				centralization.closeness	0.0944893	0.0186994								centralization.closeness	0.18673	0.0481728
HZ-LJ43 SZ-LJ43					Means	SD				HZ-ZC108 SZ-ZC108					Means	SD
				num.edges	2619	0								num.edges	1863	0
				num.pos.edges	1502	0								num.pos.edges	991	0
				num.neg.edges	1117	0								num.neg.edges	872	0
				num.vertices	106	0								num.vertices	93	0
				connectance	0.47062	0								connectance	0.435484	0
				average.degree	49.4151	0								average.degree	40.0645	0
				average.path.length	1.52938	0								average.path.length	1.56452	0
				diameter	2	0								diameter	2	0
				edge.connectivity	36.817	1.9497								edge.connectivity	28.534	1.93665
				clustering.coefficient	0.470317	0.00185224								clustering.coefficient	0.435175	0.00245972
				no.clusters	1	0								no.clusters	1	0
				centralization.degree	0.120771	0.0191303								centralization.degree	0.127951	0.0217802
				centralization.betweenness	0.00312628	0.000567183								centralization.betweenness	0.00446226	0.000904435
				centralization.closeness	0.112683	0.0196593								centralization.closeness	0.114663	0.0216851
	ITS Co-occurance	HZ-LJ43/ZC108	SZ-LJ43/ZC108	LJ43-HZ/SZ	ZC108-HZ/SZ
	pos.edges	522	67	1502	991
	neg.edges	455	39	1117	872
	vertices	83	39	106	93
	average degree	23	5	49	40
	connectance	0.287	0.143	0.471	0.435
