# Supplementary material for: Diversity in rhizospheric microbial communities in tea varieties at different locations and tapping potential beneficial microorganisms
Source: Front Microbiol. 2022 Nov 10;13:1027444. doi: 10.3389/fmicb.2022.1027444 (PMC9685800; doi:10.3389/fmicb.2022.1027444)
Supplement: Supplementary file 3 [file Data_Sheet_3.XLSX]

## Sheet: Sheet1
ITS VENN	16S VENN
	HZ-ZC108	HZ-LJ43	SZ-LJ43	SZ-ZC108
	827527c768fe32cc56ee87386c0db63e	827527c768fe32cc56ee87386c0db63e	c98b3785e249288b77ad89923b5d3732	c98b3785e249288b77ad89923b5d3732
	6064c4cc78e9c6f3c2321321c8bc47d6	6064c4cc78e9c6f3c2321321c8bc47d6	6064c4cc78e9c6f3c2321321c8bc47d6	6064c4cc78e9c6f3c2321321c8bc47d6
	0cdea9f04f7e0ed6339990ac7b0b2b52	30f249f3231a36e83112b39b6d77c89c	0cdea9f04f7e0ed6339990ac7b0b2b52	0cdea9f04f7e0ed6339990ac7b0b2b52
	30f249f3231a36e83112b39b6d77c89c	15f55c3d3d0f3f12b15f17422de76783	30f249f3231a36e83112b39b6d77c89c	30f249f3231a36e83112b39b6d77c89c
	15f55c3d3d0f3f12b15f17422de76783	d1839ef2bb1338f81bc68e739f961948	15f55c3d3d0f3f12b15f17422de76783	8af1e204ffdb06732a0c9b4283ea61a4
	d1839ef2bb1338f81bc68e739f961948	593199ed1cdfc34454a522d5bd912b95	593199ed1cdfc34454a522d5bd912b95	dd620a11e0b7f92d4c2b29f43465273f
	593199ed1cdfc34454a522d5bd912b95	8af1e204ffdb06732a0c9b4283ea61a4	8af1e204ffdb06732a0c9b4283ea61a4	6f88d434ef6336c9a6adbd5fdf64674c
	8af1e204ffdb06732a0c9b4283ea61a4	e609dc6b82372e3c6cf78a1505e3c8d5	97dda3719e59a5a4f24bb555ffd16e40	5e9347a6674878d1dcd4ad08cd1e69a0
	e609dc6b82372e3c6cf78a1505e3c8d5	97dda3719e59a5a4f24bb555ffd16e40	dd620a11e0b7f92d4c2b29f43465273f	b66e2f76ebc5b377a0c17eb0943a7cff
	97dda3719e59a5a4f24bb555ffd16e40	dd620a11e0b7f92d4c2b29f43465273f	6f88d434ef6336c9a6adbd5fdf64674c	f341d9d2c11f45fa3cffa38d3f28a587
	dd620a11e0b7f92d4c2b29f43465273f	5e9347a6674878d1dcd4ad08cd1e69a0	5e9347a6674878d1dcd4ad08cd1e69a0	67c69d5e43157e0d9a9452e00d3f596d
	6f88d434ef6336c9a6adbd5fdf64674c	f341d9d2c11f45fa3cffa38d3f28a587	b66e2f76ebc5b377a0c17eb0943a7cff	191488602379caab4f74967e88c111b5
	5e9347a6674878d1dcd4ad08cd1e69a0	67c69d5e43157e0d9a9452e00d3f596d	f341d9d2c11f45fa3cffa38d3f28a587	e9d4a7fe6543746b9ff3a91c35661b6d
	b66e2f76ebc5b377a0c17eb0943a7cff	e9d4a7fe6543746b9ff3a91c35661b6d	67c69d5e43157e0d9a9452e00d3f596d	94d95e8019c950a623bc300279b59700
	f341d9d2c11f45fa3cffa38d3f28a587	94d95e8019c950a623bc300279b59700	191488602379caab4f74967e88c111b5	91603540a4cf5a85afdcea51d0e33be3
	67c69d5e43157e0d9a9452e00d3f596d	91603540a4cf5a85afdcea51d0e33be3	e9d4a7fe6543746b9ff3a91c35661b6d	b3397dab849ab4fb1e69304c83f64c8e
	191488602379caab4f74967e88c111b5	4759d02aa5d75c6f7e8ce1b5ff621832	91603540a4cf5a85afdcea51d0e33be3	4759d02aa5d75c6f7e8ce1b5ff621832
	e9d4a7fe6543746b9ff3a91c35661b6d	84d9f305edd336738b9974faa3286303	b3397dab849ab4fb1e69304c83f64c8e	d148d3c063fe89e9ea5621d6236c8f6f
	94d95e8019c950a623bc300279b59700	5cc4fddf5d3109fb85ce3f808a39fe86	4759d02aa5d75c6f7e8ce1b5ff621832	2363c63f0dbff2bc4bb1d74497b64208
	91603540a4cf5a85afdcea51d0e33be3	d148d3c063fe89e9ea5621d6236c8f6f	5cc4fddf5d3109fb85ce3f808a39fe86	738de959de88bb8718980df175386be4
	4759d02aa5d75c6f7e8ce1b5ff621832	2363c63f0dbff2bc4bb1d74497b64208	d148d3c063fe89e9ea5621d6236c8f6f	54be37d9f2d47d0f17627e5120445e7b
	5cc4fddf5d3109fb85ce3f808a39fe86	738de959de88bb8718980df175386be4	2363c63f0dbff2bc4bb1d74497b64208	0698dd18eb25eb323b3a73a4a2d0ecdf
	d148d3c063fe89e9ea5621d6236c8f6f	54be37d9f2d47d0f17627e5120445e7b	738de959de88bb8718980df175386be4	863e5aaffcddb1c33b983f7acacd0400
	2363c63f0dbff2bc4bb1d74497b64208	0698dd18eb25eb323b3a73a4a2d0ecdf	54be37d9f2d47d0f17627e5120445e7b	8d80a19dbd1fff89db399469dd35cc78
	738de959de88bb8718980df175386be4	de19d0d84e17e3590819bd7472c7b7d8	0698dd18eb25eb323b3a73a4a2d0ecdf	e58e390d7431d907c8dc300514ce877b
	0698dd18eb25eb323b3a73a4a2d0ecdf	86be3a3762e1838ae5ecbe386493579a	86be3a3762e1838ae5ecbe386493579a	6b9b78d91c6f97fad7fb902cc8bd38ea
	de19d0d84e17e3590819bd7472c7b7d8	863e5aaffcddb1c33b983f7acacd0400	863e5aaffcddb1c33b983f7acacd0400	67831aa3cffd90175236e657aec37e45
	86be3a3762e1838ae5ecbe386493579a	8d80a19dbd1fff89db399469dd35cc78	6b9b78d91c6f97fad7fb902cc8bd38ea	23af42443fb6e69b7edc9819f745efda
	863e5aaffcddb1c33b983f7acacd0400	e58e390d7431d907c8dc300514ce877b	67831aa3cffd90175236e657aec37e45	04643e9d20080139047ac808cbdfc260
	8d80a19dbd1fff89db399469dd35cc78	6b9b78d91c6f97fad7fb902cc8bd38ea	04643e9d20080139047ac808cbdfc260	1d9c0e5773e27cd0bba6a56f54704033
	e58e390d7431d907c8dc300514ce877b	67831aa3cffd90175236e657aec37e45	1d9c0e5773e27cd0bba6a56f54704033	c4f0c008e3eb278513ad5b0a7d02737e
	c7f4151e0b6d3949f365a3b499696b21	23af42443fb6e69b7edc9819f745efda	c4f0c008e3eb278513ad5b0a7d02737e	daf208258cdf250468aae7d6e2fa6fa4
	6b9b78d91c6f97fad7fb902cc8bd38ea	04643e9d20080139047ac808cbdfc260	daf208258cdf250468aae7d6e2fa6fa4	b6afe19130a1ae52234528fe65c32fbd
	67831aa3cffd90175236e657aec37e45	f2499629d3f873411a2ed75f78066288	b6afe19130a1ae52234528fe65c32fbd	92ce4816e537ae162bf488186ab659c3
	23af42443fb6e69b7edc9819f745efda	1d9c0e5773e27cd0bba6a56f54704033	92ce4816e537ae162bf488186ab659c3	cad42e88dc6c2091bcad8f16d6823e30
	04643e9d20080139047ac808cbdfc260	daf208258cdf250468aae7d6e2fa6fa4	cad42e88dc6c2091bcad8f16d6823e30	6e7a8d889516956ccab27f2835d2276b
	f2499629d3f873411a2ed75f78066288	b6afe19130a1ae52234528fe65c32fbd	6e7a8d889516956ccab27f2835d2276b	b5eca7d25972ac6bacd988f7e02dd2bc
	1d9c0e5773e27cd0bba6a56f54704033	92ce4816e537ae162bf488186ab659c3	91f9bb2be951580cd1b3b3a265a87eb5	616333b6825280c782a687f0c17939fc
	daf208258cdf250468aae7d6e2fa6fa4	7b3906982c7502859a549e2e620f53ac	4bb434020653d447377dae919839df63	95a52e6ed9ae5e0b9672606f41634752
	b6afe19130a1ae52234528fe65c32fbd	eb78537cbb391b42da6b5cf8ec6a6684	616333b6825280c782a687f0c17939fc	808a0b5cdce1430ce5e0c1318adff756
	92ce4816e537ae162bf488186ab659c3	91f9bb2be951580cd1b3b3a265a87eb5	0b8a5c0b286f7ca93b8d795d6fbeb409	e779354c39351ef791c0d514a392eea6
	7b3906982c7502859a549e2e620f53ac	4bb434020653d447377dae919839df63	2bf41d7d15fe74caba027f86a8ee7003	054d2c2f9f20fb3431838cdff816d948
	eb78537cbb391b42da6b5cf8ec6a6684	b5eca7d25972ac6bacd988f7e02dd2bc	808a0b5cdce1430ce5e0c1318adff756	46fbd740c62e39191b7bd364fe0f4c8a
	cad42e88dc6c2091bcad8f16d6823e30	616333b6825280c782a687f0c17939fc	2728e684be06ec550940b2c1e8eedf4f	2ee1048d2e4e5cd3ce3c0ad435802430
	6e7a8d889516956ccab27f2835d2276b	95a52e6ed9ae5e0b9672606f41634752	e779354c39351ef791c0d514a392eea6	fab6be9bdd9be0896b0744da4a7b7407
	91f9bb2be951580cd1b3b3a265a87eb5	2b736237325d4aa7e34a2b8212fc6d23	054d2c2f9f20fb3431838cdff816d948	4d93c8e4940140b3cd8c1a9681530a6e
	4bb434020653d447377dae919839df63	808a0b5cdce1430ce5e0c1318adff756	46fbd740c62e39191b7bd364fe0f4c8a	bf82199c90b544060bddc8faa03c0f4d
	b5eca7d25972ac6bacd988f7e02dd2bc	2728e684be06ec550940b2c1e8eedf4f	d74200c3fbe68f4d7b54e5d1b18be10c	f48b71aeb6a81354afa561fd89d18dcf
	616333b6825280c782a687f0c17939fc	e779354c39351ef791c0d514a392eea6	2ee1048d2e4e5cd3ce3c0ad435802430	e8ef67480b1fc68def109a060917d141
	0b8a5c0b286f7ca93b8d795d6fbeb409	054d2c2f9f20fb3431838cdff816d948	fab6be9bdd9be0896b0744da4a7b7407	261d76f02e1f73b8cfb411a7a5f3fdf6
	95a52e6ed9ae5e0b9672606f41634752	d74200c3fbe68f4d7b54e5d1b18be10c	bf82199c90b544060bddc8faa03c0f4d	2f22c725a62afa1a3871a805df3f966e
	2bf41d7d15fe74caba027f86a8ee7003	a5d44912355944673bcc307392b099ad	f48b71aeb6a81354afa561fd89d18dcf	edae21265db2b3f50809a175b9110386
	2b736237325d4aa7e34a2b8212fc6d23	fab6be9bdd9be0896b0744da4a7b7407	e8ef67480b1fc68def109a060917d141	3ba43ec5411a43525ae77416e1903512
	808a0b5cdce1430ce5e0c1318adff756	4d93c8e4940140b3cd8c1a9681530a6e	261d76f02e1f73b8cfb411a7a5f3fdf6	43e979b275734733e90e94580e18a828
	2728e684be06ec550940b2c1e8eedf4f	1e5e65b2d4bf05a80674e77d5f27296d	2f22c725a62afa1a3871a805df3f966e	f740de898a9a9e1a4c891a8e905bf272
	e779354c39351ef791c0d514a392eea6	bf82199c90b544060bddc8faa03c0f4d	b13f7b153380ce1d4f5bc54312ee8925	a61ef3ffa0e0954a976a05a282a7a934
	054d2c2f9f20fb3431838cdff816d948	f48b71aeb6a81354afa561fd89d18dcf	edae21265db2b3f50809a175b9110386	a446551467425cd3766ac82071db141a
	41f7bb8007492b3aa439f786f9c0cf12	e8ef67480b1fc68def109a060917d141	3ba43ec5411a43525ae77416e1903512	7b3a060a3fb6930a75c6bead3657514c
	d74200c3fbe68f4d7b54e5d1b18be10c	7745f28d18267601ee58fef51fd9dca6	43e979b275734733e90e94580e18a828	0286cd4ee20f34d1d222287caebea52c
	a5d44912355944673bcc307392b099ad	3fe8438381678d7cd26a9961433bda43	f740de898a9a9e1a4c891a8e905bf272	c64fbc51cdbd1f8de17aba65a20c8ffc
	2ee1048d2e4e5cd3ce3c0ad435802430	261d76f02e1f73b8cfb411a7a5f3fdf6	a61ef3ffa0e0954a976a05a282a7a934	b6d34a818e358df31ec75a729d8e9564
	4d93c8e4940140b3cd8c1a9681530a6e	2f22c725a62afa1a3871a805df3f966e	a446551467425cd3766ac82071db141a	b1e2700125b025e12ae12cc28bc32e30
	1e5e65b2d4bf05a80674e77d5f27296d	e1250a9014c08bf89d04d707a006fd4e	7b3a060a3fb6930a75c6bead3657514c	43951ce8593c8c0b06313c1d8da4fee9
	bf82199c90b544060bddc8faa03c0f4d	43e979b275734733e90e94580e18a828	0286cd4ee20f34d1d222287caebea52c	a6b519cdd00169d09e20fa5251d1f7bf
	f48b71aeb6a81354afa561fd89d18dcf	a61ef3ffa0e0954a976a05a282a7a934	c64fbc51cdbd1f8de17aba65a20c8ffc	44011d6856523f5f56f1a0e3aa010264
	7745f28d18267601ee58fef51fd9dca6	910ea9b0289259df3da24e2b592fd4e5	b6d34a818e358df31ec75a729d8e9564	2386de15de3e9cd74033232f822ef00a
	6131f83bc1fe1f224fe5f724f9f99b7f	22821206bb75b2fe80b4b72c12767d7a	43951ce8593c8c0b06313c1d8da4fee9	0e083ce4cf9c45694654dda7bf8a2234
	3fe8438381678d7cd26a9961433bda43	a446551467425cd3766ac82071db141a	a6b519cdd00169d09e20fa5251d1f7bf	913eb5a0c4b7cbdfc01a408fff82afe3
	261d76f02e1f73b8cfb411a7a5f3fdf6	7b3a060a3fb6930a75c6bead3657514c	44011d6856523f5f56f1a0e3aa010264	5a2050b09201c5234ac6403014517d07
	2f22c725a62afa1a3871a805df3f966e	c64fbc51cdbd1f8de17aba65a20c8ffc	2386de15de3e9cd74033232f822ef00a	25368a454c66483d33b7b22da8923fcb
	edae21265db2b3f50809a175b9110386	b6d34a818e358df31ec75a729d8e9564	0e083ce4cf9c45694654dda7bf8a2234	722f266eb54577d942d2fc7791101143
	3ba43ec5411a43525ae77416e1903512	43951ce8593c8c0b06313c1d8da4fee9	913eb5a0c4b7cbdfc01a408fff82afe3	da64709d1e1f643f7a8bd10743472d84
	43e979b275734733e90e94580e18a828	a6b519cdd00169d09e20fa5251d1f7bf	5a2050b09201c5234ac6403014517d07	3f6019bd2789012b71c59d32894602ec
	f740de898a9a9e1a4c891a8e905bf272	44011d6856523f5f56f1a0e3aa010264	43dd5ccdfa9945435d8d705c9da577b5	349bde9f1d8eca7d9125accf3edd4045
	9f7f29a1438e4d98b45c952302358300	2386de15de3e9cd74033232f822ef00a	25368a454c66483d33b7b22da8923fcb	00eb71606a9afeb2ca1cdebbd0b2d0bc
	910ea9b0289259df3da24e2b592fd4e5	0e083ce4cf9c45694654dda7bf8a2234	722f266eb54577d942d2fc7791101143	e3d7dcf8227668283288ba9719760b92
	22821206bb75b2fe80b4b72c12767d7a	913eb5a0c4b7cbdfc01a408fff82afe3	da64709d1e1f643f7a8bd10743472d84	e1f4d198d5a6d3e30056cbd2a285a1d2
	a446551467425cd3766ac82071db141a	5a2050b09201c5234ac6403014517d07	3f6019bd2789012b71c59d32894602ec	dc4df95df2486a349b9ec84fa4bb1d51
	7b3a060a3fb6930a75c6bead3657514c	43dd5ccdfa9945435d8d705c9da577b5	00eb71606a9afeb2ca1cdebbd0b2d0bc	8e2a104bb9b72a7ef698c3755dee0e57
	0286cd4ee20f34d1d222287caebea52c	25368a454c66483d33b7b22da8923fcb	e3d7dcf8227668283288ba9719760b92	908e6ff7e42f5e4ca9f2af86de8c64ca
	c64fbc51cdbd1f8de17aba65a20c8ffc	722f266eb54577d942d2fc7791101143	e1f4d198d5a6d3e30056cbd2a285a1d2	6915f8d2ac89a572024b317a5c92d564
	a6b519cdd00169d09e20fa5251d1f7bf	da64709d1e1f643f7a8bd10743472d84	dc4df95df2486a349b9ec84fa4bb1d51	d5baa45831450471a01d7c3d1893beed
	2386de15de3e9cd74033232f822ef00a	da3f06c232bad3bed2f6de7bd13f43ad	8e2a104bb9b72a7ef698c3755dee0e57	dbb439ce78ab1e84fa45cbff32bf281b
	0e083ce4cf9c45694654dda7bf8a2234	3f6019bd2789012b71c59d32894602ec	908e6ff7e42f5e4ca9f2af86de8c64ca	665091e5713053b475c9b6f36716c393
	43dd5ccdfa9945435d8d705c9da577b5	00eb71606a9afeb2ca1cdebbd0b2d0bc	6915f8d2ac89a572024b317a5c92d564	0695f40570bf7c183255172e6330ae11
	25368a454c66483d33b7b22da8923fcb	e3d7dcf8227668283288ba9719760b92	d5baa45831450471a01d7c3d1893beed	59d3dcfb100c6c184d758da457502f55
	722f266eb54577d942d2fc7791101143	e1f4d198d5a6d3e30056cbd2a285a1d2	17bbf801ad09e4021befdff27d62cce1	1ae738d62abbc748b9f6e1070f928eec
	da64709d1e1f643f7a8bd10743472d84	dc4df95df2486a349b9ec84fa4bb1d51	1fd4b76bab60b1ef4b0dfaff699169e0	1ae6e4a21ab17ebbe6d405928530e033
	da3f06c232bad3bed2f6de7bd13f43ad	8e2a104bb9b72a7ef698c3755dee0e57	dbb439ce78ab1e84fa45cbff32bf281b	d1d1a047c80ae4f79a33de17931e8ea3
	3f6019bd2789012b71c59d32894602ec	908e6ff7e42f5e4ca9f2af86de8c64ca	665091e5713053b475c9b6f36716c393	cd833782f0e268d4b132357ff4cce6fa
	00eb71606a9afeb2ca1cdebbd0b2d0bc	792d3a95eb44028137c7630e8c1b62e5	0695f40570bf7c183255172e6330ae11	a6dd73e97e9586afa715399afe97bbf6
	e1f4d198d5a6d3e30056cbd2a285a1d2	d5baa45831450471a01d7c3d1893beed	59d3dcfb100c6c184d758da457502f55	98b9a7ac1e1ef096debd4ffe19edbf19
	dc4df95df2486a349b9ec84fa4bb1d51	17bbf801ad09e4021befdff27d62cce1	1ae738d62abbc748b9f6e1070f928eec	b077f744b398cbec4e50ccab49cd6955
	8e2a104bb9b72a7ef698c3755dee0e57	dbb439ce78ab1e84fa45cbff32bf281b	1ae6e4a21ab17ebbe6d405928530e033	55b8be140f5aba7e59155e9c55a787b1
	908e6ff7e42f5e4ca9f2af86de8c64ca	665091e5713053b475c9b6f36716c393	d1d1a047c80ae4f79a33de17931e8ea3	cf16af7b9085063de5d3e03b00c4c691
	792d3a95eb44028137c7630e8c1b62e5	632c9bd788dc5b89b5d48a8cb756b233	98b9a7ac1e1ef096debd4ffe19edbf19	9c055dc6d40d0a70e5a239ef0113a8fe
	6915f8d2ac89a572024b317a5c92d564	0695f40570bf7c183255172e6330ae11	b077f744b398cbec4e50ccab49cd6955	7cc80c6f4c958e875ceb59b3364dc059
	d5baa45831450471a01d7c3d1893beed	c27dfd8fa93e1d68f20948735e2f9510	55b8be140f5aba7e59155e9c55a787b1	5a4b7b9006ec4e5ea451fe3f694c7222
	17bbf801ad09e4021befdff27d62cce1	59d3dcfb100c6c184d758da457502f55	cf16af7b9085063de5d3e03b00c4c691	fea5f425c456e570e47ca50ead271a85
	dbb439ce78ab1e84fa45cbff32bf281b	1ae738d62abbc748b9f6e1070f928eec	9c055dc6d40d0a70e5a239ef0113a8fe	16e595c62bedb879a40e3eabf6c19d09
	665091e5713053b475c9b6f36716c393	d1d1a047c80ae4f79a33de17931e8ea3	7cc80c6f4c958e875ceb59b3364dc059	197d1752b97f27d35b77b318702ccc32
	632c9bd788dc5b89b5d48a8cb756b233	cd833782f0e268d4b132357ff4cce6fa	5cee1c0c86301fd24ac2c4c86aa84424	c4d7b5b5523933df90b07a32c945deb1
	0695f40570bf7c183255172e6330ae11	9876ce258d9a8e65b234eec20f8a3018	5a4b7b9006ec4e5ea451fe3f694c7222	b03a2ff2389697daafc6803f6111134e
	c27dfd8fa93e1d68f20948735e2f9510	55b8be140f5aba7e59155e9c55a787b1	9626e4b61aec563b6c0b503ddaf5447e	7d87d71e22b467de71d23441d0ce022f
	59d3dcfb100c6c184d758da457502f55	cf16af7b9085063de5d3e03b00c4c691	6dcea6dbf040c92857adc66f59e4505a	c6e1b401a4a1e2a0eeae3f168247249a
	1ae738d62abbc748b9f6e1070f928eec	7cc80c6f4c958e875ceb59b3364dc059	fea5f425c456e570e47ca50ead271a85	408f0c1be4e87d0dd8b7933a3d15306c
	d1d1a047c80ae4f79a33de17931e8ea3	5cee1c0c86301fd24ac2c4c86aa84424	16e595c62bedb879a40e3eabf6c19d09	3390744e964f75e050dd545fe20e4c4b
	cd833782f0e268d4b132357ff4cce6fa	cf501626b6ff360226489b0ac3e090bc	10656b8d7b7bab2abf71edf05452abeb	d2f1195314ce40730a96b8a41fcfc00e
	b6c9648c29e792a1cc250a66617b6929	17eadbc1edc0463d95a073ebcdba8cf3	9665232777f8be9e98db87beae10bd45	8ac07cbc4a1adba9df12d882ae2c6638
	9876ce258d9a8e65b234eec20f8a3018	9626e4b61aec563b6c0b503ddaf5447e	197d1752b97f27d35b77b318702ccc32	7ecd34f6d9fe962d4213c896a565661b
	98b9a7ac1e1ef096debd4ffe19edbf19	6dcea6dbf040c92857adc66f59e4505a	c4d7b5b5523933df90b07a32c945deb1	285bed298626d5eae3e03632694cb3be
	b077f744b398cbec4e50ccab49cd6955	fea5f425c456e570e47ca50ead271a85	b03a2ff2389697daafc6803f6111134e	ef1a68600cc88564fb5da0889cad40a8
	55b8be140f5aba7e59155e9c55a787b1	16e595c62bedb879a40e3eabf6c19d09	7d87d71e22b467de71d23441d0ce022f	d4dc1209de873f532c0c2e54567cedcb
	cf16af7b9085063de5d3e03b00c4c691	11dc3a0e36d4e7e6da25f77a8cdfcf9d	c6e1b401a4a1e2a0eeae3f168247249a	4dcc8d16122f5a7523581820d18a4b98
	7cc80c6f4c958e875ceb59b3364dc059	197d1752b97f27d35b77b318702ccc32	408f0c1be4e87d0dd8b7933a3d15306c	db19dff31cd2a2274fdeec61ca634a94
	5cee1c0c86301fd24ac2c4c86aa84424	b03a2ff2389697daafc6803f6111134e	3390744e964f75e050dd545fe20e4c4b	46e249887f997a959acc066ec2a37ac9
	5a4b7b9006ec4e5ea451fe3f694c7222	c6e1b401a4a1e2a0eeae3f168247249a	d2f1195314ce40730a96b8a41fcfc00e	d1a095fbcc14fc361e594d34506b9878
	cf501626b6ff360226489b0ac3e090bc	408f0c1be4e87d0dd8b7933a3d15306c	8ac07cbc4a1adba9df12d882ae2c6638	5135538b3ab9b3c9aeae50fef18a33d6
	17eadbc1edc0463d95a073ebcdba8cf3	d2f1195314ce40730a96b8a41fcfc00e	7ecd34f6d9fe962d4213c896a565661b	f06b91de388c3edf45db326b8b2040eb
	9626e4b61aec563b6c0b503ddaf5447e	8ac07cbc4a1adba9df12d882ae2c6638	285bed298626d5eae3e03632694cb3be	5404252f929a0d9283bd79eaef244f72
	6dcea6dbf040c92857adc66f59e4505a	285bed298626d5eae3e03632694cb3be	ef1a68600cc88564fb5da0889cad40a8	d32cb0d88f57f916c939511a52646182
	fea5f425c456e570e47ca50ead271a85	ef1a68600cc88564fb5da0889cad40a8	d4dc1209de873f532c0c2e54567cedcb	66dac8651b9f7a9fab05dd83803ce5de
	dfc41196f4b10bfcc999d7685719ddc0	d4dc1209de873f532c0c2e54567cedcb	db19dff31cd2a2274fdeec61ca634a94	bd6d7a10556d766a8429068bd3b0c9e4
	16e595c62bedb879a40e3eabf6c19d09	4dcc8d16122f5a7523581820d18a4b98	46e249887f997a959acc066ec2a37ac9	72e6871b5ef4dccbdf725d3ae37881a9
	10656b8d7b7bab2abf71edf05452abeb	46e249887f997a959acc066ec2a37ac9	d1a095fbcc14fc361e594d34506b9878	2c1d4d2f21309422d47b760413bf1887
	9665232777f8be9e98db87beae10bd45	d1a095fbcc14fc361e594d34506b9878	5135538b3ab9b3c9aeae50fef18a33d6	e394e5861f7bdb7f1a0e6be4788a4e10
	197d1752b97f27d35b77b318702ccc32	de3714d464b76fa2269842afc543cccc	5404252f929a0d9283bd79eaef244f72	6e9bc0f83adf7894becee5a5d073f77b
	b03a2ff2389697daafc6803f6111134e	5135538b3ab9b3c9aeae50fef18a33d6	d32cb0d88f57f916c939511a52646182	9279643329b0c5ed0bb35010a755cdd6
	7d87d71e22b467de71d23441d0ce022f	f06b91de388c3edf45db326b8b2040eb	66dac8651b9f7a9fab05dd83803ce5de	6df44a4f3eb53bedf341a6add81c1f03
	c6e1b401a4a1e2a0eeae3f168247249a	0de537c36e45738d135e785ce8dec857	63c85019b6080708c5709bd318589752	89680c88038de60fdd2e0039d78bc438
	408f0c1be4e87d0dd8b7933a3d15306c	d4b50cb2cff9f4aaaedecc06827ae8e2	bd6d7a10556d766a8429068bd3b0c9e4	37235e734b768d4869cb8dd1cb193e17
	3390744e964f75e050dd545fe20e4c4b	5404252f929a0d9283bd79eaef244f72	72e6871b5ef4dccbdf725d3ae37881a9	f9745b54a8d7410b795aac797905a888
	d2f1195314ce40730a96b8a41fcfc00e	66dac8651b9f7a9fab05dd83803ce5de	2c1d4d2f21309422d47b760413bf1887	6b875acc70e3e8b67e62e3c6c938a4be
	8ac07cbc4a1adba9df12d882ae2c6638	63c85019b6080708c5709bd318589752	e394e5861f7bdb7f1a0e6be4788a4e10	3f31f57823ce22531df345091d60ef13
	285bed298626d5eae3e03632694cb3be	42b0f2919508a1dcc36d3ba5ee9a73d8	49878ba914ca81bd4c840884defc2c7b	b69a4417307de881d6cae66f60060b14
	ef1a68600cc88564fb5da0889cad40a8	72e6871b5ef4dccbdf725d3ae37881a9	6e9bc0f83adf7894becee5a5d073f77b	6568f0ee4beb80f9efa9134222c63777
	d4dc1209de873f532c0c2e54567cedcb	2c1d4d2f21309422d47b760413bf1887	9279643329b0c5ed0bb35010a755cdd6	c6db8164acfded3d86fbf0ca633385aa
	4dcc8d16122f5a7523581820d18a4b98	e394e5861f7bdb7f1a0e6be4788a4e10	6df44a4f3eb53bedf341a6add81c1f03	739790f9b5e0a31bd222a35ba8327fd7
	98dc8b17544671676c463cf8d2c5ffe7	6e9bc0f83adf7894becee5a5d073f77b	89680c88038de60fdd2e0039d78bc438	a69bafb792930ae4535408bf05b9f4a5
	46e249887f997a959acc066ec2a37ac9	89680c88038de60fdd2e0039d78bc438	37235e734b768d4869cb8dd1cb193e17	3305ef989725c3ad1a9fbc37e0b471ec
	d1a095fbcc14fc361e594d34506b9878	37235e734b768d4869cb8dd1cb193e17	f9745b54a8d7410b795aac797905a888	5b25ff00a29077f7b227c2ebfd9b81c6
	de3714d464b76fa2269842afc543cccc	294bf1b03d27b5f3b3b2a9e0ca5425bc	a66172e6ed163df3342e87b509920deb	25755f981155517788d7ff263138644e
	5135538b3ab9b3c9aeae50fef18a33d6	87e60ad8e94135fd82b69679122ac714	57fd3b6c19b08ee457bfe2cb7b454c94	f460f6b39bcc15fcf8becaa86dafa6f5
	f06b91de388c3edf45db326b8b2040eb	6b875acc70e3e8b67e62e3c6c938a4be	294bf1b03d27b5f3b3b2a9e0ca5425bc	e5130f80eed6eb580beeab18e407cd21
	0de537c36e45738d135e785ce8dec857	3f31f57823ce22531df345091d60ef13	87e60ad8e94135fd82b69679122ac714	50afce109f67a7c36667a53b4d303f6e
	d4b50cb2cff9f4aaaedecc06827ae8e2	b69a4417307de881d6cae66f60060b14	6b875acc70e3e8b67e62e3c6c938a4be	e2098b30df8e444d426e3fd17cc89b31
	5404252f929a0d9283bd79eaef244f72	6568f0ee4beb80f9efa9134222c63777	3f31f57823ce22531df345091d60ef13	371b29ec87a80a1b5953c230d01b099a
	d32cb0d88f57f916c939511a52646182	f8ec1a0844ab293a62ebb60a4f036e83	b69a4417307de881d6cae66f60060b14	20afa70a1d78c1b410e33a0eda703b01
	66dac8651b9f7a9fab05dd83803ce5de	c0ba50f379b0e2160cacfe3bc4d2835a	c0ba50f379b0e2160cacfe3bc4d2835a	f6c973b95a9bda49a72a62cac86fc24d
	63c85019b6080708c5709bd318589752	c6db8164acfded3d86fbf0ca633385aa	c6db8164acfded3d86fbf0ca633385aa	42bf6e884e468eac594af0b5b3bec795
	42b0f2919508a1dcc36d3ba5ee9a73d8	69f48f377b636a72a65fc8d08bb31cb5	739790f9b5e0a31bd222a35ba8327fd7	51887710ed558241275f74ffa06b62cb
	72e6871b5ef4dccbdf725d3ae37881a9	1f1cb1f1c55ead698568e637ab801365	69f48f377b636a72a65fc8d08bb31cb5	8e55f5a407c0403263de7bcfdb8b00d2
	2c1d4d2f21309422d47b760413bf1887	a69bafb792930ae4535408bf05b9f4a5	1f1cb1f1c55ead698568e637ab801365	d3c1545ed393376707b1c2f97de38358
	e394e5861f7bdb7f1a0e6be4788a4e10	66fe9a7c951ff3c178a17dc56da36efa	a69bafb792930ae4535408bf05b9f4a5	994195df2a0bc12bc26fc6cc75d4d5b3
	49878ba914ca81bd4c840884defc2c7b	5b25ff00a29077f7b227c2ebfd9b81c6	3305ef989725c3ad1a9fbc37e0b471ec	419fba95bee555d9e9be58378d3d270f
	6e9bc0f83adf7894becee5a5d073f77b	bc243d0d5ff8c54d3273647e4ce26441	66fe9a7c951ff3c178a17dc56da36efa	2ae8dd5ee50115408431bec2b6854393
	9279643329b0c5ed0bb35010a755cdd6	25755f981155517788d7ff263138644e	f82ca77a70909be4ceace29a43f95b8d	1f54ea7a2d7260071b714d9d269d4456
	89680c88038de60fdd2e0039d78bc438	1e7ed9930146e33944148f1f52b2cb15	5b25ff00a29077f7b227c2ebfd9b81c6	05834c2c6d317cf53791f616a862d535
	37235e734b768d4869cb8dd1cb193e17	e5130f80eed6eb580beeab18e407cd21	bc243d0d5ff8c54d3273647e4ce26441	6bbdaaff7d43388b5687211b75b6e882
	f9745b54a8d7410b795aac797905a888	50afce109f67a7c36667a53b4d303f6e	25755f981155517788d7ff263138644e	c436cf1c6576040b883fa01871d2b11e
	a66172e6ed163df3342e87b509920deb	e2098b30df8e444d426e3fd17cc89b31	1e7ed9930146e33944148f1f52b2cb15	331212db0d35d807d734eeef9dfa9808
	57fd3b6c19b08ee457bfe2cb7b454c94	371b29ec87a80a1b5953c230d01b099a	f460f6b39bcc15fcf8becaa86dafa6f5	59c79f9b4cfd08558391102e3f95c28f
	294bf1b03d27b5f3b3b2a9e0ca5425bc	20afa70a1d78c1b410e33a0eda703b01	e5130f80eed6eb580beeab18e407cd21	e319683e3ee6dc57fcd4916287c0f601
	87e60ad8e94135fd82b69679122ac714	1b917560c6a8efa31bb2bfad4a018553	50afce109f67a7c36667a53b4d303f6e	3dda4e5fd4fcbe4f71b05134811dfbb7
	3f31f57823ce22531df345091d60ef13	6c2a5097b737fad3c8f7d83f61aed02a	e2098b30df8e444d426e3fd17cc89b31	3013fd78feb73a6731200790bb9cc95f
	b69a4417307de881d6cae66f60060b14	51887710ed558241275f74ffa06b62cb	371b29ec87a80a1b5953c230d01b099a	c113e14af89499b319e0e17c6348c3c0
	f8ec1a0844ab293a62ebb60a4f036e83	27d53e69bb9037437d1b6c0976935651	20afa70a1d78c1b410e33a0eda703b01	8b419dc7ab95a924f405b17110cd0bb0
	c0ba50f379b0e2160cacfe3bc4d2835a	994195df2a0bc12bc26fc6cc75d4d5b3	f6c973b95a9bda49a72a62cac86fc24d	e1dd23e2e6404a31cb3b7b54229bceb9
	739790f9b5e0a31bd222a35ba8327fd7	419fba95bee555d9e9be58378d3d270f	42bf6e884e468eac594af0b5b3bec795	75c9694cb93c9cd145ba646b15b0d1ef
	69f48f377b636a72a65fc8d08bb31cb5	bc46998f603ae777e4e0cdd45b387671	6c2a5097b737fad3c8f7d83f61aed02a	d83417f51c7800936fad8e4ee44adc2a
	1f1cb1f1c55ead698568e637ab801365	2ae8dd5ee50115408431bec2b6854393	8e55f5a407c0403263de7bcfdb8b00d2	9788ce3e9225637b97fd00a081d80229
	a69bafb792930ae4535408bf05b9f4a5	57ed0c202a217b2381df6173984fc8e5	d3c1545ed393376707b1c2f97de38358	1758a41bff2d6c91660ec16f1d43e9cb
	66fe9a7c951ff3c178a17dc56da36efa	67d637b3589e05cad1c9d9a154eda171	994195df2a0bc12bc26fc6cc75d4d5b3	ee18759a280452eec6197032547ced3c
	f82ca77a70909be4ceace29a43f95b8d	05834c2c6d317cf53791f616a862d535	419fba95bee555d9e9be58378d3d270f	c457d8e911d9ee9bf84ff1fdb99c693d
	5b25ff00a29077f7b227c2ebfd9b81c6	6bbdaaff7d43388b5687211b75b6e882	2ae8dd5ee50115408431bec2b6854393	bb5a54fa0bdaa9e3d11125d6b8c70ec1
	bc243d0d5ff8c54d3273647e4ce26441	331212db0d35d807d734eeef9dfa9808	57ed0c202a217b2381df6173984fc8e5	5f9b72f243a6b6fbc1890e2c60f9eb1f
	25755f981155517788d7ff263138644e	59c79f9b4cfd08558391102e3f95c28f	1f54ea7a2d7260071b714d9d269d4456	e13512f9ffc7ec13e7cfc2a3fe283ae7
	1e7ed9930146e33944148f1f52b2cb15	e319683e3ee6dc57fcd4916287c0f601	05834c2c6d317cf53791f616a862d535	2fce2c4818cf933a9c39e29ea6efb29b
	e5130f80eed6eb580beeab18e407cd21	3dda4e5fd4fcbe4f71b05134811dfbb7	c436cf1c6576040b883fa01871d2b11e	e41d0be8018a262fb6cde1b85804df4a
	50afce109f67a7c36667a53b4d303f6e	3013fd78feb73a6731200790bb9cc95f	331212db0d35d807d734eeef9dfa9808	2e64f04c7656dcce8bbb8de84572ce48
	adb536a8a0fe85a66f977b02708e865d	7c17a377de76ce04ac526282ae3905df	59c79f9b4cfd08558391102e3f95c28f	54e48e6d855968ebda07d98afc753cab
	371b29ec87a80a1b5953c230d01b099a	d6b02bc79479d70c9d501a4254aa056e	3dda4e5fd4fcbe4f71b05134811dfbb7	32c9659110d9fdb29ede931fd65ce59a
	20afa70a1d78c1b410e33a0eda703b01	c113e14af89499b319e0e17c6348c3c0	3013fd78feb73a6731200790bb9cc95f	c8ececd27407d939520c64ea0f884dd3
	f6c973b95a9bda49a72a62cac86fc24d	8b419dc7ab95a924f405b17110cd0bb0	7c17a377de76ce04ac526282ae3905df	b8e4a81735959d1e3efe80ca16736e42
	1b917560c6a8efa31bb2bfad4a018553	e1dd23e2e6404a31cb3b7b54229bceb9	d6b02bc79479d70c9d501a4254aa056e	1305fca5407905c1d673f17c2cb5635a
	77811e1b1a42785b9d60db2c4ef31c9a	d83417f51c7800936fad8e4ee44adc2a	c113e14af89499b319e0e17c6348c3c0	0395db5d9d37f4b688c0310e27f01558
	42bf6e884e468eac594af0b5b3bec795	9788ce3e9225637b97fd00a081d80229	8b419dc7ab95a924f405b17110cd0bb0	82549419d53aa3b4e02ee242be2af1cc
	6c2a5097b737fad3c8f7d83f61aed02a	1758a41bff2d6c91660ec16f1d43e9cb	75c9694cb93c9cd145ba646b15b0d1ef	fb702d1acca8b2cbe16bc0515689c43d
	27d53e69bb9037437d1b6c0976935651	ee18759a280452eec6197032547ced3c	d83417f51c7800936fad8e4ee44adc2a	063eb9c9fe3c674159a5391cee233166
	d3c1545ed393376707b1c2f97de38358	c457d8e911d9ee9bf84ff1fdb99c693d	9788ce3e9225637b97fd00a081d80229	50bffc4a8148f03341cff2260a37e3c3
	994195df2a0bc12bc26fc6cc75d4d5b3	83972a44cca6496c429a53940f151a86	1758a41bff2d6c91660ec16f1d43e9cb	66dda761aca2f8a56bc50432e28becd6
	419fba95bee555d9e9be58378d3d270f	e13512f9ffc7ec13e7cfc2a3fe283ae7	ee18759a280452eec6197032547ced3c	5e8d75dc617dd409358367080cd37587
	246db69b8cfd5b2f5a1e4afa72a87cb9	2fce2c4818cf933a9c39e29ea6efb29b	c457d8e911d9ee9bf84ff1fdb99c693d	f8710c728e0304cd8bd99b656c81937d
	bc46998f603ae777e4e0cdd45b387671	e41d0be8018a262fb6cde1b85804df4a	bb5a54fa0bdaa9e3d11125d6b8c70ec1	db4ba2764894f9cfa9de3b6bad420ae8
	2ae8dd5ee50115408431bec2b6854393	2e64f04c7656dcce8bbb8de84572ce48	83972a44cca6496c429a53940f151a86	9a414a74c2a7bbbc6fb665979157344f
	57ed0c202a217b2381df6173984fc8e5	6579883454f28783d25a28555df51e8e	e13512f9ffc7ec13e7cfc2a3fe283ae7	139a4df6124d9f1ec650b34ebc101e48
	67d637b3589e05cad1c9d9a154eda171	54e48e6d855968ebda07d98afc753cab	2fce2c4818cf933a9c39e29ea6efb29b	79824da4be9e0c2603a8b05cb5567b87
	05834c2c6d317cf53791f616a862d535	32c9659110d9fdb29ede931fd65ce59a	e41d0be8018a262fb6cde1b85804df4a	cf1c52f62a9cd7f406e891dce26b4c9b
	6bbdaaff7d43388b5687211b75b6e882	c8ececd27407d939520c64ea0f884dd3	32c9659110d9fdb29ede931fd65ce59a	c84d9ca2a2b4e5c7318e30fa8e964921
	59c79f9b4cfd08558391102e3f95c28f	b8e4a81735959d1e3efe80ca16736e42	c8ececd27407d939520c64ea0f884dd3	682849e49d02a171a5a9cdd5e04f250e
	e319683e3ee6dc57fcd4916287c0f601	89f523fd593c06298f4069d8b3eb8f95	89f523fd593c06298f4069d8b3eb8f95	0535c62d747b10e67e2c505eee7b6b49
	3dda4e5fd4fcbe4f71b05134811dfbb7	0395db5d9d37f4b688c0310e27f01558	1305fca5407905c1d673f17c2cb5635a	ff98295f2a1143b2054e8996075e4391
	3013fd78feb73a6731200790bb9cc95f	82549419d53aa3b4e02ee242be2af1cc	d24865a39d10492c52fb8a44e3fd267b	58c1c17113b8b57022e7313005ec0643
	7c17a377de76ce04ac526282ae3905df	fb702d1acca8b2cbe16bc0515689c43d	82549419d53aa3b4e02ee242be2af1cc	6200c335071a6d580f18fef8b3bcfec0
	d6b02bc79479d70c9d501a4254aa056e	ac357fb9f3e75e6a65853abef30120c3	fb702d1acca8b2cbe16bc0515689c43d	47816e581880a87d380c4aff5b56c519
	c113e14af89499b319e0e17c6348c3c0	063eb9c9fe3c674159a5391cee233166	063eb9c9fe3c674159a5391cee233166	0b0217a6fd3285240ff7b94ec88b883f
	8b419dc7ab95a924f405b17110cd0bb0	a8e74ce403d8f072c611a06ddf0493a3	55cd43caae34cf1aa242ecb756fff56a	04f6ccf10294f83d3f2cf40924931dab
	e1dd23e2e6404a31cb3b7b54229bceb9	50bffc4a8148f03341cff2260a37e3c3	66dda761aca2f8a56bc50432e28becd6	5db7fcb6f02b6e339da59839e79e481d
	75c9694cb93c9cd145ba646b15b0d1ef	66dda761aca2f8a56bc50432e28becd6	5e8d75dc617dd409358367080cd37587	4561b8e5441673a67189b7a0b8468053
	d83417f51c7800936fad8e4ee44adc2a	5e8d75dc617dd409358367080cd37587	f8710c728e0304cd8bd99b656c81937d	f9c8e078378b4f57a197c48f482c6e31
	9788ce3e9225637b97fd00a081d80229	f8710c728e0304cd8bd99b656c81937d	db4ba2764894f9cfa9de3b6bad420ae8	acad8934cedb92a1829cca2a4f30dbf9
	1758a41bff2d6c91660ec16f1d43e9cb	db4ba2764894f9cfa9de3b6bad420ae8	9a414a74c2a7bbbc6fb665979157344f	e9a012f1cfb7309e4a261c6ed4e7cedc
	ee18759a280452eec6197032547ced3c	139a4df6124d9f1ec650b34ebc101e48	139a4df6124d9f1ec650b34ebc101e48	332fc0898b4f22ccbde9aec91836f18a
	c457d8e911d9ee9bf84ff1fdb99c693d	cf1c52f62a9cd7f406e891dce26b4c9b	79824da4be9e0c2603a8b05cb5567b87	0d3e2cbb42c8366a1c8c109e1e73b5ba
	bb5a54fa0bdaa9e3d11125d6b8c70ec1	c84d9ca2a2b4e5c7318e30fa8e964921	cf1c52f62a9cd7f406e891dce26b4c9b	472c707588bd8fd0ebf24f470fd1eb9e
	83972a44cca6496c429a53940f151a86	682849e49d02a171a5a9cdd5e04f250e	c84d9ca2a2b4e5c7318e30fa8e964921	f5c7097fd0c25f4eef437439f6d7b05a
	5f9b72f243a6b6fbc1890e2c60f9eb1f	dcc89aafc4b1b2f9e0185584b253e591	0535c62d747b10e67e2c505eee7b6b49	be38826163f642db5018af1edd8fb0d8
	e13512f9ffc7ec13e7cfc2a3fe283ae7	219c273506e6224df676650ff48cdc8e	dcc89aafc4b1b2f9e0185584b253e591	85e546526c5115cc5c0f3b77bcd24c81
	2fce2c4818cf933a9c39e29ea6efb29b	ff98295f2a1143b2054e8996075e4391	ff98295f2a1143b2054e8996075e4391	2a6f5cfbfa1420bb6c931fa8aa4dee80
	e41d0be8018a262fb6cde1b85804df4a	3990e3fa58054ac98d1124a217ee0e02	cb85975950d6dd89ff505529b347edec	dea31764f09921cc559593c001e8cd09
	6579883454f28783d25a28555df51e8e	cb85975950d6dd89ff505529b347edec	0c7d59ce6ef1378dee94b96cf24c6579	83304842a6d6eebdcebafb8b672b2f6a
	54e48e6d855968ebda07d98afc753cab	0c7d59ce6ef1378dee94b96cf24c6579	58c1c17113b8b57022e7313005ec0643	7fc58b934a00f8fc5e6ec83f65323287
	32c9659110d9fdb29ede931fd65ce59a	bb1ed5fa747cb7b3aaf04131d05bd256	bb1ed5fa747cb7b3aaf04131d05bd256	d439b84169e93926ab669ba4ad6e62af
	c8ececd27407d939520c64ea0f884dd3	6200c335071a6d580f18fef8b3bcfec0	6200c335071a6d580f18fef8b3bcfec0	8dd59927240653cdef2f781d9fe0a103
	b8e4a81735959d1e3efe80ca16736e42	b7f4f759c55b84b2fd335aac7a8c28c9	b7f4f759c55b84b2fd335aac7a8c28c9	f17eefbd003b176eb71084b53c85cd0b
	55a07956bad354dd46d0704db15a132c	b96028e3eb4935b065cc3cf8015fdaa6	0703cdb1b3d33e5a4657247f6f7b7b9b	793fa9ac5c059a0de4822bc8f649575b
	89f523fd593c06298f4069d8b3eb8f95	5b1bc73888baba8ee922917681e07855	47816e581880a87d380c4aff5b56c519	79bd513d84ce55d9851e879965bb7cd4
	1305fca5407905c1d673f17c2cb5635a	b1835ee9aa7e2881a30ed668fcb8f3d2	0b0217a6fd3285240ff7b94ec88b883f	9460e5ebd4866723c26ae190b5c29d8a
	0395db5d9d37f4b688c0310e27f01558	0b0217a6fd3285240ff7b94ec88b883f	04f6ccf10294f83d3f2cf40924931dab	6f373e4274c93c06bccf362736d1582e
	82549419d53aa3b4e02ee242be2af1cc	04f6ccf10294f83d3f2cf40924931dab	ad794e0b5642f006f9cf88d5109d9fbb	2a68044843eca3a05363d291fde6cd7b
	fb702d1acca8b2cbe16bc0515689c43d	5db7fcb6f02b6e339da59839e79e481d	4561b8e5441673a67189b7a0b8468053	cdc8b117158b629dbe13b512d5b1f852
	063eb9c9fe3c674159a5391cee233166	4561b8e5441673a67189b7a0b8468053	f9c8e078378b4f57a197c48f482c6e31	e1c4ecaf14cde168108495a7e14d84b1
	a8e74ce403d8f072c611a06ddf0493a3	acad8934cedb92a1829cca2a4f30dbf9	acad8934cedb92a1829cca2a4f30dbf9	85d8c48db0e415f8f400a07cbbc57c4e
	50bffc4a8148f03341cff2260a37e3c3	e9a012f1cfb7309e4a261c6ed4e7cedc	e9a012f1cfb7309e4a261c6ed4e7cedc	fc31096d324a0637e0477b64275ed32a
	66dda761aca2f8a56bc50432e28becd6	332fc0898b4f22ccbde9aec91836f18a	0d3e2cbb42c8366a1c8c109e1e73b5ba	a6269a771f73c153c42af5039109aeb2
	5e8d75dc617dd409358367080cd37587	0d3e2cbb42c8366a1c8c109e1e73b5ba	472c707588bd8fd0ebf24f470fd1eb9e	6911422577ff9c5e6a73cb2d5f3bce49
	f8710c728e0304cd8bd99b656c81937d	f5c7097fd0c25f4eef437439f6d7b05a	be38826163f642db5018af1edd8fb0d8	26f3646bae7371eab217ac11411c7e48
	139a4df6124d9f1ec650b34ebc101e48	be38826163f642db5018af1edd8fb0d8	85e546526c5115cc5c0f3b77bcd24c81	df1a9a8ea476a48a9e15817793c00965
	693cc620104ffbf1302014bf022be194	2a6f5cfbfa1420bb6c931fa8aa4dee80	dea31764f09921cc559593c001e8cd09	5045b315da75236c4f02e428e28e9d68
	79824da4be9e0c2603a8b05cb5567b87	dea31764f09921cc559593c001e8cd09	0d12b6b20bbd33579146b334ef285324	3e44a135c9b22c9815c85775803ae274
	cf1c52f62a9cd7f406e891dce26b4c9b	0d12b6b20bbd33579146b334ef285324	83304842a6d6eebdcebafb8b672b2f6a	c22a2fe87d72afaa6efae2142a500634
	c84d9ca2a2b4e5c7318e30fa8e964921	83304842a6d6eebdcebafb8b672b2f6a	d439b84169e93926ab669ba4ad6e62af	1560299ad4bbd453e666a0455c3cd9f7
	0535c62d747b10e67e2c505eee7b6b49	37ff3249de0141cb94d07efbe8fb86c9	8dd59927240653cdef2f781d9fe0a103	7241b82ac3a3eda53fd21497fc1d9125
	dcc89aafc4b1b2f9e0185584b253e591	d439b84169e93926ab669ba4ad6e62af	6cc5b416500f8f6dbd4f59764b59cabc	0bdcf3ce9469f5a05c14bfa92d962880
	219c273506e6224df676650ff48cdc8e	8dd59927240653cdef2f781d9fe0a103	f17eefbd003b176eb71084b53c85cd0b	b4d91dbaefaaa9c41c18a918195ee11c
	ff98295f2a1143b2054e8996075e4391	6ab35e0ea8988323310ae813fad58a52	793fa9ac5c059a0de4822bc8f649575b	4930cfa6063363cda9ccf6a13bcae2de
	3990e3fa58054ac98d1124a217ee0e02	6cc5b416500f8f6dbd4f59764b59cabc	79bd513d84ce55d9851e879965bb7cd4	c0907de47021e8b3ce1f8556fae22f6f
	cb85975950d6dd89ff505529b347edec	f17eefbd003b176eb71084b53c85cd0b	9460e5ebd4866723c26ae190b5c29d8a	d2865261a3222a4c51f2a5eb974a263a
	0c7d59ce6ef1378dee94b96cf24c6579	793fa9ac5c059a0de4822bc8f649575b	82c75567045bb2ba2adb7364af9c4ce7	ac8db9d058907dab5624a832e77d67d0
	58c1c17113b8b57022e7313005ec0643	79bd513d84ce55d9851e879965bb7cd4	6f373e4274c93c06bccf362736d1582e	7ec1238996077880b8dd8703b0904154
	bb1ed5fa747cb7b3aaf04131d05bd256	2a68044843eca3a05363d291fde6cd7b	2a68044843eca3a05363d291fde6cd7b	c02c873c64455395e544c7fc58263372
	6200c335071a6d580f18fef8b3bcfec0	cdc8b117158b629dbe13b512d5b1f852	cdc8b117158b629dbe13b512d5b1f852	8ce57834a8e9151bfb9984458d35a090
	b4724b434ef0c08bd496d8d2fd17ba1a	e1c4ecaf14cde168108495a7e14d84b1	e1c4ecaf14cde168108495a7e14d84b1	fe11039cdb9e28ee17e3af4fba311ee1
	b7f4f759c55b84b2fd335aac7a8c28c9	85d8c48db0e415f8f400a07cbbc57c4e	85d8c48db0e415f8f400a07cbbc57c4e	c542e3af2924eb1e54f48d4e732e2a65
	b96028e3eb4935b065cc3cf8015fdaa6	77dd510bccce0c072c15976c8ba02c33	77dd510bccce0c072c15976c8ba02c33	c1bb469ed5e7aff483d2efd7c18ad9c1
	5b1bc73888baba8ee922917681e07855	fc31096d324a0637e0477b64275ed32a	fc31096d324a0637e0477b64275ed32a	8572df42230637bb52a18a80851554dc
	b1835ee9aa7e2881a30ed668fcb8f3d2	9942d609f8810f0e83a4760f8f6d1379	5983a240384e9b5ceec1f2b6a5895d4c	4d0623c7b844b8791760a1ed9d85fb76
	0b0217a6fd3285240ff7b94ec88b883f	26f3646bae7371eab217ac11411c7e48	a6269a771f73c153c42af5039109aeb2	b634c63b2c95d7f9b5d4c44e29c179be
	04f6ccf10294f83d3f2cf40924931dab	df1a9a8ea476a48a9e15817793c00965	6911422577ff9c5e6a73cb2d5f3bce49	a7b5ee28291b0799ee3fff4fd2022c6b
	5db7fcb6f02b6e339da59839e79e481d	3e44a135c9b22c9815c85775803ae274	33ef1027574b57e8880163ed501aa656	fcf06f7ac33d4fd83be15e6c065dce1c
	6efb6d30cb613397d997caf62dafe602	1560299ad4bbd453e666a0455c3cd9f7	26f3646bae7371eab217ac11411c7e48	2255d600130b65854eac01a5df5f961f
	acad8934cedb92a1829cca2a4f30dbf9	a258194d2bc6326c06dede2d8ecc351d	df1a9a8ea476a48a9e15817793c00965	6f343e9bd547d3c5eb079868ecfd74b5
	e9a012f1cfb7309e4a261c6ed4e7cedc	7241b82ac3a3eda53fd21497fc1d9125	5045b315da75236c4f02e428e28e9d68	3ef2e15329c5d5366bab2e17562aa9c9
	332fc0898b4f22ccbde9aec91836f18a	b4d91dbaefaaa9c41c18a918195ee11c	3e44a135c9b22c9815c85775803ae274	a556d6e09c68dc838e34b163bd282a11
	0d3e2cbb42c8366a1c8c109e1e73b5ba	4930cfa6063363cda9ccf6a13bcae2de	c22a2fe87d72afaa6efae2142a500634	8a3d7b1a990bb48edf05b1be7a172c9b
	472c707588bd8fd0ebf24f470fd1eb9e	c0907de47021e8b3ce1f8556fae22f6f	1560299ad4bbd453e666a0455c3cd9f7	610f3cc513da5ac67493785d474b8135
	f5c7097fd0c25f4eef437439f6d7b05a	d2865261a3222a4c51f2a5eb974a263a	a258194d2bc6326c06dede2d8ecc351d	c6d57771fed11c195c72248670b73266
	be38826163f642db5018af1edd8fb0d8	09d28a5f2f89149ea4f46a9c91e2132e	7241b82ac3a3eda53fd21497fc1d9125	4d6726ac47dad59449d0598a5aa42f2f
	85e546526c5115cc5c0f3b77bcd24c81	ac8db9d058907dab5624a832e77d67d0	0bdcf3ce9469f5a05c14bfa92d962880	d953c7fead80b149ed1051d256b1dec4
	dea31764f09921cc559593c001e8cd09	7e87cdc3156ea58dd520905e72b8ed64	b4d91dbaefaaa9c41c18a918195ee11c	a98d7bf2987fec9a006dc062ec712051
	83304842a6d6eebdcebafb8b672b2f6a	7ec1238996077880b8dd8703b0904154	4930cfa6063363cda9ccf6a13bcae2de	5b375359a76fb6f266223a68e3c5de96
	7fc58b934a00f8fc5e6ec83f65323287	c02c873c64455395e544c7fc58263372	c0907de47021e8b3ce1f8556fae22f6f	61346012183d75996e4444a9c96e8052
	37ff3249de0141cb94d07efbe8fb86c9	8ce57834a8e9151bfb9984458d35a090	d2865261a3222a4c51f2a5eb974a263a	3b81d9faf32a2fc763c736642ecdc267
	d439b84169e93926ab669ba4ad6e62af	fe11039cdb9e28ee17e3af4fba311ee1	ac8db9d058907dab5624a832e77d67d0	28d3eace41b41613f5a65babd21d1797
	8dd59927240653cdef2f781d9fe0a103	c542e3af2924eb1e54f48d4e732e2a65	7e87cdc3156ea58dd520905e72b8ed64	0ae0c89c571b057da24c6eff706bffad
	6ab35e0ea8988323310ae813fad58a52	c1bb469ed5e7aff483d2efd7c18ad9c1	7ec1238996077880b8dd8703b0904154	f9939a80d0cdff3517264ca18df9cdd3
	6cc5b416500f8f6dbd4f59764b59cabc	256e8d8c79757cc8dffa0b7875341912	c02c873c64455395e544c7fc58263372	864822278a0633c8db8b318524ae2474
	f17eefbd003b176eb71084b53c85cd0b	a86f254bf4e19ed499444d8608787e8b	c542e3af2924eb1e54f48d4e732e2a65	9849baa95e02c62f1c083c03304da696
	793fa9ac5c059a0de4822bc8f649575b	8572df42230637bb52a18a80851554dc	c1bb469ed5e7aff483d2efd7c18ad9c1	0b8dca993c40761ff786f0b73a93fb74
	79bd513d84ce55d9851e879965bb7cd4	4d0623c7b844b8791760a1ed9d85fb76	8572df42230637bb52a18a80851554dc	5c47e8a90b2c6df07f5c282532914223
	9460e5ebd4866723c26ae190b5c29d8a	b634c63b2c95d7f9b5d4c44e29c179be	4d0623c7b844b8791760a1ed9d85fb76	ae025b9ebb42ad501ef492363a5bc33c
	5adad705c778dc92c04bbae88705364e	a7b5ee28291b0799ee3fff4fd2022c6b	b634c63b2c95d7f9b5d4c44e29c179be	e988ec1f604ec742adea7fd49381c3de
	82c75567045bb2ba2adb7364af9c4ce7	fcf06f7ac33d4fd83be15e6c065dce1c	a7b5ee28291b0799ee3fff4fd2022c6b	6cbd62de7fe4bfd88d563156745ebd26
	2a68044843eca3a05363d291fde6cd7b	2255d600130b65854eac01a5df5f961f	fcf06f7ac33d4fd83be15e6c065dce1c	ebde23b14f2930c73b76b8b2e19f9ec8
	cdc8b117158b629dbe13b512d5b1f852	29177cc9122ad434c6a8c113ace31513	2255d600130b65854eac01a5df5f961f	91d10465a38fc698ff3f9d2791af6cff
	85d8c48db0e415f8f400a07cbbc57c4e	e7df69726244379c52c58b9a9495d934	29177cc9122ad434c6a8c113ace31513	38f1b4e38209e38d8c295e9a9b24042d
	77dd510bccce0c072c15976c8ba02c33	a556d6e09c68dc838e34b163bd282a11	6f343e9bd547d3c5eb079868ecfd74b5	bfcb09c01e21c435575fb335ba0410ad
	fc31096d324a0637e0477b64275ed32a	8a3d7b1a990bb48edf05b1be7a172c9b	3ef2e15329c5d5366bab2e17562aa9c9	a7b26dae18d9cfbbf5a7aca743f20571
	5983a240384e9b5ceec1f2b6a5895d4c	610f3cc513da5ac67493785d474b8135	a556d6e09c68dc838e34b163bd282a11	709ab3dbe95a8a473a359f150d7bede3
	a6269a771f73c153c42af5039109aeb2	c6d57771fed11c195c72248670b73266	9b106bfc6b83e6ce218008f517f538aa	3c9898891d82cf3b8112270483c13b64
	6911422577ff9c5e6a73cb2d5f3bce49	4d6726ac47dad59449d0598a5aa42f2f	8a3d7b1a990bb48edf05b1be7a172c9b	3baf7241279bba7694eff38a46b5389d
	9942d609f8810f0e83a4760f8f6d1379	e47a463e3cdae06158998c4f30419339	610f3cc513da5ac67493785d474b8135	a6f0c9e8803a005bed03fa24a000ce6a
	26f3646bae7371eab217ac11411c7e48	7be786bf50851ab4d227115cfe961ea7	c6d57771fed11c195c72248670b73266	2d525b22b368c88bba4a7d986254bfab
	df1a9a8ea476a48a9e15817793c00965	5a067397be39e75d70b524cb9dc88580	4d6726ac47dad59449d0598a5aa42f2f	160ffc7c4b4ee608ec6cfb9377cf43dc
	5045b315da75236c4f02e428e28e9d68	d953c7fead80b149ed1051d256b1dec4	e47a463e3cdae06158998c4f30419339	ad71cd09011118979c7b9b941ca92b8b
	3e44a135c9b22c9815c85775803ae274	a98d7bf2987fec9a006dc062ec712051	d953c7fead80b149ed1051d256b1dec4	bf6e05a4582018decbf5b2f90935085d
	c22a2fe87d72afaa6efae2142a500634	5b375359a76fb6f266223a68e3c5de96	a98d7bf2987fec9a006dc062ec712051	86ac90115693e8f796ed0751f9948a72
	a258194d2bc6326c06dede2d8ecc351d	28d3eace41b41613f5a65babd21d1797	5b375359a76fb6f266223a68e3c5de96	6904fa20ac489c0317a7a727ba1c3026
	7241b82ac3a3eda53fd21497fc1d9125	0ae0c89c571b057da24c6eff706bffad	61346012183d75996e4444a9c96e8052	4c80f785b016a8aa72c9a380dbd62ed1
	b4d91dbaefaaa9c41c18a918195ee11c	f9939a80d0cdff3517264ca18df9cdd3	3b81d9faf32a2fc763c736642ecdc267	a0efed24ffe7c4dbf575e4d00d6d1356
	4930cfa6063363cda9ccf6a13bcae2de	864822278a0633c8db8b318524ae2474	28d3eace41b41613f5a65babd21d1797	6618f1e2644dc774363935df9770310a
	c0907de47021e8b3ce1f8556fae22f6f	0b8dca993c40761ff786f0b73a93fb74	0ae0c89c571b057da24c6eff706bffad	b85f69118522dafa1318c3e08459eae6
	09d28a5f2f89149ea4f46a9c91e2132e	5c47e8a90b2c6df07f5c282532914223	f9939a80d0cdff3517264ca18df9cdd3	f5994072b914a76094554331e45e2218
	7e87cdc3156ea58dd520905e72b8ed64	ae025b9ebb42ad501ef492363a5bc33c	864822278a0633c8db8b318524ae2474	0f29673d79169c63db5eecc9de25d7ae
	7ec1238996077880b8dd8703b0904154	95ac938293c118b21d97c278bf39d9da	9849baa95e02c62f1c083c03304da696	d34c48afec8218a7b700dfe020a36cf2
	c02c873c64455395e544c7fc58263372	6cbd62de7fe4bfd88d563156745ebd26	0b8dca993c40761ff786f0b73a93fb74	9204ef601cdff3394e3da715c3e26c01
	8ce57834a8e9151bfb9984458d35a090	1d63d2f663d82bfdb903212d4370c560	5c47e8a90b2c6df07f5c282532914223	066314b0ac5a2ce5b116ddcd3622ac79
	fe11039cdb9e28ee17e3af4fba311ee1	ebde23b14f2930c73b76b8b2e19f9ec8	ae025b9ebb42ad501ef492363a5bc33c	0a99806b11886d89ee71e6933373c7ca
	c542e3af2924eb1e54f48d4e732e2a65	91d10465a38fc698ff3f9d2791af6cff	e988ec1f604ec742adea7fd49381c3de	48e8b29006c94cfc86ce483f6a03de19
	c1bb469ed5e7aff483d2efd7c18ad9c1	bfcb09c01e21c435575fb335ba0410ad	95ac938293c118b21d97c278bf39d9da	c2effc2a36cb8e7b7364b5c04233e9df
	256e8d8c79757cc8dffa0b7875341912	a7b26dae18d9cfbbf5a7aca743f20571	6cbd62de7fe4bfd88d563156745ebd26	2419b4035484acae50505550027898a6
	8572df42230637bb52a18a80851554dc	5df8d21a588ce70a83783e64ca74ce0c	ebde23b14f2930c73b76b8b2e19f9ec8	6a531f3baf3ced7b0d105e49d249a152
	b634c63b2c95d7f9b5d4c44e29c179be	17524e186fc11cc7977e73c688271b9f	91d10465a38fc698ff3f9d2791af6cff	c010fe2435117698852a71830d9814cc
	a7b5ee28291b0799ee3fff4fd2022c6b	a6f0c9e8803a005bed03fa24a000ce6a	38f1b4e38209e38d8c295e9a9b24042d	14409e3959ccdf63d3187cad32e4aad7
	fcf06f7ac33d4fd83be15e6c065dce1c	2d525b22b368c88bba4a7d986254bfab	a7b26dae18d9cfbbf5a7aca743f20571	8bd2e2372dea8759691ac6cb353e45f4
	98428d2ead0065e915505e5ea5f37ecd	ad71cd09011118979c7b9b941ca92b8b	709ab3dbe95a8a473a359f150d7bede3	5203c6d335353701dd9682c392f3373b
	2255d600130b65854eac01a5df5f961f	bf6e05a4582018decbf5b2f90935085d	3c9898891d82cf3b8112270483c13b64	e3891d47afcd5d646b0b2e2dfbb0fcc8
	29177cc9122ad434c6a8c113ace31513	86ac90115693e8f796ed0751f9948a72	a6f0c9e8803a005bed03fa24a000ce6a	dde3fe225a82488fc27d0968621e63b8
	e7df69726244379c52c58b9a9495d934	6904fa20ac489c0317a7a727ba1c3026	2d525b22b368c88bba4a7d986254bfab	f3bc510b5c41199aa1bc727092c514e1
	6f343e9bd547d3c5eb079868ecfd74b5	1bf241aa383a51f08ade308965474f45	160ffc7c4b4ee608ec6cfb9377cf43dc	367979a9ec63f134d9759d3a755f468d
	3ef2e15329c5d5366bab2e17562aa9c9	a0efed24ffe7c4dbf575e4d00d6d1356	bf6e05a4582018decbf5b2f90935085d	254ab69f01ab50d6407c675e9cd9dbc7
	a556d6e09c68dc838e34b163bd282a11	b85f69118522dafa1318c3e08459eae6	86ac90115693e8f796ed0751f9948a72	14d987848645b3451a1d0dc68670508a
	9b106bfc6b83e6ce218008f517f538aa	f5994072b914a76094554331e45e2218	6904fa20ac489c0317a7a727ba1c3026	db0ab93d2dff081ef92daeb7af03fcec
	8a3d7b1a990bb48edf05b1be7a172c9b	7213bdb6a47fa7e75b14772996171edd	4c80f785b016a8aa72c9a380dbd62ed1	4f3eef2fb6f6aefc3bf299f314f7f4d1
	610f3cc513da5ac67493785d474b8135	9492ee05438fe0f49968645e2c18b399	a0efed24ffe7c4dbf575e4d00d6d1356	c18802830c1c163080ae59b9e0a8e4c9
	c6d57771fed11c195c72248670b73266	d34c48afec8218a7b700dfe020a36cf2	6618f1e2644dc774363935df9770310a	7b3586def03bcd5f8f5e2729c7a61f66
	4d6726ac47dad59449d0598a5aa42f2f	855277c948d5105be69f7a116ae1e329	f5994072b914a76094554331e45e2218	2d509f4af2a1084c0a0a6dfc5bd091e4
	e47a463e3cdae06158998c4f30419339	066314b0ac5a2ce5b116ddcd3622ac79	0f29673d79169c63db5eecc9de25d7ae	44903167e78def914b1c5bf0dcbf3fed
	5a067397be39e75d70b524cb9dc88580	c2effc2a36cb8e7b7364b5c04233e9df	7213bdb6a47fa7e75b14772996171edd	52275bf56d757e3d508c4faa499b3b04
	d953c7fead80b149ed1051d256b1dec4	2419b4035484acae50505550027898a6	9492ee05438fe0f49968645e2c18b399	32e85c71dd60306d7620de9b2607d3dc
	a98d7bf2987fec9a006dc062ec712051	c010fe2435117698852a71830d9814cc	e8df0a6fae20513567981d1f785e9bcd	e2d62cbdbc131e0811de346dd1f48f0b
	5b375359a76fb6f266223a68e3c5de96	8bd2e2372dea8759691ac6cb353e45f4	d34c48afec8218a7b700dfe020a36cf2	6b50a78c3b42a4266a222f1e5f5de4c4
	61346012183d75996e4444a9c96e8052	5203c6d335353701dd9682c392f3373b	9204ef601cdff3394e3da715c3e26c01	35eb04e5d6f04362e75e476363d47a7e
	3b81d9faf32a2fc763c736642ecdc267	b995c9c390de7f436cbd70058f3716cb	855277c948d5105be69f7a116ae1e329	db8112c8d249fb9ef8c535f5424f31d5
	28d3eace41b41613f5a65babd21d1797	36eb080d271bfa2a014b670e07e61d81	066314b0ac5a2ce5b116ddcd3622ac79	f72516fbc6dad146b7a925f8fb8f58c3
	f9939a80d0cdff3517264ca18df9cdd3	e3891d47afcd5d646b0b2e2dfbb0fcc8	0a99806b11886d89ee71e6933373c7ca	2d8ac63e26a9ea261d762a679aebc203
	864822278a0633c8db8b318524ae2474	f3bc510b5c41199aa1bc727092c514e1	48e8b29006c94cfc86ce483f6a03de19	e6388d1ae86c5a3fcfc7279757bc7b20
	9849baa95e02c62f1c083c03304da696	367979a9ec63f134d9759d3a755f468d	c2effc2a36cb8e7b7364b5c04233e9df	9394f26b7603e941d35cadb08ad4fdba
	0b8dca993c40761ff786f0b73a93fb74	b0410f2819b979ef5afd12029634da3b	2419b4035484acae50505550027898a6	b4463798c63856019f09fc93c75df909
	ae025b9ebb42ad501ef492363a5bc33c	254ab69f01ab50d6407c675e9cd9dbc7	6a531f3baf3ced7b0d105e49d249a152	1a0505b32bf69375a31333f8a125d428
	e988ec1f604ec742adea7fd49381c3de	db0ab93d2dff081ef92daeb7af03fcec	c010fe2435117698852a71830d9814cc	34eb3c70c559ae754f50bfdc04645ab3
	95ac938293c118b21d97c278bf39d9da	4f3eef2fb6f6aefc3bf299f314f7f4d1	14409e3959ccdf63d3187cad32e4aad7	b4f0715eedf737c3d4b05ae2f1847f29
	1d63d2f663d82bfdb903212d4370c560	c18802830c1c163080ae59b9e0a8e4c9	8bd2e2372dea8759691ac6cb353e45f4	c77f45ad96bec504004c916442f01cc3
	ebde23b14f2930c73b76b8b2e19f9ec8	2d509f4af2a1084c0a0a6dfc5bd091e4	36eb080d271bfa2a014b670e07e61d81	6cf42bb5ad3d703e29ba2cf855c21f9b
	91d10465a38fc698ff3f9d2791af6cff	e1b44e46338ef5a42f06a488345a30d0	dde3fe225a82488fc27d0968621e63b8	0c6584a607011d467c65b743807b4c01
	38f1b4e38209e38d8c295e9a9b24042d	44903167e78def914b1c5bf0dcbf3fed	f3bc510b5c41199aa1bc727092c514e1	7fb826496fb95db422e05f7467db53ef
	bfcb09c01e21c435575fb335ba0410ad	52275bf56d757e3d508c4faa499b3b04	367979a9ec63f134d9759d3a755f468d	86334dd32df5e2b539767c9017a280b8
	a7b26dae18d9cfbbf5a7aca743f20571	32e85c71dd60306d7620de9b2607d3dc	b0410f2819b979ef5afd12029634da3b	4d43b86ae4dfc67c70a608b6b1f17495
	709ab3dbe95a8a473a359f150d7bede3	e2d62cbdbc131e0811de346dd1f48f0b	254ab69f01ab50d6407c675e9cd9dbc7	10ed1738f433273bd9747c0c374ae453
	5df8d21a588ce70a83783e64ca74ce0c	6b50a78c3b42a4266a222f1e5f5de4c4	14d987848645b3451a1d0dc68670508a	fc8a6ee234d63553f87f311db71917b8
	17524e186fc11cc7977e73c688271b9f	f72516fbc6dad146b7a925f8fb8f58c3	db0ab93d2dff081ef92daeb7af03fcec	f6194a7c77c57ffb3564ae9b8de400a7
	a6f0c9e8803a005bed03fa24a000ce6a	e6388d1ae86c5a3fcfc7279757bc7b20	4f3eef2fb6f6aefc3bf299f314f7f4d1	cbb397cb73792bc824fe276d8e3ec2ce
	2d525b22b368c88bba4a7d986254bfab	9394f26b7603e941d35cadb08ad4fdba	c18802830c1c163080ae59b9e0a8e4c9	02b0cb7d3ed6906599003ed3ada712b3
	ad71cd09011118979c7b9b941ca92b8b	d5ed119eadfb6fe0d0ddd663a4808d9e	7b3586def03bcd5f8f5e2729c7a61f66	ba54b7e4cce55a79fc246de8d13a4fc0
	bf6e05a4582018decbf5b2f90935085d	1e24aeef09d4b899dac7ff39c2d03a28	2d509f4af2a1084c0a0a6dfc5bd091e4	74e26c0ac1ea46e8515ac4efcfb3a6b9
	86ac90115693e8f796ed0751f9948a72	34eb3c70c559ae754f50bfdc04645ab3	44903167e78def914b1c5bf0dcbf3fed	d0c6cf4368ce486b0c95bcea7f863da2
	6904fa20ac489c0317a7a727ba1c3026	65d35a2c33bd9ae9465084c46175fe04	52275bf56d757e3d508c4faa499b3b04	52209a16e769284af68ff0a7951d3ba9
	4c80f785b016a8aa72c9a380dbd62ed1	b4f0715eedf737c3d4b05ae2f1847f29	32e85c71dd60306d7620de9b2607d3dc	b6af05ce50127f1c110a44051eb449b5
	a0efed24ffe7c4dbf575e4d00d6d1356	03fc00fb8843d02fdb6b3c1dea07777c	e2d62cbdbc131e0811de346dd1f48f0b	715e9d27ab535c7d750b8f0b076a1d37
	6618f1e2644dc774363935df9770310a	6cf42bb5ad3d703e29ba2cf855c21f9b	6b50a78c3b42a4266a222f1e5f5de4c4	54524fc5f75e8de0d920f07a72132cc5
	b85f69118522dafa1318c3e08459eae6	ecd86c2a33752800d9e6fd40d67d1989	35eb04e5d6f04362e75e476363d47a7e	4d11e44211ee5dea1a6ecd6c351bae90
	f5994072b914a76094554331e45e2218	7fb826496fb95db422e05f7467db53ef	db8112c8d249fb9ef8c535f5424f31d5	f2a2431435d75daf25b175b592b6ea72
	7213bdb6a47fa7e75b14772996171edd	86334dd32df5e2b539767c9017a280b8	f72516fbc6dad146b7a925f8fb8f58c3	dc86ab5bd5afed6e70d7e499e1cefbd0
	9492ee05438fe0f49968645e2c18b399	4d43b86ae4dfc67c70a608b6b1f17495	2d8ac63e26a9ea261d762a679aebc203	89b93c23c088e5b2ef3f33870329634f
	e8df0a6fae20513567981d1f785e9bcd	47d463800ddcef84f472b49aafd6e35d	e6388d1ae86c5a3fcfc7279757bc7b20	343d131b1b223e62839d70b350eb54da
	d34c48afec8218a7b700dfe020a36cf2	134c06dd3695f0c244ddcf4112687036	9394f26b7603e941d35cadb08ad4fdba	0f94a9fe959f5d4a2eda21d2301c1b6c
	855277c948d5105be69f7a116ae1e329	f6194a7c77c57ffb3564ae9b8de400a7	d5ed119eadfb6fe0d0ddd663a4808d9e	39f1dbae1cb4d24ca8d374480db112c2
	066314b0ac5a2ce5b116ddcd3622ac79	02b0cb7d3ed6906599003ed3ada712b3	b4463798c63856019f09fc93c75df909	c4c1483cd617258ffdc1bebb46f33906
	0a99806b11886d89ee71e6933373c7ca	ba54b7e4cce55a79fc246de8d13a4fc0	1a0505b32bf69375a31333f8a125d428	2dcff635963167f936f184fd40cb243e
	48e8b29006c94cfc86ce483f6a03de19	d0c6cf4368ce486b0c95bcea7f863da2	34eb3c70c559ae754f50bfdc04645ab3	d87c353b86c2073eeb92426b4ddd74e7
	c2effc2a36cb8e7b7364b5c04233e9df	c73b41ff248ee2726a81310ab6f334cf	2b46c39adb5aea373a478edc371814d6	00184e7c8f832d57920058dd1b099764
	2419b4035484acae50505550027898a6	52209a16e769284af68ff0a7951d3ba9	b4f0715eedf737c3d4b05ae2f1847f29	9934ebfa7c5155d8d09750d334357890
	882db18fa75854a591c274256a6e8eaf	b6af05ce50127f1c110a44051eb449b5	c77f45ad96bec504004c916442f01cc3	67c0fc8f32838cbdc19390ff63609db2
	c010fe2435117698852a71830d9814cc	5d66ecd5478696e94ff7b2f1594a43dd	6cf42bb5ad3d703e29ba2cf855c21f9b	2b33bbf7c183bd046ad914ab3b2afe24
	14409e3959ccdf63d3187cad32e4aad7	155007b36ac6821fff86215f888e5659	0c6584a607011d467c65b743807b4c01	bbe0f86498bee4d2e3367e71bec8a967
	8bd2e2372dea8759691ac6cb353e45f4	4d11e44211ee5dea1a6ecd6c351bae90	7fb826496fb95db422e05f7467db53ef	bb2deea7eaaf9e2ba0e944ab7712fdb0
	5203c6d335353701dd9682c392f3373b	f2a2431435d75daf25b175b592b6ea72	86334dd32df5e2b539767c9017a280b8	8ce33f78080bdc1f62351c1221378862
	b995c9c390de7f436cbd70058f3716cb	f3eb8baabbea90980f43fdd0f9f0f708	fc8a6ee234d63553f87f311db71917b8	79ee10d2955dcee331ba47b4c4600bc0
	e3891d47afcd5d646b0b2e2dfbb0fcc8	dc86ab5bd5afed6e70d7e499e1cefbd0	134c06dd3695f0c244ddcf4112687036	f1421e1e5eba2fb3be40186aa857caca
	0a1ba9b8a612ab5c881f724fdcc97b5f	89b93c23c088e5b2ef3f33870329634f	f6194a7c77c57ffb3564ae9b8de400a7	6f4852e376bf3da8e8dee57d9be36912
	dde3fe225a82488fc27d0968621e63b8	343d131b1b223e62839d70b350eb54da	cbb397cb73792bc824fe276d8e3ec2ce	0d1baa7dd7620dac549fa4324caa6ffc
	2ef3b94a8125102a2b8949c14c6fda55	0f94a9fe959f5d4a2eda21d2301c1b6c	ba54b7e4cce55a79fc246de8d13a4fc0	bdf36c0fef6069fde853124eac051b8a
	f3bc510b5c41199aa1bc727092c514e1	f264061ce8ce2b4fa652c69fe9517604	74e26c0ac1ea46e8515ac4efcfb3a6b9	0d5ad25ea8375f769432a18fbf5488c9
	367979a9ec63f134d9759d3a755f468d	39f1dbae1cb4d24ca8d374480db112c2	d0c6cf4368ce486b0c95bcea7f863da2	c4692a4257a8e518391b5a6cc4e9f1d9
	b0410f2819b979ef5afd12029634da3b	c4c1483cd617258ffdc1bebb46f33906	c73b41ff248ee2726a81310ab6f334cf	cb673dbce9a6526dda8a6b296ae6b3e3
	254ab69f01ab50d6407c675e9cd9dbc7	a395ceb7add62fcffe6165c8ea94da4f	52209a16e769284af68ff0a7951d3ba9	3bef72181dcad9bd541d86a3c535e477
	14d987848645b3451a1d0dc68670508a	2dcff635963167f936f184fd40cb243e	b6af05ce50127f1c110a44051eb449b5	076ed29f769ff83bffd10f8863d394a8
	db0ab93d2dff081ef92daeb7af03fcec	d87c353b86c2073eeb92426b4ddd74e7	5d66ecd5478696e94ff7b2f1594a43dd	9638d76c226bf15ebc6a98d8a67adf91
	4f3eef2fb6f6aefc3bf299f314f7f4d1	7cfa1d4f3774770670a523a355127056	715e9d27ab535c7d750b8f0b076a1d37	4fb11fc710bf8460ebe1100b0f3fb73b
	c18802830c1c163080ae59b9e0a8e4c9	0da6492b097db755c68b0f6ec753330e	54524fc5f75e8de0d920f07a72132cc5	c69a71027a1ff8a23f3999db44494ad1
	7b3586def03bcd5f8f5e2729c7a61f66	00184e7c8f832d57920058dd1b099764	4d11e44211ee5dea1a6ecd6c351bae90	4af89cf48e38343dfb1974f9b89da44e
	2d509f4af2a1084c0a0a6dfc5bd091e4	9934ebfa7c5155d8d09750d334357890	f2a2431435d75daf25b175b592b6ea72	80a271aea1a09874c5017fe33e2b5204
	e1b44e46338ef5a42f06a488345a30d0	67c0fc8f32838cbdc19390ff63609db2	dc86ab5bd5afed6e70d7e499e1cefbd0	5449358a1320b0d0400efce790639a36
	44903167e78def914b1c5bf0dcbf3fed	4f01b9fd65521c2ac3b9606bdf249d68	89b93c23c088e5b2ef3f33870329634f	8819d6c0c334694e194eceb0e41d2bf8
	52275bf56d757e3d508c4faa499b3b04	2b33bbf7c183bd046ad914ab3b2afe24	343d131b1b223e62839d70b350eb54da	a51a81f32f53d1e612de60e7e91e1cb1
	32e85c71dd60306d7620de9b2607d3dc	bb2deea7eaaf9e2ba0e944ab7712fdb0	0f94a9fe959f5d4a2eda21d2301c1b6c	5fb9dee240e7cd260fc66a289da84a75
	e2d62cbdbc131e0811de346dd1f48f0b	8ce33f78080bdc1f62351c1221378862	a0a7312165b0d9806508fab25175071d	9798df2e6c96b99714ac2cfd913fd967
	6b50a78c3b42a4266a222f1e5f5de4c4	79ee10d2955dcee331ba47b4c4600bc0	39f1dbae1cb4d24ca8d374480db112c2	8970fc46dc89926c05cfd68a660657e0
	f72516fbc6dad146b7a925f8fb8f58c3	f1421e1e5eba2fb3be40186aa857caca	c4c1483cd617258ffdc1bebb46f33906	9c94689668a1d056c80c29c09644ee69
	2d8ac63e26a9ea261d762a679aebc203	b9d5871cc26565f3594192ac8fed704d	a395ceb7add62fcffe6165c8ea94da4f	bf3ebd26c00b13957bbdea2022a442d8
	e6388d1ae86c5a3fcfc7279757bc7b20	0d5ad25ea8375f769432a18fbf5488c9	2dcff635963167f936f184fd40cb243e	6dda432bb90d8c98831b744f9c04a0d0
	9394f26b7603e941d35cadb08ad4fdba	c4692a4257a8e518391b5a6cc4e9f1d9	d87c353b86c2073eeb92426b4ddd74e7	0fdc6e9ac08c875cb6ebcde64a367282
	d5ed119eadfb6fe0d0ddd663a4808d9e	ee0ea346c41d952ada28a277be4aa55a	7cfa1d4f3774770670a523a355127056	03a7a8c9373cc365e3958a3833fe430f
	1e24aeef09d4b899dac7ff39c2d03a28	77f4b4f222faba8c0200f76a26ade02f	00184e7c8f832d57920058dd1b099764	bf225effc280474c320cdd1cb06b00ac
	b4463798c63856019f09fc93c75df909	cb673dbce9a6526dda8a6b296ae6b3e3	9934ebfa7c5155d8d09750d334357890	e1120d26cec7efd0a531df887cd866c2
	1a0505b32bf69375a31333f8a125d428	3bef72181dcad9bd541d86a3c535e477	67c0fc8f32838cbdc19390ff63609db2	526c7ef697589e3f8775bb5df41436c2
	34eb3c70c559ae754f50bfdc04645ab3	076ed29f769ff83bffd10f8863d394a8	2b33bbf7c183bd046ad914ab3b2afe24	48d652ba6afb2a7d42d2c057742f8856
	2b46c39adb5aea373a478edc371814d6	9638d76c226bf15ebc6a98d8a67adf91	bbe0f86498bee4d2e3367e71bec8a967	f41a6827d671fc48dd55547930798cb9
	65d35a2c33bd9ae9465084c46175fe04	4fb11fc710bf8460ebe1100b0f3fb73b	bb2deea7eaaf9e2ba0e944ab7712fdb0	59ac224b2ee7b4a0a9435084f419f788
	b4f0715eedf737c3d4b05ae2f1847f29	4af89cf48e38343dfb1974f9b89da44e	8ce33f78080bdc1f62351c1221378862	42dffdcb87d14236d9de48a5e41f45bc
	03fc00fb8843d02fdb6b3c1dea07777c	80a271aea1a09874c5017fe33e2b5204	79ee10d2955dcee331ba47b4c4600bc0	31f528772121d7812fb901809d08f368
	6cf42bb5ad3d703e29ba2cf855c21f9b	5449358a1320b0d0400efce790639a36	f1421e1e5eba2fb3be40186aa857caca	0bdd17e73bc529b13b3cf366d56e3ea2
	ecd86c2a33752800d9e6fd40d67d1989	8819d6c0c334694e194eceb0e41d2bf8	6f4852e376bf3da8e8dee57d9be36912	f53ffa7c7050ca0793bd56e23e027404
	7fb826496fb95db422e05f7467db53ef	a51a81f32f53d1e612de60e7e91e1cb1	0d1baa7dd7620dac549fa4324caa6ffc	c849a7fb0ac8ba61faef04800b849d84
	86334dd32df5e2b539767c9017a280b8	5fb9dee240e7cd260fc66a289da84a75	bdf36c0fef6069fde853124eac051b8a	c4f12d55610bc54e712d0d0a158dff5d
	4d43b86ae4dfc67c70a608b6b1f17495	9798df2e6c96b99714ac2cfd913fd967	0d5ad25ea8375f769432a18fbf5488c9	a57953430606bf790ed2b29c6575156f
	10ed1738f433273bd9747c0c374ae453	9cc2eb87ce624474ab6810aa4180351d	cb673dbce9a6526dda8a6b296ae6b3e3	8d7e6fcc380344f1e5cc233837b6dd33
	134c06dd3695f0c244ddcf4112687036	19b61b482df8e8bfaaeae992fd4f8aa5	3bef72181dcad9bd541d86a3c535e477	73f5eb9a13cbfc4c4c66b5d57bcb7268
	f6194a7c77c57ffb3564ae9b8de400a7	8970fc46dc89926c05cfd68a660657e0	076ed29f769ff83bffd10f8863d394a8	a4a0f9397bd4acbb06f5128d7db3ecda
	cbb397cb73792bc824fe276d8e3ec2ce	ed0feacce974c6c771f15e84c2610bd7	4fb11fc710bf8460ebe1100b0f3fb73b	40b9437c9262cbcbbbb3a8fff6733fcf
	02b0cb7d3ed6906599003ed3ada712b3	0fdc6e9ac08c875cb6ebcde64a367282	c69a71027a1ff8a23f3999db44494ad1	c4e469a73c259304877f16474ef82882
	ba54b7e4cce55a79fc246de8d13a4fc0	03a7a8c9373cc365e3958a3833fe430f	4af89cf48e38343dfb1974f9b89da44e	18d9e8aaaa53dae3713ab3dc1a1f42e3
	74e26c0ac1ea46e8515ac4efcfb3a6b9	bf225effc280474c320cdd1cb06b00ac	80a271aea1a09874c5017fe33e2b5204	f9c5c35f1f1f52ec7799b7664f7e8562
	d0c6cf4368ce486b0c95bcea7f863da2	e1120d26cec7efd0a531df887cd866c2	5449358a1320b0d0400efce790639a36	ba7cc8b515993a26e708a2575075f76d
	c73b41ff248ee2726a81310ab6f334cf	526c7ef697589e3f8775bb5df41436c2	8819d6c0c334694e194eceb0e41d2bf8	90865db74522efae330660bec4560237
	52209a16e769284af68ff0a7951d3ba9	48d652ba6afb2a7d42d2c057742f8856	a51a81f32f53d1e612de60e7e91e1cb1	4726817f63a0b6443d70ce026c0500f3
	b6af05ce50127f1c110a44051eb449b5	f41a6827d671fc48dd55547930798cb9	5fb9dee240e7cd260fc66a289da84a75	d54ce486a10fa4fcaa36e1e40873ac98
	5d66ecd5478696e94ff7b2f1594a43dd	59ac224b2ee7b4a0a9435084f419f788	9798df2e6c96b99714ac2cfd913fd967	afd4eb6ab9d3016c79e898654de19519
	155007b36ac6821fff86215f888e5659	42dffdcb87d14236d9de48a5e41f45bc	19b61b482df8e8bfaaeae992fd4f8aa5	7ab9d798df05da662eed538ce4c479c3
	cfece9e884b951f3f18abcbb6fb8a31e	0bdd17e73bc529b13b3cf366d56e3ea2	8970fc46dc89926c05cfd68a660657e0	72042343fbccad62574d55c4c41f3be1
	715e9d27ab535c7d750b8f0b076a1d37	f53ffa7c7050ca0793bd56e23e027404	a6c8de46c9fb1d3f34e5630721785b0b	8597247e075514fd7bf333a0d640ed75
	54524fc5f75e8de0d920f07a72132cc5	c849a7fb0ac8ba61faef04800b849d84	9c94689668a1d056c80c29c09644ee69	447cbbe2e2a2ba8b70c417a1f92cc931
	4d11e44211ee5dea1a6ecd6c351bae90	c4f12d55610bc54e712d0d0a158dff5d	bf3ebd26c00b13957bbdea2022a442d8	c44ce7ffab54d19f97aa83877c6cb08b
	f2a2431435d75daf25b175b592b6ea72	a57953430606bf790ed2b29c6575156f	6dda432bb90d8c98831b744f9c04a0d0	dc4d0aa5cf5c23b7e6520faded8268b1
	f3eb8baabbea90980f43fdd0f9f0f708	ac8100afe77351b0a03ee862920debbc	0fdc6e9ac08c875cb6ebcde64a367282	41723a24fe99f4f6b307ec6d42e4c492
	dc86ab5bd5afed6e70d7e499e1cefbd0	8d7e6fcc380344f1e5cc233837b6dd33	03a7a8c9373cc365e3958a3833fe430f	22887327f5d3dddad086e050b75a0d05
	89b93c23c088e5b2ef3f33870329634f	a4a0f9397bd4acbb06f5128d7db3ecda	bf225effc280474c320cdd1cb06b00ac	879989ffeb2122adabeee819d3f73a04
	343d131b1b223e62839d70b350eb54da	40b9437c9262cbcbbbb3a8fff6733fcf	e1120d26cec7efd0a531df887cd866c2	585a24851fce3f11948e5f5fb66d5a9c
	f264061ce8ce2b4fa652c69fe9517604	1ed0a11a8d65510bbfe4b17ca9ac6be2	526c7ef697589e3f8775bb5df41436c2	095c879377e72efcfa4c3680de99b07f
	a0a7312165b0d9806508fab25175071d	4d5193e8abcc3a7e81ff8699b5fcdbe5	48d652ba6afb2a7d42d2c057742f8856	968601ea1dbf616c5a06d87d1f67abad
	39f1dbae1cb4d24ca8d374480db112c2	f9c5c35f1f1f52ec7799b7664f7e8562	f41a6827d671fc48dd55547930798cb9	d104bd4f57677f5fe5a52e76cc149e49
	a395ceb7add62fcffe6165c8ea94da4f	ba7cc8b515993a26e708a2575075f76d	59ac224b2ee7b4a0a9435084f419f788	476641cc48631bf278a56b9a66ebe345
	2dcff635963167f936f184fd40cb243e	cfb0b5194a611199202827ec41e31f8f	31f528772121d7812fb901809d08f368	c7540b6ddd3e3ea0907a733f91b33912
	0ef018ccb63fcfbca6165dd44eab01e4	90865db74522efae330660bec4560237	f53ffa7c7050ca0793bd56e23e027404	05eed13a8ff057c9825274024e2df6a8
	d87c353b86c2073eeb92426b4ddd74e7	4726817f63a0b6443d70ce026c0500f3	5bc8b62b3eeb62f0c4bd9901036ac100	c4ba46a57d9537580bdbaef97faf58a4
	7cfa1d4f3774770670a523a355127056	afd4eb6ab9d3016c79e898654de19519	c849a7fb0ac8ba61faef04800b849d84	a986fd9d7f11665b68c5a1feafbc96d7
	0da6492b097db755c68b0f6ec753330e	7ab9d798df05da662eed538ce4c479c3	c4f12d55610bc54e712d0d0a158dff5d	5bca7480725f908a38427d3747c58b6e
	00184e7c8f832d57920058dd1b099764	72042343fbccad62574d55c4c41f3be1	a57953430606bf790ed2b29c6575156f	a2c96a8e8ac7a6383a771550d7b1688f
	9934ebfa7c5155d8d09750d334357890	08d66bd327e0ecd1c7d509ea9e40d4b1	ac8100afe77351b0a03ee862920debbc	faa22be69c1fff937333bed60d2b40f2
	5e13acc227c57ba5d50dfc37c4a51f5d	d429e2d2d7298b2f7b2d31b492b45118	8d7e6fcc380344f1e5cc233837b6dd33	41284fb84bc6047250e6eef6e05bdae8
	4f01b9fd65521c2ac3b9606bdf249d68	f86fd4cb627462aabb175efb5ddc48a4	73f5eb9a13cbfc4c4c66b5d57bcb7268	18741b87e4a13a17fd569952fd15278a
	2b33bbf7c183bd046ad914ab3b2afe24	447cbbe2e2a2ba8b70c417a1f92cc931	a4a0f9397bd4acbb06f5128d7db3ecda	a6f9e911cc28067efc55a244e34f9340
	bb2deea7eaaf9e2ba0e944ab7712fdb0	dc4d0aa5cf5c23b7e6520faded8268b1	40b9437c9262cbcbbbb3a8fff6733fcf	39100154705ccbfd12fd34206eb6cd57
	8ce33f78080bdc1f62351c1221378862	22887327f5d3dddad086e050b75a0d05	1ed0a11a8d65510bbfe4b17ca9ac6be2	d8f42b831ed82447f43f2e42305bb466
	79ee10d2955dcee331ba47b4c4600bc0	a584bf1c0e8b172f82bee30a82b4dc11	c4e469a73c259304877f16474ef82882	67c6b3e7ca12f39b07834c08b3a2c72b
	b9d5871cc26565f3594192ac8fed704d	879989ffeb2122adabeee819d3f73a04	18d9e8aaaa53dae3713ab3dc1a1f42e3	e843962e5250fde1826bc2ee254228e6
	6f4852e376bf3da8e8dee57d9be36912	8816f9fb22ccfbaed2c93f16e66dd95b	f9c5c35f1f1f52ec7799b7664f7e8562	dc46b9f992224d2788dddc0ffc46ab83
	0d1baa7dd7620dac549fa4324caa6ffc	6d802cb59fb174408e7371c7bf11d49a	c0865a9a192402c97195b021412d96cc	a3b042c15653d8d0b2ddf734ee2b9592
	bdf36c0fef6069fde853124eac051b8a	585a24851fce3f11948e5f5fb66d5a9c	3950710b36288128e1dbf289fbedf376	df6d997e75206369106cdc5e0477f934
	0d5ad25ea8375f769432a18fbf5488c9	095c879377e72efcfa4c3680de99b07f	cfb0b5194a611199202827ec41e31f8f	f737a1d02be10e7d3d0c1fa4caa3440b
	c4692a4257a8e518391b5a6cc4e9f1d9	968601ea1dbf616c5a06d87d1f67abad	90865db74522efae330660bec4560237	32d478578cb6d06f77e9ea303c35abcc
	ee0ea346c41d952ada28a277be4aa55a	d104bd4f57677f5fe5a52e76cc149e49	d54ce486a10fa4fcaa36e1e40873ac98	2fd7fe8d556052472453c1073ee0cfe4
	77f4b4f222faba8c0200f76a26ade02f	476641cc48631bf278a56b9a66ebe345	afd4eb6ab9d3016c79e898654de19519	929d432cf73a7eb8d71d00bc71ba4c60
	cb673dbce9a6526dda8a6b296ae6b3e3	c7540b6ddd3e3ea0907a733f91b33912	7ab9d798df05da662eed538ce4c479c3	fbccd0108ad0ec79e80deae90e0b2c5c
	3bef72181dcad9bd541d86a3c535e477	05eed13a8ff057c9825274024e2df6a8	72042343fbccad62574d55c4c41f3be1	3e8eabba80f3d7aabfb74dd30b8959ed
	076ed29f769ff83bffd10f8863d394a8	c4ba46a57d9537580bdbaef97faf58a4	d429e2d2d7298b2f7b2d31b492b45118	991f1b006582cac6d7344f7b9f999277
	4fb11fc710bf8460ebe1100b0f3fb73b	a232b6185c14cfa8692df619f5b4dd95	8597247e075514fd7bf333a0d640ed75	402da14a23779205d1d78052e9186df5
	4af89cf48e38343dfb1974f9b89da44e	a2c96a8e8ac7a6383a771550d7b1688f	f86fd4cb627462aabb175efb5ddc48a4	40d7e1853fd572fa53e7658faf6b8d72
	80a271aea1a09874c5017fe33e2b5204	faa22be69c1fff937333bed60d2b40f2	447cbbe2e2a2ba8b70c417a1f92cc931	db6047cddb68017f6820416d04dc0311
	5449358a1320b0d0400efce790639a36	18741b87e4a13a17fd569952fd15278a	c44ce7ffab54d19f97aa83877c6cb08b	0bed1da60d95e12be92fe21b03c0575d
	2a21f161338da23fe0686f347a1f9cc3	e54b2894b21bf864a62453e341f07d19	dc4d0aa5cf5c23b7e6520faded8268b1	b012b64380ef13e1b846580e435f967d
	8819d6c0c334694e194eceb0e41d2bf8	a6f9e911cc28067efc55a244e34f9340	41723a24fe99f4f6b307ec6d42e4c492	69bd9cec6401162ddad10cbfc73ec313
	a51a81f32f53d1e612de60e7e91e1cb1	5e9fa0386864538ec46266e480b2a256	22887327f5d3dddad086e050b75a0d05	32c4c76343dac27289d449ee987a6555
	5fb9dee240e7cd260fc66a289da84a75	39100154705ccbfd12fd34206eb6cd57	a584bf1c0e8b172f82bee30a82b4dc11	e3ea055d8478ab285d8dd60627cbf5d9
	9798df2e6c96b99714ac2cfd913fd967	d8f42b831ed82447f43f2e42305bb466	879989ffeb2122adabeee819d3f73a04	4435a5abebea4f7775cbdfc4dbdf7009
	8970fc46dc89926c05cfd68a660657e0	67c6b3e7ca12f39b07834c08b3a2c72b	8816f9fb22ccfbaed2c93f16e66dd95b	b4121804ea8a2719fd0c721da17a1344
	a6c8de46c9fb1d3f34e5630721785b0b	a3b042c15653d8d0b2ddf734ee2b9592	585a24851fce3f11948e5f5fb66d5a9c	5bee919faaf80161c18e984730ec5dd3
	9c94689668a1d056c80c29c09644ee69	df6d997e75206369106cdc5e0477f934	968601ea1dbf616c5a06d87d1f67abad	b75c5e04799e56b4dd9e1ab358d0a3bc
	ed0feacce974c6c771f15e84c2610bd7	f737a1d02be10e7d3d0c1fa4caa3440b	d104bd4f57677f5fe5a52e76cc149e49	916fc1521738b2efcc711cb347e97111
	bf3ebd26c00b13957bbdea2022a442d8	32d478578cb6d06f77e9ea303c35abcc	476641cc48631bf278a56b9a66ebe345	4a1760f60018eda85fb8c17c8c3515ee
	6dda432bb90d8c98831b744f9c04a0d0	2fd7fe8d556052472453c1073ee0cfe4	c7540b6ddd3e3ea0907a733f91b33912	8a09e8c8df3a7617768a967865bd92b3
	0fdc6e9ac08c875cb6ebcde64a367282	9a10887fa000aab06099efc185e5f485	05eed13a8ff057c9825274024e2df6a8	a12a55095891c8b1f6526fc212a4f4dc
	03a7a8c9373cc365e3958a3833fe430f	929d432cf73a7eb8d71d00bc71ba4c60	c4ba46a57d9537580bdbaef97faf58a4	776a879f23872d4380b2eea4a336946a
	bf225effc280474c320cdd1cb06b00ac	3e8eabba80f3d7aabfb74dd30b8959ed	a986fd9d7f11665b68c5a1feafbc96d7	8b9e9abac59cb0b757762a8b836b94ea
	e1120d26cec7efd0a531df887cd866c2	991f1b006582cac6d7344f7b9f999277	a232b6185c14cfa8692df619f5b4dd95	a102fca6ba32918a946830b770f1bc85
	526c7ef697589e3f8775bb5df41436c2	402da14a23779205d1d78052e9186df5	5bca7480725f908a38427d3747c58b6e	27a7544577078c21fb6376f5b30cac2b
	48d652ba6afb2a7d42d2c057742f8856	40d7e1853fd572fa53e7658faf6b8d72	a2c96a8e8ac7a6383a771550d7b1688f	c8f8312e81e4ef9c1d19cb09b5a4f64e
	42dffdcb87d14236d9de48a5e41f45bc	db6047cddb68017f6820416d04dc0311	faa22be69c1fff937333bed60d2b40f2	5cc7791db819597f25d7853f59b6d274
	31f528772121d7812fb901809d08f368	7e766c6e957154f6ad54f85e9d3e012d	41284fb84bc6047250e6eef6e05bdae8	4685285a1450e78c23ee10f715a5c281
	0bdd17e73bc529b13b3cf366d56e3ea2	0bed1da60d95e12be92fe21b03c0575d	18741b87e4a13a17fd569952fd15278a	82c8e3c0886ce094bb08239eca3957f7
	f53ffa7c7050ca0793bd56e23e027404	45ddb4908aeee05b273d9a0b627423bb	5e9fa0386864538ec46266e480b2a256	b6d1f5b159d01065c83fe5272f287586
	c849a7fb0ac8ba61faef04800b849d84	b012b64380ef13e1b846580e435f967d	39100154705ccbfd12fd34206eb6cd57	bbdc543e2090e01a0b6a6101109b10ce
	c4f12d55610bc54e712d0d0a158dff5d	69bd9cec6401162ddad10cbfc73ec313	d8f42b831ed82447f43f2e42305bb466	b5cdc91f1c02257f9b1bcae0b642dee8
	b262719aec67086c3f2824f56736c55e	e3ea055d8478ab285d8dd60627cbf5d9	67c6b3e7ca12f39b07834c08b3a2c72b	cb37dd45b9c0b3348753b6188422a3e9
	a57953430606bf790ed2b29c6575156f	4ab784ded98f827c76fc3d3cf723fa82	0a2b72f8de003fb60fdf71de639499df	f53b516cc1fd39806bd9c49b33e8eb9e
	ac8100afe77351b0a03ee862920debbc	4435a5abebea4f7775cbdfc4dbdf7009	e843962e5250fde1826bc2ee254228e6	3791fa79425f325d60a21eccb8bed67e
	8d7e6fcc380344f1e5cc233837b6dd33	b4121804ea8a2719fd0c721da17a1344	a3b042c15653d8d0b2ddf734ee2b9592	d30c2c4eb7428e6982883b136b62e5b4
	73f5eb9a13cbfc4c4c66b5d57bcb7268	c4187caa25a77c15db764575ca4679b0	f737a1d02be10e7d3d0c1fa4caa3440b	358f11f9725968ddbe1ee5a0a5f971de
	a4a0f9397bd4acbb06f5128d7db3ecda	5bee919faaf80161c18e984730ec5dd3	32d478578cb6d06f77e9ea303c35abcc	05d73c96e55c4f6a11216865b74feeca
	40b9437c9262cbcbbbb3a8fff6733fcf	916fc1521738b2efcc711cb347e97111	2fd7fe8d556052472453c1073ee0cfe4	963203e31890b4ea700d27e74f4c1276
	1ed0a11a8d65510bbfe4b17ca9ac6be2	8a09e8c8df3a7617768a967865bd92b3	929d432cf73a7eb8d71d00bc71ba4c60	81e1ee52f3d6c3926c61642cdb138368
	072ea739d55066e5a9cd53b287ffbba0	a12a55095891c8b1f6526fc212a4f4dc	fbccd0108ad0ec79e80deae90e0b2c5c	da92267782b0f67f531a269e8d400181
	f9c5c35f1f1f52ec7799b7664f7e8562	75a4fa6055481000c2e8a0668d44ef62	3e8eabba80f3d7aabfb74dd30b8959ed	cca671ba57c2e065874f7fc2b802bd22
	c0865a9a192402c97195b021412d96cc	31db01eb61cfb6855a8493bc144a06fa	991f1b006582cac6d7344f7b9f999277	96bea299468539f625b0f79c0aeaf1d5
	3950710b36288128e1dbf289fbedf376	c42f39856524312af11b20729d008f2c	402da14a23779205d1d78052e9186df5	3530e825fa7d9e788767ffeddbb4447c
	ba7cc8b515993a26e708a2575075f76d	361083159f6dd5bf89907d6073faea29	40d7e1853fd572fa53e7658faf6b8d72	269d6e29e025a507d586f8bf8691eb68
	90865db74522efae330660bec4560237	a102fca6ba32918a946830b770f1bc85	db6047cddb68017f6820416d04dc0311	aef0a1a222d232a0fd2691f725ecef80
	afd4eb6ab9d3016c79e898654de19519	27a7544577078c21fb6376f5b30cac2b	0bed1da60d95e12be92fe21b03c0575d	8723042f32496e791f20359bb0c48ab2
	7ab9d798df05da662eed538ce4c479c3	c8f8312e81e4ef9c1d19cb09b5a4f64e	b012b64380ef13e1b846580e435f967d	430a520b0b43d33cefc9f1775b3870bf
	72042343fbccad62574d55c4c41f3be1	5cc7791db819597f25d7853f59b6d274	32c4c76343dac27289d449ee987a6555	397f2a5bacb692c677d6a50d8fba1ee3
	08d66bd327e0ecd1c7d509ea9e40d4b1	4685285a1450e78c23ee10f715a5c281	e3ea055d8478ab285d8dd60627cbf5d9	b18ed1614edb1fc28c52fdaf6192e0f4
	d429e2d2d7298b2f7b2d31b492b45118	bbac0959f1515953c3d804a0073576aa	4ab784ded98f827c76fc3d3cf723fa82	96627317172b30aec42004dadf8c17d7
	9bf7d3059acdb5968500cb1dbbb8118a	bbdc543e2090e01a0b6a6101109b10ce	4435a5abebea4f7775cbdfc4dbdf7009	7da79f45a37b9827edb3b692231f323b
	c44ce7ffab54d19f97aa83877c6cb08b	b5cdc91f1c02257f9b1bcae0b642dee8	b4121804ea8a2719fd0c721da17a1344	d7767c8807398a13b321dab86f439a97
	dc4d0aa5cf5c23b7e6520faded8268b1	e6ad329476cf6f6387592de1cbb602d8	5bee919faaf80161c18e984730ec5dd3	7937f1acd724ca0d28aa245d1574d8b0
	a27bc887069ae91a4398a91fe3a2a380	cb37dd45b9c0b3348753b6188422a3e9	b75c5e04799e56b4dd9e1ab358d0a3bc	7085c6afc0abe7f8ef1c038903d990fc
	41723a24fe99f4f6b307ec6d42e4c492	3791fa79425f325d60a21eccb8bed67e	916fc1521738b2efcc711cb347e97111	fc5c8038fce323698ad0d905593d4cea
	22887327f5d3dddad086e050b75a0d05	70a07a5be1f11666f17981ba9ac34fe6	8a09e8c8df3a7617768a967865bd92b3	2c361d327ce29b38c714db9b788a4c98
	a584bf1c0e8b172f82bee30a82b4dc11	8b6c031a61471cb3c1e08182851c1407	a12a55095891c8b1f6526fc212a4f4dc	1c105a906f2d0a2c3aca3836768b4775
	879989ffeb2122adabeee819d3f73a04	8326ffb9d95251a37e88527ea6d67fa0	776a879f23872d4380b2eea4a336946a	d08339e308adef565995507b0b155576
	8816f9fb22ccfbaed2c93f16e66dd95b	98863b7ee4be528feba39bb0cf2f2e45	8b9e9abac59cb0b757762a8b836b94ea	ec1b60eea3d20bf62dfa1fe55cd2615c
	6d802cb59fb174408e7371c7bf11d49a	358f11f9725968ddbe1ee5a0a5f971de	361083159f6dd5bf89907d6073faea29	6258b78164f5477fbee9880c5ed383fb
	585a24851fce3f11948e5f5fb66d5a9c	963203e31890b4ea700d27e74f4c1276	a102fca6ba32918a946830b770f1bc85	79e623a3e34344d5c12b598ad57fddf6
	095c879377e72efcfa4c3680de99b07f	81e1ee52f3d6c3926c61642cdb138368	27a7544577078c21fb6376f5b30cac2b	0b615dfc44df87e957fa25fa006669e6
	968601ea1dbf616c5a06d87d1f67abad	da92267782b0f67f531a269e8d400181	c8f8312e81e4ef9c1d19cb09b5a4f64e	dc2edde7659c4e36b4aaefbe4bfca6c5
	d104bd4f57677f5fe5a52e76cc149e49	cca671ba57c2e065874f7fc2b802bd22	5cc7791db819597f25d7853f59b6d274	6edb78c83d06690723b1f988894200cd
	476641cc48631bf278a56b9a66ebe345	96bea299468539f625b0f79c0aeaf1d5	4685285a1450e78c23ee10f715a5c281	d91dc5a9ff731c53cf086ced4eba91c9
	c7540b6ddd3e3ea0907a733f91b33912	3530e825fa7d9e788767ffeddbb4447c	bbac0959f1515953c3d804a0073576aa	d0fff79edc8511a2b3d562396c5865fe
	05eed13a8ff057c9825274024e2df6a8	269d6e29e025a507d586f8bf8691eb68	1225613fe0ae006a9221a6326a746d0f	2829584f35669dcaaab393f68d01f072
	c4ba46a57d9537580bdbaef97faf58a4	aef0a1a222d232a0fd2691f725ecef80	82c8e3c0886ce094bb08239eca3957f7	ce74e059712e866c0b5e2526907ae2e0
	a986fd9d7f11665b68c5a1feafbc96d7	8723042f32496e791f20359bb0c48ab2	b6d1f5b159d01065c83fe5272f287586	6c8b6c06b471202303d61efc107b6c39
	a232b6185c14cfa8692df619f5b4dd95	bebe88a7cdfa44a0fef2eaaa53265dcc	b5cdc91f1c02257f9b1bcae0b642dee8	aba03dafa6a085612a7ff0edb38ea571
	5bca7480725f908a38427d3747c58b6e	04cafbd37a8e50be2b8f58170e03b16c	cb37dd45b9c0b3348753b6188422a3e9	98a1f9a08f588288d5222c06e8530a12
	a2c96a8e8ac7a6383a771550d7b1688f	430a520b0b43d33cefc9f1775b3870bf	f53b516cc1fd39806bd9c49b33e8eb9e	7d6203d0d0acc281aa770ec7de6512bb
	faa22be69c1fff937333bed60d2b40f2	ef64b2c8b7a5189fc988060e81d2c5d6	3791fa79425f325d60a21eccb8bed67e	2c3f442c2353ef8bd69be8c48ce9038e
	64ae672ec62c002d6161919953cee481	397f2a5bacb692c677d6a50d8fba1ee3	8326ffb9d95251a37e88527ea6d67fa0	af9174cce39c603ac8c06446e4859785
	18741b87e4a13a17fd569952fd15278a	b18ed1614edb1fc28c52fdaf6192e0f4	d30c2c4eb7428e6982883b136b62e5b4	a60039dd7b56bab8cbedc883abec9bb2
	a6f9e911cc28067efc55a244e34f9340	96627317172b30aec42004dadf8c17d7	358f11f9725968ddbe1ee5a0a5f971de	c64df4129309d43c08fe6ba5dd9c2e70
	5e9fa0386864538ec46266e480b2a256	7da79f45a37b9827edb3b692231f323b	05d73c96e55c4f6a11216865b74feeca	72471a8ac25eab8d1f6123a57fd145d8
	39100154705ccbfd12fd34206eb6cd57	d7767c8807398a13b321dab86f439a97	81e1ee52f3d6c3926c61642cdb138368	07c970195bd98e7515889cfcfb95efdf
	d8f42b831ed82447f43f2e42305bb466	aa20d72f957d6aa6e383e977ee82b691	da92267782b0f67f531a269e8d400181	c31d7aad0a44504e21d3c1de6f47c78c
	67c6b3e7ca12f39b07834c08b3a2c72b	7085c6afc0abe7f8ef1c038903d990fc	cca671ba57c2e065874f7fc2b802bd22	309f75b865006adb8dba6bf48953b5ef
	0a2b72f8de003fb60fdf71de639499df	fc5c8038fce323698ad0d905593d4cea	96bea299468539f625b0f79c0aeaf1d5	5781abcf8c7483b9de972fac6c357f2f
	e843962e5250fde1826bc2ee254228e6	eb2397386fa6aec353eaf36b7b2cd70f	3530e825fa7d9e788767ffeddbb4447c	576a391446e44797cbfb792c9d256447
	a3b042c15653d8d0b2ddf734ee2b9592	1c105a906f2d0a2c3aca3836768b4775	269d6e29e025a507d586f8bf8691eb68	e9c501f385d20cd36303d3528bed641c
	df6d997e75206369106cdc5e0477f934	80fd687cb8c9e474cfe28baabbd7c48d	aef0a1a222d232a0fd2691f725ecef80	db35d033ac18a1e5b227a6b9e88e8c47
	3f1fee958d01d6a8becfb65b378d097e	d08339e308adef565995507b0b155576	8723042f32496e791f20359bb0c48ab2	b0cfe4a06d8887711ca551ca13d3940e
	f737a1d02be10e7d3d0c1fa4caa3440b	ec1b60eea3d20bf62dfa1fe55cd2615c	430a520b0b43d33cefc9f1775b3870bf	dccf9174e965b90805b1d2634de9dde6
	32d478578cb6d06f77e9ea303c35abcc	6258b78164f5477fbee9880c5ed383fb	397f2a5bacb692c677d6a50d8fba1ee3	a11ab45addbda6d48d204a284ccdcacb
	2fd7fe8d556052472453c1073ee0cfe4	512f74a60b64fb32522d2cd237a9d62d	b18ed1614edb1fc28c52fdaf6192e0f4	ca7e2d2cb334acd90dd2a4be56dc385a
	9a10887fa000aab06099efc185e5f485	c0677483e64cbd5fa0b28598df8b1b30	7da79f45a37b9827edb3b692231f323b	c61deec10a624fa245d2615c5ee4ee40
	929d432cf73a7eb8d71d00bc71ba4c60	79e623a3e34344d5c12b598ad57fddf6	b54697a3b2c06cce753ada3019317387	94a431e470975f085f3d7cfd6f33e13e
	fbccd0108ad0ec79e80deae90e0b2c5c	0b615dfc44df87e957fa25fa006669e6	d7767c8807398a13b321dab86f439a97	35789877ce6b3bb84ed24a96690f4d86
	3e8eabba80f3d7aabfb74dd30b8959ed	dc2edde7659c4e36b4aaefbe4bfca6c5	7937f1acd724ca0d28aa245d1574d8b0	4cc4f46f9e70788e0f335a05c4f8e689
	991f1b006582cac6d7344f7b9f999277	6edb78c83d06690723b1f988894200cd	7085c6afc0abe7f8ef1c038903d990fc	162c3cbf3e2020ee6b2990bff103fd15
	402da14a23779205d1d78052e9186df5	d91dc5a9ff731c53cf086ced4eba91c9	fc5c8038fce323698ad0d905593d4cea	eaf9f4a8dd3157e719cd0bca9fdad0fd
	40d7e1853fd572fa53e7658faf6b8d72	d0fff79edc8511a2b3d562396c5865fe	2c361d327ce29b38c714db9b788a4c98	dc3e4d3904c0aca4e3b5b068cf00d8fd
	db6047cddb68017f6820416d04dc0311	910e12f2449b04643ba30d86fe58feca	1c105a906f2d0a2c3aca3836768b4775	79044b1c17b2a19fc20e1e7214024e25
	7e766c6e957154f6ad54f85e9d3e012d	ce74e059712e866c0b5e2526907ae2e0	80fd687cb8c9e474cfe28baabbd7c48d	f15f254c4acbb9ca9fe53230e9947c15
	0bed1da60d95e12be92fe21b03c0575d	aba03dafa6a085612a7ff0edb38ea571	d08339e308adef565995507b0b155576	34e4cabc046ff359c557bb07dd49bb57
	45ddb4908aeee05b273d9a0b627423bb	7d6203d0d0acc281aa770ec7de6512bb	6258b78164f5477fbee9880c5ed383fb	14ac155038c0a58c98aefcb474699de6
	b012b64380ef13e1b846580e435f967d	7fa673182b335883a885fb4e654e89b6	512f74a60b64fb32522d2cd237a9d62d	0b292c8e03b014c69e1a44b93171d140
	69bd9cec6401162ddad10cbfc73ec313	2c3f442c2353ef8bd69be8c48ce9038e	c0677483e64cbd5fa0b28598df8b1b30	d232fa231fc39c0e33418935a1bc09a6
	32c4c76343dac27289d449ee987a6555	1c2fb097571b52279dc9242aef17b2ee	79e623a3e34344d5c12b598ad57fddf6	351aa76591e41521c52a3b87bd596909
	e3ea055d8478ab285d8dd60627cbf5d9	70c452ba26207132958efef937149e47	dc2edde7659c4e36b4aaefbe4bfca6c5	82f88bbcceb04cf4c246914723d0515a
	4435a5abebea4f7775cbdfc4dbdf7009	a60039dd7b56bab8cbedc883abec9bb2	6edb78c83d06690723b1f988894200cd	4a674d66adf0d16b16997c7a92aa0aa6
	b4121804ea8a2719fd0c721da17a1344	72471a8ac25eab8d1f6123a57fd145d8	d91dc5a9ff731c53cf086ced4eba91c9	a30c6ea6a054bab203db00f16b1a8c01
	5bee919faaf80161c18e984730ec5dd3	07c970195bd98e7515889cfcfb95efdf	d0fff79edc8511a2b3d562396c5865fe	67f8fa665459f18c2f69b816f1f0beab
	b75c5e04799e56b4dd9e1ab358d0a3bc	309f75b865006adb8dba6bf48953b5ef	910e12f2449b04643ba30d86fe58feca	4b3cf9832685f8fe844c47100d952388
	916fc1521738b2efcc711cb347e97111	819b69f2b143df88af07e2e1cb31c652	2829584f35669dcaaab393f68d01f072	f997f94d814b02c20b9ebf5f329c1378
	4a1760f60018eda85fb8c17c8c3515ee	5781abcf8c7483b9de972fac6c357f2f	ce74e059712e866c0b5e2526907ae2e0	b838fe7ad081d9bf70968d7df455412d
	219eeea73829794fa289876e2c7820ca	576a391446e44797cbfb792c9d256447	aba03dafa6a085612a7ff0edb38ea571	1ae90b0a17a05f33df10cf6608ed2c66
	a12a55095891c8b1f6526fc212a4f4dc	e9c501f385d20cd36303d3528bed641c	98a1f9a08f588288d5222c06e8530a12	ecf613c032651eaaa086f527f405aebe
	75a4fa6055481000c2e8a0668d44ef62	db35d033ac18a1e5b227a6b9e88e8c47	7d6203d0d0acc281aa770ec7de6512bb	db71a92aaeaaa490158df425f80f7161
	776a879f23872d4380b2eea4a336946a	dccf9174e965b90805b1d2634de9dde6	7fa673182b335883a885fb4e654e89b6	1bbc084e53fa795472e0f3b171844623
	8b9e9abac59cb0b757762a8b836b94ea	a11ab45addbda6d48d204a284ccdcacb	2c3f442c2353ef8bd69be8c48ce9038e	526fade84398d0609d6fabecb9404d03
	c42f39856524312af11b20729d008f2c	c61deec10a624fa245d2615c5ee4ee40	af9174cce39c603ac8c06446e4859785	795174f483988ec433b6c1c191ffbe3b
	361083159f6dd5bf89907d6073faea29	94a431e470975f085f3d7cfd6f33e13e	a60039dd7b56bab8cbedc883abec9bb2	f6e2fbc193dfcf18eba1c0e86e72808a
	a102fca6ba32918a946830b770f1bc85	162c3cbf3e2020ee6b2990bff103fd15	c31d7aad0a44504e21d3c1de6f47c78c	1ae1ad8c96f252b399ac9cd0d71d1afd
	27a7544577078c21fb6376f5b30cac2b	eaf9f4a8dd3157e719cd0bca9fdad0fd	309f75b865006adb8dba6bf48953b5ef	04367b561a48e635c5d8927b5df94511
	c8f8312e81e4ef9c1d19cb09b5a4f64e	dc3e4d3904c0aca4e3b5b068cf00d8fd	29424c7d592c7b547f6b679125e90eaa	c07ee5384ac80f4c08a699923cc23b20
	5cc7791db819597f25d7853f59b6d274	79044b1c17b2a19fc20e1e7214024e25	5781abcf8c7483b9de972fac6c357f2f	454bb99051b96217c35d8ce3ae0daad7
	4685285a1450e78c23ee10f715a5c281	f15f254c4acbb9ca9fe53230e9947c15	576a391446e44797cbfb792c9d256447	e7858ea672070468806ba2a2251e6def
	bbac0959f1515953c3d804a0073576aa	0b292c8e03b014c69e1a44b93171d140	e9c501f385d20cd36303d3528bed641c	9739369e317ba0f05640920ed88550b1
	1225613fe0ae006a9221a6326a746d0f	82f88bbcceb04cf4c246914723d0515a	db35d033ac18a1e5b227a6b9e88e8c47	ec5f0bcce93191ad4c5b7166ef50d747
	bbdc543e2090e01a0b6a6101109b10ce	4a674d66adf0d16b16997c7a92aa0aa6	45e0d9817d7909dd8ab45c1215f1bcff	0c636c7e436ecead088f5b9ead7c9b61
	b5cdc91f1c02257f9b1bcae0b642dee8	48a587dd472c5d781672c7f0a944acd0	dccf9174e965b90805b1d2634de9dde6	1745f11d5eb1c1e4f6baa8c07d417c82
	e6ad329476cf6f6387592de1cbb602d8	874bed64b4db061f7204f3a885972a7c	a11ab45addbda6d48d204a284ccdcacb	9e2b631501203350821b9b60770a4a26
	cb37dd45b9c0b3348753b6188422a3e9	67f8fa665459f18c2f69b816f1f0beab	5714d7c3479af17ea7aa83d8f2025f31	6f31d57fbb6c5e5937662afdba797e4c
	51654f5be6274870c6d42d9d71ab5ca6	f997f94d814b02c20b9ebf5f329c1378	c61deec10a624fa245d2615c5ee4ee40	348805a3b6d66b12985fdf8805be8546
	3791fa79425f325d60a21eccb8bed67e	b838fe7ad081d9bf70968d7df455412d	94a431e470975f085f3d7cfd6f33e13e	2a043c0f6a4a5fc3e666a536eb14e713
	8b6c031a61471cb3c1e08182851c1407	542d58a55c4559276fccbdae4f53847a	35789877ce6b3bb84ed24a96690f4d86	305b6fa3ad162c4ff7b7e2321ad708b4
	8326ffb9d95251a37e88527ea6d67fa0	ecf613c032651eaaa086f527f405aebe	eaf9f4a8dd3157e719cd0bca9fdad0fd	166479b19037002bbd56e94ca01bf2c3
	98863b7ee4be528feba39bb0cf2f2e45	8f3de5c94bdd3b424a354adfe2b7fefc	dc3e4d3904c0aca4e3b5b068cf00d8fd	8b2b58da8fd98b9dc2bf55b3253448f6
	963203e31890b4ea700d27e74f4c1276	1bbc084e53fa795472e0f3b171844623	79044b1c17b2a19fc20e1e7214024e25	152d48611b173bca84c020c05e65a5de
	81e1ee52f3d6c3926c61642cdb138368	526fade84398d0609d6fabecb9404d03	f15f254c4acbb9ca9fe53230e9947c15	1b262f978c70dfa07334555672e3f505
	da92267782b0f67f531a269e8d400181	795174f483988ec433b6c1c191ffbe3b	ad20484381dfed29e183ce1eba1d7813	07414490d20b3c188508cf65550569f4
	cca671ba57c2e065874f7fc2b802bd22	f6e2fbc193dfcf18eba1c0e86e72808a	34e4cabc046ff359c557bb07dd49bb57	46a787f002c37fd8c4d6f0117b7693ba
	96bea299468539f625b0f79c0aeaf1d5	1ae1ad8c96f252b399ac9cd0d71d1afd	14ac155038c0a58c98aefcb474699de6	8950c7d65677a6744e41d2ecde2529d2
	3530e825fa7d9e788767ffeddbb4447c	df83dc103abdd144b7145dc5af9fb5ca	0b292c8e03b014c69e1a44b93171d140	8203407a60a8eca5650149a2acb5ba1c
	269d6e29e025a507d586f8bf8691eb68	8cc522f1ce09f91ae14bc0128f3ecb01	d232fa231fc39c0e33418935a1bc09a6	6f8888cf9760fb6380c3c2d4b7df9848
	aef0a1a222d232a0fd2691f725ecef80	4addaac77e4f0e479a65a5ab5dc28705	351aa76591e41521c52a3b87bd596909	286237ec9981effdaae9c24482a60c3a
	8723042f32496e791f20359bb0c48ab2	04367b561a48e635c5d8927b5df94511	82f88bbcceb04cf4c246914723d0515a	78512220a9131874e754cbf82a1d5357
	04cafbd37a8e50be2b8f58170e03b16c	c07ee5384ac80f4c08a699923cc23b20	4a674d66adf0d16b16997c7a92aa0aa6	b14c6ba5ce3125e697ca72566dbfe5b3
	430a520b0b43d33cefc9f1775b3870bf	454bb99051b96217c35d8ce3ae0daad7	48a587dd472c5d781672c7f0a944acd0	16d63cfa01f9c80671b6ae28e442ada4
	ef64b2c8b7a5189fc988060e81d2c5d6	1e69fcb8118fc3a4e2ca9af3aff8bec5	a30c6ea6a054bab203db00f16b1a8c01	b6de0b4aa6275cf38a4c96dc407fe9f0
	397f2a5bacb692c677d6a50d8fba1ee3	ec5f0bcce93191ad4c5b7166ef50d747	874bed64b4db061f7204f3a885972a7c	a6403ceeab16f24459140370f014dc6d
	b18ed1614edb1fc28c52fdaf6192e0f4	0c636c7e436ecead088f5b9ead7c9b61	4b3cf9832685f8fe844c47100d952388	b370ed7c00df7711f6ac5fe2fb22b28f
	96627317172b30aec42004dadf8c17d7	1745f11d5eb1c1e4f6baa8c07d417c82	f997f94d814b02c20b9ebf5f329c1378	1be07fa7741ecbea2534f1ff92bed18e
	729ce9c5912a3212fd5c51836e0a103d	9e2b631501203350821b9b60770a4a26	b838fe7ad081d9bf70968d7df455412d	4bb60eb9a67bdae6a643bfb61d39b790
	7da79f45a37b9827edb3b692231f323b	6f31d57fbb6c5e5937662afdba797e4c	1ae90b0a17a05f33df10cf6608ed2c66	4487179e16dc37af1a23d396bc06fc6f
	d7767c8807398a13b321dab86f439a97	348805a3b6d66b12985fdf8805be8546	ecf613c032651eaaa086f527f405aebe	1c1511a4c15c7b784cee798682fe3784
	aa20d72f957d6aa6e383e977ee82b691	7d7036852edefd9b7f100966be724054	db71a92aaeaaa490158df425f80f7161	1b9d96ea5d68ea9a864de847810190e9
	7085c6afc0abe7f8ef1c038903d990fc	305b6fa3ad162c4ff7b7e2321ad708b4	1bbc084e53fa795472e0f3b171844623	a6b7f6e330fe6e37f65a0a90896414e9
	fc5c8038fce323698ad0d905593d4cea	166479b19037002bbd56e94ca01bf2c3	795174f483988ec433b6c1c191ffbe3b	856a6e0d98f47d0a72d914c0e0ee79df
	eb2397386fa6aec353eaf36b7b2cd70f	8b2b58da8fd98b9dc2bf55b3253448f6	f6e2fbc193dfcf18eba1c0e86e72808a	8a0f60be55d0f5c855ccea3618533a3f
	2c361d327ce29b38c714db9b788a4c98	d88aecf04afb2da3119a311b2986cfe3	df83dc103abdd144b7145dc5af9fb5ca	a218c2ce9bd6f7ee8acfec359770b8d6
	1c105a906f2d0a2c3aca3836768b4775	152d48611b173bca84c020c05e65a5de	4addaac77e4f0e479a65a5ab5dc28705	7dcee65d4125b57195db5abdde9011c5
	80fd687cb8c9e474cfe28baabbd7c48d	fd58a0ac3e8c6eefb00331b9cc0002e4	04367b561a48e635c5d8927b5df94511	0458fe123e883becb628b6649995529a
	d08339e308adef565995507b0b155576	1b262f978c70dfa07334555672e3f505	c07ee5384ac80f4c08a699923cc23b20	9cd8475190bd56ec20e908f28b574ff1
	ec1b60eea3d20bf62dfa1fe55cd2615c	46a787f002c37fd8c4d6f0117b7693ba	454bb99051b96217c35d8ce3ae0daad7	2f12541542b150276aa4076371c239e4
	6258b78164f5477fbee9880c5ed383fb	8950c7d65677a6744e41d2ecde2529d2	e7858ea672070468806ba2a2251e6def	afccbafd94f0f4eab7a17bb3ff53de89
	befa056135c40a81cde3e715c47ce043	8203407a60a8eca5650149a2acb5ba1c	9739369e317ba0f05640920ed88550b1	2d09dd4ab821c2746b87d6f7a30ff67c
	512f74a60b64fb32522d2cd237a9d62d	6f8888cf9760fb6380c3c2d4b7df9848	ec5f0bcce93191ad4c5b7166ef50d747	71db88ef0302ecc815cbe7d54c0b14a5
	c0677483e64cbd5fa0b28598df8b1b30	286237ec9981effdaae9c24482a60c3a	0c636c7e436ecead088f5b9ead7c9b61	e4623c752301e292bc542c667703e8bf
	79e623a3e34344d5c12b598ad57fddf6	78512220a9131874e754cbf82a1d5357	1745f11d5eb1c1e4f6baa8c07d417c82	ded77a8512b4d07381b80a6a67b4481e
	0b615dfc44df87e957fa25fa006669e6	b14c6ba5ce3125e697ca72566dbfe5b3	9e2b631501203350821b9b60770a4a26	335bd09887bdde8d34ac7df12005381e
	dc2edde7659c4e36b4aaefbe4bfca6c5	85401e777544a5d24e22dec9738bcf3b	6f31d57fbb6c5e5937662afdba797e4c	a1680fee4dde4ad742af690db48e9c94
	6edb78c83d06690723b1f988894200cd	b6de0b4aa6275cf38a4c96dc407fe9f0	348805a3b6d66b12985fdf8805be8546	5100dd9fea1cc3faca6f27e5c9131e13
	d91dc5a9ff731c53cf086ced4eba91c9	a6403ceeab16f24459140370f014dc6d	2a043c0f6a4a5fc3e666a536eb14e713	2b569f6cd761318fffdb453d2ab48d2d
	d0fff79edc8511a2b3d562396c5865fe	fd5f88b25ccdce7403712f13f4ef265a	305b6fa3ad162c4ff7b7e2321ad708b4	5678b16edf3ae1df08add3c273c576d0
	910e12f2449b04643ba30d86fe58feca	b370ed7c00df7711f6ac5fe2fb22b28f	166479b19037002bbd56e94ca01bf2c3	c9f29b69a377ff598dd22b03ab76b8df
	2829584f35669dcaaab393f68d01f072	a9956533aba6432c6543486233e6482f	8b2b58da8fd98b9dc2bf55b3253448f6	ec1faee95c6997b521abf1faa74f51fe
	ce74e059712e866c0b5e2526907ae2e0	1be07fa7741ecbea2534f1ff92bed18e	152d48611b173bca84c020c05e65a5de	75e94674d9aa61a7abf159bff60d7521
	d6587fde2e6b18994f7d93a85a210910	2482bc74132fd9e02a6041ba2d5715da	fd58a0ac3e8c6eefb00331b9cc0002e4	599bdcc9dba267d4bb9fa0ffe420abb7
	aba03dafa6a085612a7ff0edb38ea571	4bb60eb9a67bdae6a643bfb61d39b790	1b262f978c70dfa07334555672e3f505	693d5bc29ecc3364898ea87adf5e8dd0
	30f3050f8167da91f5b788cec257f288	1c1511a4c15c7b784cee798682fe3784	07414490d20b3c188508cf65550569f4	63bc4725335decdbba5849c86e064392
	7d6203d0d0acc281aa770ec7de6512bb	1b9d96ea5d68ea9a864de847810190e9	46a787f002c37fd8c4d6f0117b7693ba	7bf0ec4d0f628dbf34d6b0e0119ca11a
	7fa673182b335883a885fb4e654e89b6	a6b7f6e330fe6e37f65a0a90896414e9	8950c7d65677a6744e41d2ecde2529d2	f714262d7b2d930de361a616eebdcbd2
	2c3f442c2353ef8bd69be8c48ce9038e	856a6e0d98f47d0a72d914c0e0ee79df	8203407a60a8eca5650149a2acb5ba1c	51111b67591c945ce47499efe969040e
	af9174cce39c603ac8c06446e4859785	8a0f60be55d0f5c855ccea3618533a3f	6f8888cf9760fb6380c3c2d4b7df9848	eb8cf3e75a42cdef154d26c68bc07107
	70c452ba26207132958efef937149e47	4ded0c56c843b8b53b53f43f194759ee	78512220a9131874e754cbf82a1d5357	e0e5becdde3439de5cd2b8e176e318b2
	a60039dd7b56bab8cbedc883abec9bb2	a218c2ce9bd6f7ee8acfec359770b8d6	85401e777544a5d24e22dec9738bcf3b	ee5b41b837f4648f434687800f11cac9
	2fb305cb461391525ce4cd9e8b5960ef	7dcee65d4125b57195db5abdde9011c5	16d63cfa01f9c80671b6ae28e442ada4	ee0a3115d2103092933c4fa94dae1310
	72471a8ac25eab8d1f6123a57fd145d8	0458fe123e883becb628b6649995529a	b6de0b4aa6275cf38a4c96dc407fe9f0	1467a5c9ea786a4da8f7d66520c87e96
	07c970195bd98e7515889cfcfb95efdf	37f19da69f38a622019b2bab0af7049c	a6403ceeab16f24459140370f014dc6d	8340f4cad8610f08bc49dd0ebaa7b2f0
	c31d7aad0a44504e21d3c1de6f47c78c	2f12541542b150276aa4076371c239e4	fd5f88b25ccdce7403712f13f4ef265a	77fb7301102f3efbe8a1f89044ad8a54
	309f75b865006adb8dba6bf48953b5ef	7bb378fc6f0d882d918cd3427f6dc7de	b370ed7c00df7711f6ac5fe2fb22b28f	e19462ea92445b530c7f476580d133a7
	819b69f2b143df88af07e2e1cb31c652	afccbafd94f0f4eab7a17bb3ff53de89	1be07fa7741ecbea2534f1ff92bed18e	3d638c58b1431fb481ebd9c9455d6e62
	29424c7d592c7b547f6b679125e90eaa	2d09dd4ab821c2746b87d6f7a30ff67c	2482bc74132fd9e02a6041ba2d5715da	9d859afd8e802536d630407b672dbc7a
	5781abcf8c7483b9de972fac6c357f2f	deb9f4dec79204d8586e889e25c436a6	4bb60eb9a67bdae6a643bfb61d39b790	5575bfc2d8db8daa21dcc1fe71094614
	576a391446e44797cbfb792c9d256447	71db88ef0302ecc815cbe7d54c0b14a5	4487179e16dc37af1a23d396bc06fc6f	f8f12acf3592db42ef17d4184ba6f239
	e9c501f385d20cd36303d3528bed641c	e4623c752301e292bc542c667703e8bf	1c1511a4c15c7b784cee798682fe3784	0480e7ef811cb1ca1c4d761a5be2c67c
	db35d033ac18a1e5b227a6b9e88e8c47	dfe519fe6a4ba2f54146fd651ce6e3cf	1b9d96ea5d68ea9a864de847810190e9	b81f50cc92441fef988b12b4ff59eb33
	b0cfe4a06d8887711ca551ca13d3940e	562620006329c3d124e539f434c3416f	a6b7f6e330fe6e37f65a0a90896414e9	de03d64a61db65780c8ab8a123e82fc2
	45e0d9817d7909dd8ab45c1215f1bcff	ded77a8512b4d07381b80a6a67b4481e	8a0f60be55d0f5c855ccea3618533a3f	4f7ffc98a87b7adeb706371bf86c4ff2
	dccf9174e965b90805b1d2634de9dde6	a7aa338ab2cfdb593479db051927898b	a218c2ce9bd6f7ee8acfec359770b8d6	9abca61529bcb6bd18d40ba0d59d6c57
	a11ab45addbda6d48d204a284ccdcacb	5100dd9fea1cc3faca6f27e5c9131e13	7dcee65d4125b57195db5abdde9011c5	44d20b2462ed7b4ec91d48f12327627f
	5714d7c3479af17ea7aa83d8f2025f31	3e116c376c052951ea6f335654cd4313	0458fe123e883becb628b6649995529a	2c7d0868f97f3fd7d73e0075766f3c9e
	ca7e2d2cb334acd90dd2a4be56dc385a	5feff0bf3b56543dace597adea563201	98d44112fb4da0fe2481c9402c15cc58	d573f52ec1eaa474969de87ee5186cef
	c61deec10a624fa245d2615c5ee4ee40	2b569f6cd761318fffdb453d2ab48d2d	9cd8475190bd56ec20e908f28b574ff1	dd7c1a57e7feed3cae659fbac4d98f91
	94a431e470975f085f3d7cfd6f33e13e	d58eb40640da21354345cb0f21368a4e	afccbafd94f0f4eab7a17bb3ff53de89	ba06a3edc180b2b49d532a5e52cc00d3
	35789877ce6b3bb84ed24a96690f4d86	ec1faee95c6997b521abf1faa74f51fe	2d09dd4ab821c2746b87d6f7a30ff67c	72f3b97f9ae0d31dbe0bef389f806ba2
	4cc4f46f9e70788e0f335a05c4f8e689	75e94674d9aa61a7abf159bff60d7521	deb9f4dec79204d8586e889e25c436a6	70a38fdb4c67301a653e1a3dfbcd6702
	eaf9f4a8dd3157e719cd0bca9fdad0fd	599bdcc9dba267d4bb9fa0ffe420abb7	dfe519fe6a4ba2f54146fd651ce6e3cf	4f6975de2141063623909536d4f846e8
	dc3e4d3904c0aca4e3b5b068cf00d8fd	63bc4725335decdbba5849c86e064392	335bd09887bdde8d34ac7df12005381e	fd3ddffed454af1c30f54d659e9607e3
	79044b1c17b2a19fc20e1e7214024e25	7bf0ec4d0f628dbf34d6b0e0119ca11a	a1680fee4dde4ad742af690db48e9c94	8ae67da2040e68b12ab90403fb25cdfa
	f15f254c4acbb9ca9fe53230e9947c15	f714262d7b2d930de361a616eebdcbd2	5100dd9fea1cc3faca6f27e5c9131e13	137245d48bae83d55057190bbd10a836
	34e4cabc046ff359c557bb07dd49bb57	fbf3de60c7d4e227f894a777f963f4fa	2b569f6cd761318fffdb453d2ab48d2d	bb07733352bc39601e554915c529021c
	14ac155038c0a58c98aefcb474699de6	eb8cf3e75a42cdef154d26c68bc07107	d58eb40640da21354345cb0f21368a4e	a0d6ec87bc46c6d8321bb5854ce7c336
	0b292c8e03b014c69e1a44b93171d140	cdee714da171f70ecfe0c38873db97f3	5678b16edf3ae1df08add3c273c576d0	1373eb6d4b874a63d73cd2f6afbdc634
	351aa76591e41521c52a3b87bd596909	8db95615ce2e15b04be9591b8f8d0169	c9f29b69a377ff598dd22b03ab76b8df	884c10213c8c8ff8750bd5b2c5126d99
	82f88bbcceb04cf4c246914723d0515a	13529cab5608c24578e8022bdec565b0	ec1faee95c6997b521abf1faa74f51fe	6d3d98418db7eb082bd4b688894f4a11
	4a674d66adf0d16b16997c7a92aa0aa6	ee0a3115d2103092933c4fa94dae1310	75e94674d9aa61a7abf159bff60d7521	4fa163c4d2ae2f19a290b3695eebf9f5
	48a587dd472c5d781672c7f0a944acd0	1467a5c9ea786a4da8f7d66520c87e96	599bdcc9dba267d4bb9fa0ffe420abb7	e1ea6c04123246c82fce55d50b36c3e4
	e1a7f2647e07ece454568a7b236c0681	8340f4cad8610f08bc49dd0ebaa7b2f0	693d5bc29ecc3364898ea87adf5e8dd0	759303930f5c9fe387b2a3187c2a1889
	a30c6ea6a054bab203db00f16b1a8c01	5032bf1e8d44f4d39609649557d3f0b0	63bc4725335decdbba5849c86e064392	2c4ff72eb27ca2c0c2544da7931b4028
	874bed64b4db061f7204f3a885972a7c	842ae78cd08e99c84f4f4eb61bfbca4a	7bf0ec4d0f628dbf34d6b0e0119ca11a	1a19a99d2f03a8d618df74c4f31e00de
	4b3cf9832685f8fe844c47100d952388	3d638c58b1431fb481ebd9c9455d6e62	f714262d7b2d930de361a616eebdcbd2	4dfc33acd22912c625a4016b8e399658
	f997f94d814b02c20b9ebf5f329c1378	8acfa7c7e0b5bc11ea1e8052ee393ee4	51111b67591c945ce47499efe969040e	98d8dd262dd13a77f5948abe0eb9e968
	b838fe7ad081d9bf70968d7df455412d	880a9917ab6af72c928d4b2410edc644	b3884833ee5a3422dff805bf72bf8e02	5a7f6ceccf6bc64a9beb58f01f6e317c
	542d58a55c4559276fccbdae4f53847a	9d859afd8e802536d630407b672dbc7a	fbf3de60c7d4e227f894a777f963f4fa	3a69d21d6a9814f17c89ac7d3cd8edeb
	ecf613c032651eaaa086f527f405aebe	5575bfc2d8db8daa21dcc1fe71094614	eb8cf3e75a42cdef154d26c68bc07107	07b6201b6eaa42bc096cffcf49dec5d7
	8f3de5c94bdd3b424a354adfe2b7fefc	a01b621935b43ac3d54ae0689f7b5fcc	e0e5becdde3439de5cd2b8e176e318b2	e0e7715ba4f077d6e331c9fb5fb12619
	1bbc084e53fa795472e0f3b171844623	f8f12acf3592db42ef17d4184ba6f239	ee5b41b837f4648f434687800f11cac9	af057db0ca5ca64c24d7aa85167952ff
	795174f483988ec433b6c1c191ffbe3b	0480e7ef811cb1ca1c4d761a5be2c67c	8db95615ce2e15b04be9591b8f8d0169	0d8bebc58ddc3517687dea1ddab38866
	f6e2fbc193dfcf18eba1c0e86e72808a	b81f50cc92441fef988b12b4ff59eb33	13529cab5608c24578e8022bdec565b0	b7d48a4ed41bc63634330e108aeaaf9e
	1ae1ad8c96f252b399ac9cd0d71d1afd	de03d64a61db65780c8ab8a123e82fc2	ee0a3115d2103092933c4fa94dae1310	aa4135807919acf5a99608a4fb5ca015
	df83dc103abdd144b7145dc5af9fb5ca	4f7ffc98a87b7adeb706371bf86c4ff2	1467a5c9ea786a4da8f7d66520c87e96	c283702859bb961c84024e077659b1a4
	8cc522f1ce09f91ae14bc0128f3ecb01	9abca61529bcb6bd18d40ba0d59d6c57	8340f4cad8610f08bc49dd0ebaa7b2f0	b8cc164a8a4ed8ef12c77c080872dcd3
	04367b561a48e635c5d8927b5df94511	2c7d0868f97f3fd7d73e0075766f3c9e	5032bf1e8d44f4d39609649557d3f0b0	54931405c168d6a1aa5ef3c1f8daf973
	c07ee5384ac80f4c08a699923cc23b20	d573f52ec1eaa474969de87ee5186cef	77fb7301102f3efbe8a1f89044ad8a54	ffc2dba15d2304cddbcf3e344c174fb4
	5da4eefcf24d5c07faec515f8ed89393	dd7c1a57e7feed3cae659fbac4d98f91	e19462ea92445b530c7f476580d133a7	42572b92ee021c03edc336fb1a73bc68
	454bb99051b96217c35d8ce3ae0daad7	ba06a3edc180b2b49d532a5e52cc00d3	3d638c58b1431fb481ebd9c9455d6e62	67105bbc9dde006491e730db3ebd2476
	1e69fcb8118fc3a4e2ca9af3aff8bec5	72f3b97f9ae0d31dbe0bef389f806ba2	8acfa7c7e0b5bc11ea1e8052ee393ee4	4cfcc3498d46ebbafde9d6dfb5325a79
	9739369e317ba0f05640920ed88550b1	70a38fdb4c67301a653e1a3dfbcd6702	9d859afd8e802536d630407b672dbc7a	fdca1dc20077242b168dfd8e32a3a6f7
	ec5f0bcce93191ad4c5b7166ef50d747	4f6975de2141063623909536d4f846e8	5575bfc2d8db8daa21dcc1fe71094614	017b873e9dcf0f042221c941ed3fcf5a
	0c636c7e436ecead088f5b9ead7c9b61	fd3ddffed454af1c30f54d659e9607e3	f8f12acf3592db42ef17d4184ba6f239	9b71a9706c9c33a842aee7acc7704b9e
	1745f11d5eb1c1e4f6baa8c07d417c82	8ae67da2040e68b12ab90403fb25cdfa	0480e7ef811cb1ca1c4d761a5be2c67c	4a76a380d3d7628237e82bd7c84a9f5e
	9e2b631501203350821b9b60770a4a26	137245d48bae83d55057190bbd10a836	b81f50cc92441fef988b12b4ff59eb33	644411c03cae216ca2e8387b57dcf28d
	6f31d57fbb6c5e5937662afdba797e4c	0085a7180b0d3792255f823f42d0fd58	de03d64a61db65780c8ab8a123e82fc2	019b05174470a4208b94b72b556ab28b
	348805a3b6d66b12985fdf8805be8546	884c10213c8c8ff8750bd5b2c5126d99	4f7ffc98a87b7adeb706371bf86c4ff2	608a02cf5b7efc6c5967629eef8943f6
	2a043c0f6a4a5fc3e666a536eb14e713	6d3d98418db7eb082bd4b688894f4a11	b3e01d088fdd3efc5d4b8c6793a22f89	c8d9d33d7cb7d15200d7080085a11d23
	7d7036852edefd9b7f100966be724054	4fa163c4d2ae2f19a290b3695eebf9f5	9abca61529bcb6bd18d40ba0d59d6c57	aa88de14a3344722967752d219291a97
	305b6fa3ad162c4ff7b7e2321ad708b4	e1ea6c04123246c82fce55d50b36c3e4	44d20b2462ed7b4ec91d48f12327627f	42a97e936c6481cfd0ea833fc0a3b199
	2a3f26d1aeaaeacf4c7ed873e6c89822	759303930f5c9fe387b2a3187c2a1889	2c7d0868f97f3fd7d73e0075766f3c9e	38ea6047cb3605ed4d22333b0955b411
	166479b19037002bbd56e94ca01bf2c3	2c4ff72eb27ca2c0c2544da7931b4028	d573f52ec1eaa474969de87ee5186cef	06f33baf1d9e23363e604e3552754210
	8b2b58da8fd98b9dc2bf55b3253448f6	1a19a99d2f03a8d618df74c4f31e00de	dd7c1a57e7feed3cae659fbac4d98f91	f9575271d8e8dda70589e0b3ce787738
	d88aecf04afb2da3119a311b2986cfe3	c7706255c33c8a120b74ba9f911f1a7f	ba06a3edc180b2b49d532a5e52cc00d3	aa57f03ce14424fb2ff9048e268fa5e7
	d00a9702cb65a4587d1498358d974080	4dfc33acd22912c625a4016b8e399658	72f3b97f9ae0d31dbe0bef389f806ba2	8f897c7307db2e029bf87de8132a5870
	152d48611b173bca84c020c05e65a5de	8a4e3bc44e56f5262c33414843cbaf45	70a38fdb4c67301a653e1a3dfbcd6702	98a3c1af049fe0ac42864bc6ff63e8c6
	fd58a0ac3e8c6eefb00331b9cc0002e4	681489fc59e9c8e799f742b282d20779	4f6975de2141063623909536d4f846e8	59df197cd76975272adf72e2bd1e9aff
	1b262f978c70dfa07334555672e3f505	98d8dd262dd13a77f5948abe0eb9e968	fd3ddffed454af1c30f54d659e9607e3	e0e343cb46cc907efeb5f663071233c1
	07414490d20b3c188508cf65550569f4	5a7f6ceccf6bc64a9beb58f01f6e317c	8ae67da2040e68b12ab90403fb25cdfa	72254daf04bba9b7ddb96c52232d0aa9
	46a787f002c37fd8c4d6f0117b7693ba	3a69d21d6a9814f17c89ac7d3cd8edeb	137245d48bae83d55057190bbd10a836	7c14bdf09a35521b83a0c492df86be1a
	8950c7d65677a6744e41d2ecde2529d2	07b6201b6eaa42bc096cffcf49dec5d7	bb07733352bc39601e554915c529021c	1dbf2b66daba31cd1583c01d145f2a63
	8203407a60a8eca5650149a2acb5ba1c	e0e7715ba4f077d6e331c9fb5fb12619	a0d6ec87bc46c6d8321bb5854ce7c336	31fdff94b157c6da910d204c01e37ae8
	6f8888cf9760fb6380c3c2d4b7df9848	af057db0ca5ca64c24d7aa85167952ff	1373eb6d4b874a63d73cd2f6afbdc634	1696072b108d6ff892faa47ff0b1f1d6
	286237ec9981effdaae9c24482a60c3a	b7d48a4ed41bc63634330e108aeaaf9e	884c10213c8c8ff8750bd5b2c5126d99	b1836692a28b3013da28decb3fc4eaeb
	78512220a9131874e754cbf82a1d5357	aa4135807919acf5a99608a4fb5ca015	6d3d98418db7eb082bd4b688894f4a11	6ff802f04173c607c28cb5fa18fd5b77
	85401e777544a5d24e22dec9738bcf3b	63ad52e24e4c684ee02f7c982aa0fdb2	4fa163c4d2ae2f19a290b3695eebf9f5	5b8c9fdd3318a0662fae181274e548a2
	16d63cfa01f9c80671b6ae28e442ada4	c283702859bb961c84024e077659b1a4	e1ea6c04123246c82fce55d50b36c3e4	18e0b04f19a2d5ee25ba7042a8befe00
	b6de0b4aa6275cf38a4c96dc407fe9f0	b8cc164a8a4ed8ef12c77c080872dcd3	759303930f5c9fe387b2a3187c2a1889	789e42308bfb620c01c1a6e78acfb513
	b370ed7c00df7711f6ac5fe2fb22b28f	80e858cd2a22a802f2dc53f875d33330	2c4ff72eb27ca2c0c2544da7931b4028	bd8d6782cb436c3730b2a54fbb5f8cbe
	1be07fa7741ecbea2534f1ff92bed18e	54931405c168d6a1aa5ef3c1f8daf973	1a19a99d2f03a8d618df74c4f31e00de	80ff189d0aba3890b590aedd20598332
	4bb60eb9a67bdae6a643bfb61d39b790	ffc2dba15d2304cddbcf3e344c174fb4	c7706255c33c8a120b74ba9f911f1a7f	433d9f753277b881f4907842c21c9bca
	4487179e16dc37af1a23d396bc06fc6f	42572b92ee021c03edc336fb1a73bc68	4dfc33acd22912c625a4016b8e399658	2109eee5e9d81a24a5bdcbb112e1ae7b
	1c1511a4c15c7b784cee798682fe3784	fdca1dc20077242b168dfd8e32a3a6f7	681489fc59e9c8e799f742b282d20779	9d456559a8bf6b4d3458bdf8b1ffd997
	1b9d96ea5d68ea9a864de847810190e9	4a76a380d3d7628237e82bd7c84a9f5e	98d8dd262dd13a77f5948abe0eb9e968	290c5287a902b8f4748070fa65b00ccb
	a6b7f6e330fe6e37f65a0a90896414e9	644411c03cae216ca2e8387b57dcf28d	5a7f6ceccf6bc64a9beb58f01f6e317c	a0d30fee43cfbeccd359bb88adcf519d
	8a0f60be55d0f5c855ccea3618533a3f	511a13635d70db3499de1bd7a15c5634	3a69d21d6a9814f17c89ac7d3cd8edeb	65333a382c8d8ddfb26bec4222e274c7
	4ded0c56c843b8b53b53f43f194759ee	019b05174470a4208b94b72b556ab28b	07b6201b6eaa42bc096cffcf49dec5d7	ab88a29242b39283ee5ee43108de7905
	a218c2ce9bd6f7ee8acfec359770b8d6	f07511f1f5473159fb7fee983948f5a8	e0e7715ba4f077d6e331c9fb5fb12619	8f97320b53853c8e52b9e39c6a9b3b47
	7dcee65d4125b57195db5abdde9011c5	3b97b5291e99c74c56103b93f283c76c	0d8bebc58ddc3517687dea1ddab38866	ba6b69ec1dcd68c6c48929265cbf24cf
	0458fe123e883becb628b6649995529a	5a3702c41e3b4f3f62083b2c2a641cf5	b7d48a4ed41bc63634330e108aeaaf9e	8b26ac4f401479cd06b346a5f1a775ca
	48ce4273eb77c9b21818c46cc3390d92	42a97e936c6481cfd0ea833fc0a3b199	aa4135807919acf5a99608a4fb5ca015	d598a42161fe62317b6a61e555e56857
	16c02b8f4b33837125b76164d68d729d	38ea6047cb3605ed4d22333b0955b411	63ad52e24e4c684ee02f7c982aa0fdb2	6981f299f61b345b9b11313ed0bec65d
	37f19da69f38a622019b2bab0af7049c	7ed389d7bdd218c81d16cf763b65a3e4	c283702859bb961c84024e077659b1a4	d4c42fc4409fe6e220b5da424716040f
	98d44112fb4da0fe2481c9402c15cc58	06f33baf1d9e23363e604e3552754210	80e858cd2a22a802f2dc53f875d33330	8006506d24b99c8662ed80338d7d6317
	9cd8475190bd56ec20e908f28b574ff1	f9575271d8e8dda70589e0b3ce787738	54931405c168d6a1aa5ef3c1f8daf973	244cb5ecf0c95ff2cdfb3e200bf99186
	2f12541542b150276aa4076371c239e4	aa57f03ce14424fb2ff9048e268fa5e7	ffc2dba15d2304cddbcf3e344c174fb4	87edce85c2c18670b86498d069dd7c5e
	7bb378fc6f0d882d918cd3427f6dc7de	8f897c7307db2e029bf87de8132a5870	42572b92ee021c03edc336fb1a73bc68	c741586894c22d48007a7b35bf8edc97
	afccbafd94f0f4eab7a17bb3ff53de89	98a3c1af049fe0ac42864bc6ff63e8c6	67105bbc9dde006491e730db3ebd2476	885ef8ae7e73f3e37dffb692c963f2f9
	2d09dd4ab821c2746b87d6f7a30ff67c	cd57d3a5d036430d0cf0745b6036a826	4cfcc3498d46ebbafde9d6dfb5325a79	b03412abfed2af40bd87b83571698105
	deb9f4dec79204d8586e889e25c436a6	7e16387b01652d154d9427a09aed89d2	fdca1dc20077242b168dfd8e32a3a6f7	f2a66a4e3ddeacf2c42e99fdce20f17a
	71db88ef0302ecc815cbe7d54c0b14a5	e0e343cb46cc907efeb5f663071233c1	017b873e9dcf0f042221c941ed3fcf5a	849cfbfcd8e8356867f1e4c714db0beb
	e4623c752301e292bc542c667703e8bf	32fdfea0787cab0b2122ce327557c8d6	9b71a9706c9c33a842aee7acc7704b9e	bae350c37dcce8f80ebee6002ef3cef7
	dfe519fe6a4ba2f54146fd651ce6e3cf	7c14bdf09a35521b83a0c492df86be1a	4a76a380d3d7628237e82bd7c84a9f5e	a388f4695eb4769b495c7798f0583052
	562620006329c3d124e539f434c3416f	937db4042bbda45a89c50123103b5f33	644411c03cae216ca2e8387b57dcf28d	caae034d01d2e240d3b23b56c2b1304e
	ded77a8512b4d07381b80a6a67b4481e	1dbf2b66daba31cd1583c01d145f2a63	a312d271fe11986f9f1ea57abc462ed5	8f292e7b3d2cbf1518810699edc3bd31
	a7aa338ab2cfdb593479db051927898b	1c2d85cddba9d57c070df8a536f39f12	511a13635d70db3499de1bd7a15c5634	2805afea78711dbabebd19d0295b54ad
	a1680fee4dde4ad742af690db48e9c94	31fdff94b157c6da910d204c01e37ae8	019b05174470a4208b94b72b556ab28b	d3ad3fab707629ddff5079b415e285bd
	5100dd9fea1cc3faca6f27e5c9131e13	1696072b108d6ff892faa47ff0b1f1d6	1d39e00685e137de5581920c85c5875a	1c11a51f9f3d1a5b5b161ae89fe9ef21
	3e116c376c052951ea6f335654cd4313	b1836692a28b3013da28decb3fc4eaeb	608a02cf5b7efc6c5967629eef8943f6	6e89e82e92e5067c143d0ba31ad11278
	38d6b9fbc30242b2bd6ee76419050ad0	6ff802f04173c607c28cb5fa18fd5b77	c8d9d33d7cb7d15200d7080085a11d23	6baac7175eeb9d6ede84b4f577830e90
	5feff0bf3b56543dace597adea563201	5b8c9fdd3318a0662fae181274e548a2	5a3702c41e3b4f3f62083b2c2a641cf5	40fd45ca0b987f5a47587709777ab99b
	2b569f6cd761318fffdb453d2ab48d2d	18e0b04f19a2d5ee25ba7042a8befe00	86e7f3e50fe8351ab9953a6ce81b58d7	3f73d42af4cb4860b87f00ff93228261
	d58eb40640da21354345cb0f21368a4e	789e42308bfb620c01c1a6e78acfb513	42a97e936c6481cfd0ea833fc0a3b199	37c18b9e947ef3a092a1f6a8f908ccd9
	c9f29b69a377ff598dd22b03ab76b8df	80ff189d0aba3890b590aedd20598332	06f33baf1d9e23363e604e3552754210	d928d15337aa93cbf06c0be5d8c9f76d
	ec1faee95c6997b521abf1faa74f51fe	433d9f753277b881f4907842c21c9bca	f9575271d8e8dda70589e0b3ce787738	ad7dc0f9fca0eba0d5db59b990b35eda
	75e94674d9aa61a7abf159bff60d7521	2109eee5e9d81a24a5bdcbb112e1ae7b	8f897c7307db2e029bf87de8132a5870	d8ea75a6be1b1d9cd7291dd0f359a258
	599bdcc9dba267d4bb9fa0ffe420abb7	d66ee2b06cfd31d94d2227cd5f143f10	98a3c1af049fe0ac42864bc6ff63e8c6	5386a4ef87a483b7890408585d863cdc
	693d5bc29ecc3364898ea87adf5e8dd0	bf52db1c76880508ae259ce9aae49c46	59df197cd76975272adf72e2bd1e9aff	f488480a2d314474a7897f147032ca80
	63bc4725335decdbba5849c86e064392	20cfeb2ba9548f120c3e47abca7789d4	cd57d3a5d036430d0cf0745b6036a826	73a7e7874e7a743947579f565f874767
	7bf0ec4d0f628dbf34d6b0e0119ca11a	290c5287a902b8f4748070fa65b00ccb	7e16387b01652d154d9427a09aed89d2	9f98816d72f0f912f453ee9046bea304
	f714262d7b2d930de361a616eebdcbd2	a0d30fee43cfbeccd359bb88adcf519d	e0e343cb46cc907efeb5f663071233c1	338fd4abc1b30f32bb1e020c5e107b98
	b3884833ee5a3422dff805bf72bf8e02	65333a382c8d8ddfb26bec4222e274c7	72254daf04bba9b7ddb96c52232d0aa9	9ff7c0c38510d0ae5816256986b84ef7
	fbf3de60c7d4e227f894a777f963f4fa	ab88a29242b39283ee5ee43108de7905	7c14bdf09a35521b83a0c492df86be1a	61e4c1a1be973be18e3ccb426cd436c1
	eb8cf3e75a42cdef154d26c68bc07107	8f97320b53853c8e52b9e39c6a9b3b47	937db4042bbda45a89c50123103b5f33	4abb75ba58ead4f968682eed4a3bd884
	cdee714da171f70ecfe0c38873db97f3	15fb080e1ed87a6ce11e2743a54e184b	1dbf2b66daba31cd1583c01d145f2a63	47df9577de0a5ce49ad538f195f9579e
	e0e5becdde3439de5cd2b8e176e318b2	ba6b69ec1dcd68c6c48929265cbf24cf	31fdff94b157c6da910d204c01e37ae8	2568e2392e029ab4c3c9593407ea03e7
	ee5b41b837f4648f434687800f11cac9	6981f299f61b345b9b11313ed0bec65d	1696072b108d6ff892faa47ff0b1f1d6	79915463f692281c55578511ddb18924
	8db95615ce2e15b04be9591b8f8d0169	d4c42fc4409fe6e220b5da424716040f	b1836692a28b3013da28decb3fc4eaeb	14a18d33befd7a2a979a198782cab03b
	13529cab5608c24578e8022bdec565b0	8006506d24b99c8662ed80338d7d6317	6ff802f04173c607c28cb5fa18fd5b77	767436b8fde2415054ada7803653757f
	ee0a3115d2103092933c4fa94dae1310	244cb5ecf0c95ff2cdfb3e200bf99186	5b8c9fdd3318a0662fae181274e548a2	581f5b03460e36ba94ad4dc7277f34dd
	387896486a6b911c9ee944fd3aa97d6a	f449702ec0c2a3196d81ede039e9d11d	18e0b04f19a2d5ee25ba7042a8befe00	4fec6eb7ee09fbbe6f53f51dd5b88cc5
	1467a5c9ea786a4da8f7d66520c87e96	8b5907bb25b752e6bfb89e2384cdcbc2	789e42308bfb620c01c1a6e78acfb513	0cb8bedd39766e2a65ee053487b216f1
	8340f4cad8610f08bc49dd0ebaa7b2f0	fbedb42676ef8d255ee80a0926dd9c9d	bd8d6782cb436c3730b2a54fbb5f8cbe	6afcdc8b97b3e65c5be0cad88b5d990e
	5032bf1e8d44f4d39609649557d3f0b0	5d41c8049e1b4750469a7e99ee2526e5	80ff189d0aba3890b590aedd20598332	847a6935112f89a4324354af2240b511
	77fb7301102f3efbe8a1f89044ad8a54	c741586894c22d48007a7b35bf8edc97	433d9f753277b881f4907842c21c9bca	fd1c06af26c75a05204d53be0b671208
	842ae78cd08e99c84f4f4eb61bfbca4a	c564722d57b4f7952b2b495ad48f80c0	2109eee5e9d81a24a5bdcbb112e1ae7b	d7a2cdc16141db6af357f1a7e14a6c35
	3d638c58b1431fb481ebd9c9455d6e62	b03412abfed2af40bd87b83571698105	d4979d21cb1653eec35e01a6fc36b43c	b2ac0a106141b7d680477e4e9de45c69
	8acfa7c7e0b5bc11ea1e8052ee393ee4	74fecef8aad133a6d83e55f3ce0d1f7b	9d456559a8bf6b4d3458bdf8b1ffd997	1fe049f876332d75375ad2f6ed286e29
	880a9917ab6af72c928d4b2410edc644	86d8431746d5543321c3b7793c465b22	a0d30fee43cfbeccd359bb88adcf519d	4cc7af725ffb344370f4919a40a83170
	9d859afd8e802536d630407b672dbc7a	f2a66a4e3ddeacf2c42e99fdce20f17a	65333a382c8d8ddfb26bec4222e274c7	91c2be2479d6ab3a0e611c0692350fb8
	5575bfc2d8db8daa21dcc1fe71094614	849cfbfcd8e8356867f1e4c714db0beb	ab88a29242b39283ee5ee43108de7905	71ba70af6d7dd58e8cf64a85314abc8f
	a01b621935b43ac3d54ae0689f7b5fcc	bae350c37dcce8f80ebee6002ef3cef7	8f97320b53853c8e52b9e39c6a9b3b47	5c62dc149544fa2158b459183dcbf75e
	f8f12acf3592db42ef17d4184ba6f239	a388f4695eb4769b495c7798f0583052	ba6b69ec1dcd68c6c48929265cbf24cf	b509da0f42ae3a4c14cfebbd6b77e714
	0480e7ef811cb1ca1c4d761a5be2c67c	caae034d01d2e240d3b23b56c2b1304e	8b26ac4f401479cd06b346a5f1a775ca	40d976b055f5c60c6262f3228b701ceb
	de03d64a61db65780c8ab8a123e82fc2	8f292e7b3d2cbf1518810699edc3bd31	337b3c46948586b2fa9b55f78ed35939	9c6455e4d32860e907c7626605f8eeb8
	4f7ffc98a87b7adeb706371bf86c4ff2	2805afea78711dbabebd19d0295b54ad	6981f299f61b345b9b11313ed0bec65d	c0f96f43912713fa4b8b8c585cee5d77
	9abca61529bcb6bd18d40ba0d59d6c57	d3ad3fab707629ddff5079b415e285bd	d4c42fc4409fe6e220b5da424716040f	2a714d82795e41366d99cae182630bdc
	2c7d0868f97f3fd7d73e0075766f3c9e	6e89e82e92e5067c143d0ba31ad11278	8006506d24b99c8662ed80338d7d6317	093dbcff1372d79fd828467dbbd5d9a7
	d573f52ec1eaa474969de87ee5186cef	6baac7175eeb9d6ede84b4f577830e90	f449702ec0c2a3196d81ede039e9d11d	1d2b999c50efbed6ede41bb63fa8b0e6
	dd7c1a57e7feed3cae659fbac4d98f91	3f73d42af4cb4860b87f00ff93228261	8b5907bb25b752e6bfb89e2384cdcbc2	a5bba88bd45207348e68617b8d44ae55
	ba06a3edc180b2b49d532a5e52cc00d3	7f46ae5ad880ac0d14d4a95d284b917e	fbedb42676ef8d255ee80a0926dd9c9d	506f5e063b8e50f05bf99b52956f14db
	72f3b97f9ae0d31dbe0bef389f806ba2	37c18b9e947ef3a092a1f6a8f908ccd9	87edce85c2c18670b86498d069dd7c5e	9991742a4f414d718262cdbff0c9cb66
	70a38fdb4c67301a653e1a3dfbcd6702	d928d15337aa93cbf06c0be5d8c9f76d	c741586894c22d48007a7b35bf8edc97	71b26d77b5b96a3425d48e9dd733b87c
	4f6975de2141063623909536d4f846e8	ad7dc0f9fca0eba0d5db59b990b35eda	c564722d57b4f7952b2b495ad48f80c0	bdf455b78d2074432c363cf7ddfd3a03
	fd3ddffed454af1c30f54d659e9607e3	d8ea75a6be1b1d9cd7291dd0f359a258	885ef8ae7e73f3e37dffb692c963f2f9	5cf4561cc1840f8be0898aacfb0578f8
	137245d48bae83d55057190bbd10a836	5386a4ef87a483b7890408585d863cdc	b0ff1be6b478ba0febff2387f2cea57b	1b26dd088a9315e39430f841a64501fc
	bb07733352bc39601e554915c529021c	26d6c6b9cc00da37ede8835011f8ea7a	86d8431746d5543321c3b7793c465b22	8adbc5fb4f2efc4897519f24166731c1
	a0d6ec87bc46c6d8321bb5854ce7c336	f488480a2d314474a7897f147032ca80	f2a66a4e3ddeacf2c42e99fdce20f17a	403d8dd42f18bd04461c43f8019fa6fc
	1373eb6d4b874a63d73cd2f6afbdc634	0f0ec11d9abfd4c7c618a3b54375ce78	849cfbfcd8e8356867f1e4c714db0beb	a1cc6eaba41abdb1fef184a42772ecd9
	0085a7180b0d3792255f823f42d0fd58	9f98816d72f0f912f453ee9046bea304	bae350c37dcce8f80ebee6002ef3cef7	7a1c2b6b92300f6929bb8ddd405a48de
	884c10213c8c8ff8750bd5b2c5126d99	9ff7c0c38510d0ae5816256986b84ef7	caae034d01d2e240d3b23b56c2b1304e	d26a1617400be3f9061d251d271bd616
	6d3d98418db7eb082bd4b688894f4a11	61e4c1a1be973be18e3ccb426cd436c1	8f292e7b3d2cbf1518810699edc3bd31	c1f3fe1fcc85c8429b89b38b3ba95c73
	4fa163c4d2ae2f19a290b3695eebf9f5	4abb75ba58ead4f968682eed4a3bd884	2805afea78711dbabebd19d0295b54ad	c137df3921b75fcf02c4d4d40f3574cb
	e1ea6c04123246c82fce55d50b36c3e4	2568e2392e029ab4c3c9593407ea03e7	d3ad3fab707629ddff5079b415e285bd	578649094a6bb4aa911cd97871afcd2f
	759303930f5c9fe387b2a3187c2a1889	c7be90e57896dd2683da97d7f1c12909	1c11a51f9f3d1a5b5b161ae89fe9ef21	3cb9bb949cfef8384d211239f500eb21
	2c4ff72eb27ca2c0c2544da7931b4028	14a18d33befd7a2a979a198782cab03b	6e89e82e92e5067c143d0ba31ad11278	7f1265a5910bfc50d11f386bcf0a5c31
	1a19a99d2f03a8d618df74c4f31e00de	f54143a417bf5277d5ffdea1bc87eabd	6baac7175eeb9d6ede84b4f577830e90	be3e68b62e31a6fdb6702a9463ea359f
	c7706255c33c8a120b74ba9f911f1a7f	581f5b03460e36ba94ad4dc7277f34dd	40fd45ca0b987f5a47587709777ab99b	3f98473798cf5c1cd7cbf655152eb051
	4dfc33acd22912c625a4016b8e399658	4fec6eb7ee09fbbe6f53f51dd5b88cc5	3f73d42af4cb4860b87f00ff93228261	9f3713caad0392d26dfe0951df540844
	681489fc59e9c8e799f742b282d20779	3333537ad13e404a556ba1aced547864	37c18b9e947ef3a092a1f6a8f908ccd9	76be14661a5ed7ef0c204efc207f7fe8
	98d8dd262dd13a77f5948abe0eb9e968	0cb8bedd39766e2a65ee053487b216f1	d928d15337aa93cbf06c0be5d8c9f76d	d52cf11c8b17f84ccecc94d630c50270
	5a7f6ceccf6bc64a9beb58f01f6e317c	6afcdc8b97b3e65c5be0cad88b5d990e	ad7dc0f9fca0eba0d5db59b990b35eda	ba2dd5d9cdd3647e9ed8c8a74e1a882a
	3a69d21d6a9814f17c89ac7d3cd8edeb	38807608308db2c2f9b52f448e74df1c	d8ea75a6be1b1d9cd7291dd0f359a258	7ac88390d5e022720ecb2869fbbf4ea5
	07b6201b6eaa42bc096cffcf49dec5d7	847a6935112f89a4324354af2240b511	5386a4ef87a483b7890408585d863cdc	10fa14943a30770935873f329417ea23
	e0e7715ba4f077d6e331c9fb5fb12619	2ccc1bbb23a412692c9ecd7150683270	26d6c6b9cc00da37ede8835011f8ea7a	77e6d7376987cec029c8ef2793ef35ac
	af057db0ca5ca64c24d7aa85167952ff	fd1c06af26c75a05204d53be0b671208	f488480a2d314474a7897f147032ca80	e87a7e76b86aaa6d01755daab6bf716f
	b7d48a4ed41bc63634330e108aeaaf9e	d7a2cdc16141db6af357f1a7e14a6c35	73a7e7874e7a743947579f565f874767	e1984659e7b08df2d9043daa366b66e2
	aa4135807919acf5a99608a4fb5ca015	b2ac0a106141b7d680477e4e9de45c69	9f98816d72f0f912f453ee9046bea304	85f64716331f964ecd1b0adda058b12e
	63ad52e24e4c684ee02f7c982aa0fdb2	1fe049f876332d75375ad2f6ed286e29	338fd4abc1b30f32bb1e020c5e107b98	36b241cf5202a3485aeeb26643664fa1
	c283702859bb961c84024e077659b1a4	8b1ebd2667acedfc06f8c984a72bb0e4	9ff7c0c38510d0ae5816256986b84ef7	60b0ea070e34022737076046b2a21719
	b8cc164a8a4ed8ef12c77c080872dcd3	4cc7af725ffb344370f4919a40a83170	61e4c1a1be973be18e3ccb426cd436c1	19977fef2119d57c999483fd6341e8b3
	80e858cd2a22a802f2dc53f875d33330	91c2be2479d6ab3a0e611c0692350fb8	4abb75ba58ead4f968682eed4a3bd884	17812302512c8c8ce105c858cb9e906d
	54931405c168d6a1aa5ef3c1f8daf973	71ba70af6d7dd58e8cf64a85314abc8f	2568e2392e029ab4c3c9593407ea03e7	cdca2d8d6aef456eae9ce881e7dc1a36
	ffc2dba15d2304cddbcf3e344c174fb4	5c62dc149544fa2158b459183dcbf75e	79915463f692281c55578511ddb18924	4ed4407db37bdd139889b906ceb36e0a
	42572b92ee021c03edc336fb1a73bc68	40d976b055f5c60c6262f3228b701ceb	14a18d33befd7a2a979a198782cab03b	c34f742e573b91aa69727593b469a9f5
	67105bbc9dde006491e730db3ebd2476	e4dfe0fec3ba012fb4aacd39925a9951	767436b8fde2415054ada7803653757f	8bd46109b0bfaac25709dc62d8bc697e
	4cfcc3498d46ebbafde9d6dfb5325a79	c0f96f43912713fa4b8b8c585cee5d77	581f5b03460e36ba94ad4dc7277f34dd	d383a2e519f0be83e3fd7a793462e436
	fdca1dc20077242b168dfd8e32a3a6f7	2a714d82795e41366d99cae182630bdc	8e8fe7df82690f534712fb199d92df3e	a71310c584b700405de239ca808d4f7f
	017b873e9dcf0f042221c941ed3fcf5a	093dbcff1372d79fd828467dbbd5d9a7	4fec6eb7ee09fbbe6f53f51dd5b88cc5	97f15259e5bac3b5df256e1f64565341
	644411c03cae216ca2e8387b57dcf28d	33f258aa86308eef898a3393c351317d	3333537ad13e404a556ba1aced547864	ee9e7f7f16ec460633e9eb0f27af276c
	a312d271fe11986f9f1ea57abc462ed5	1d2b999c50efbed6ede41bb63fa8b0e6	0cb8bedd39766e2a65ee053487b216f1	b1fceb3db86c89ebb4edd240b08e3416
	511a13635d70db3499de1bd7a15c5634	a5bba88bd45207348e68617b8d44ae55	6afcdc8b97b3e65c5be0cad88b5d990e	d63ecb2044ca8e532ad4797e838fc757
	019b05174470a4208b94b72b556ab28b	9cdb27d670aa0b3b0b3c1c6672a5da31	38807608308db2c2f9b52f448e74df1c	c5978dfde753a1c0e81a93fba084df06
	1d39e00685e137de5581920c85c5875a	9991742a4f414d718262cdbff0c9cb66	847a6935112f89a4324354af2240b511	61d11a6429f141b03e783e7f954670a2
	f07511f1f5473159fb7fee983948f5a8	71b26d77b5b96a3425d48e9dd733b87c	2ccc1bbb23a412692c9ecd7150683270	5e13c1143c3225d14fa42028b3028430
	608a02cf5b7efc6c5967629eef8943f6	6c4a37fbaf675688b513d852004172b9	d7a2cdc16141db6af357f1a7e14a6c35	03fac00fd3693bc25248ab769695c27b
	c8d9d33d7cb7d15200d7080085a11d23	82d1349b357c7abcd0f7ed7d81684670	b2ac0a106141b7d680477e4e9de45c69	4f4a634cf9cebb9a0a8d2968fcd40438
	aa88de14a3344722967752d219291a97	08166449f884524f04e7446272fcc52e	1fe049f876332d75375ad2f6ed286e29	47a3aa5840cd573dd7f7fd59e5f2ae67
	5a3702c41e3b4f3f62083b2c2a641cf5	bdf455b78d2074432c363cf7ddfd3a03	8b1ebd2667acedfc06f8c984a72bb0e4	fd04232ab0315c64cdb866648559c4ed
	86e7f3e50fe8351ab9953a6ce81b58d7	5cf4561cc1840f8be0898aacfb0578f8	4cc7af725ffb344370f4919a40a83170	accd0f3a146fe3bc7f702b998fdaa5d3
	38ea6047cb3605ed4d22333b0955b411	1b26dd088a9315e39430f841a64501fc	91c2be2479d6ab3a0e611c0692350fb8	2f2338463a251fd76c6b2d1a983d2892
	06f33baf1d9e23363e604e3552754210	8ba0fbd02acb0f15d132406d91cf2131	71ba70af6d7dd58e8cf64a85314abc8f	2b1f9a76d828474024e4bb5fef863a6c
	f9575271d8e8dda70589e0b3ce787738	8adbc5fb4f2efc4897519f24166731c1	5c62dc149544fa2158b459183dcbf75e	693b4cb255b40f8ba6b3a76561c21d82
	8f897c7307db2e029bf87de8132a5870	403d8dd42f18bd04461c43f8019fa6fc	b509da0f42ae3a4c14cfebbd6b77e714	cfaf35d4b5bbaf83ee7c0d0577e5173e
	cd57d3a5d036430d0cf0745b6036a826	a1cc6eaba41abdb1fef184a42772ecd9	40d976b055f5c60c6262f3228b701ceb	bd637c7d7e25a313a27dd90f30589d28
	7e16387b01652d154d9427a09aed89d2	3373cf1f1053b26a654f373ca9fb040e	9c6455e4d32860e907c7626605f8eeb8	45e91dd26578a2bb2f255ef49b143f68
	e0e343cb46cc907efeb5f663071233c1	d26a1617400be3f9061d251d271bd616	e4dfe0fec3ba012fb4aacd39925a9951	7419d41c7ba3be4a27ed9258efab5cfb
	32fdfea0787cab0b2122ce327557c8d6	c1f3fe1fcc85c8429b89b38b3ba95c73	c0f96f43912713fa4b8b8c585cee5d77	629bdf593d7687834b12a78fef0b6a54
	7c14bdf09a35521b83a0c492df86be1a	3cb9bb949cfef8384d211239f500eb21	2a714d82795e41366d99cae182630bdc	54155d011c9d53d2f037a55c4983748f
	937db4042bbda45a89c50123103b5f33	7f1265a5910bfc50d11f386bcf0a5c31	093dbcff1372d79fd828467dbbd5d9a7	f0a9d9c5a99eea842048f1a032834c57
	7addb1c3c868c58eb8f09b6e7ffcd8cf	be3e68b62e31a6fdb6702a9463ea359f	1d2b999c50efbed6ede41bb63fa8b0e6	19028cac5aed7fedeee3c146eaba6b8e
	1dbf2b66daba31cd1583c01d145f2a63	3f98473798cf5c1cd7cbf655152eb051	a5bba88bd45207348e68617b8d44ae55	2de5f56af33dd5a21896a1f18415a4fc
	1c2d85cddba9d57c070df8a536f39f12	c887108a6db39e84e7b8de3c953816cd	506f5e063b8e50f05bf99b52956f14db	d81ee80a16e631598548b3b3c41b669e
	31fdff94b157c6da910d204c01e37ae8	9f3713caad0392d26dfe0951df540844	9991742a4f414d718262cdbff0c9cb66	94020cc43b8285d36b6088d156239d40
	1696072b108d6ff892faa47ff0b1f1d6	d52cf11c8b17f84ccecc94d630c50270	525966c347a2efb11a1e8bd27c011cb7	576cdc911053ca62a15026cb9ab68803
	b1836692a28b3013da28decb3fc4eaeb	ba2dd5d9cdd3647e9ed8c8a74e1a882a	a938b52e1db55a8afb6983ce67f421ef	0a054b4fa0cf4e2698312b4c22d3cedf
	6ff802f04173c607c28cb5fa18fd5b77	862990fa8d5b884c568f31a78a40ad25	71b26d77b5b96a3425d48e9dd733b87c	b1de02757a5b37d089d19a7d7c1e6f7f
	5b8c9fdd3318a0662fae181274e548a2	440fbafce20f3d77dee06e659b922805	6c4a37fbaf675688b513d852004172b9	6715d92076e1eb77e83927e2b663931c
	961f763b66cb5ae0cea9930122e7897d	0f09e5c76cca735b391e0870060035d1	82d1349b357c7abcd0f7ed7d81684670	0d3d2657bb42bd875ea4f3953ca23192
	18e0b04f19a2d5ee25ba7042a8befe00	10fa14943a30770935873f329417ea23	08166449f884524f04e7446272fcc52e	43eada2585267bd3bbfcf4f0b430b015
	789e42308bfb620c01c1a6e78acfb513	77e6d7376987cec029c8ef2793ef35ac	bdf455b78d2074432c363cf7ddfd3a03	7696200ec9dc6830466d80b3e60ac192
	bd8d6782cb436c3730b2a54fbb5f8cbe	e87a7e76b86aaa6d01755daab6bf716f	5cf4561cc1840f8be0898aacfb0578f8	564ada3f31d04bbf6f50af266a1c501f
	80ff189d0aba3890b590aedd20598332	e1984659e7b08df2d9043daa366b66e2	1b26dd088a9315e39430f841a64501fc	4f964ba62926c012df59661c4338a8e5
	433d9f753277b881f4907842c21c9bca	85f64716331f964ecd1b0adda058b12e	8adbc5fb4f2efc4897519f24166731c1	8f11331c8174c7430b5eeba01c4074a3
	2109eee5e9d81a24a5bdcbb112e1ae7b	36b241cf5202a3485aeeb26643664fa1	403d8dd42f18bd04461c43f8019fa6fc	e246da5fd44690f37d67ce1b60ed13ff
	d4979d21cb1653eec35e01a6fc36b43c	60b0ea070e34022737076046b2a21719	a1cc6eaba41abdb1fef184a42772ecd9	9feac36122ea1365c0f247f87b3e47e1
	bf52db1c76880508ae259ce9aae49c46	19977fef2119d57c999483fd6341e8b3	7a1c2b6b92300f6929bb8ddd405a48de	b21d33cac67f052fb200051762d8aeec
	9d456559a8bf6b4d3458bdf8b1ffd997	f48db4e433bb20092857d9789adb5007	3373cf1f1053b26a654f373ca9fb040e	d5ca47f8eb62e1015bd26f17c63bd802
	20cfeb2ba9548f120c3e47abca7789d4	17812302512c8c8ce105c858cb9e906d	d26a1617400be3f9061d251d271bd616	6add0dfe2d4fca7feb7c3329b3bfa6e6
	1ddbb8bccd6d10e97b50b33aaf9d35d6	4ed4407db37bdd139889b906ceb36e0a	1784bc1fcd9831b871f2fa7105e57e43	81efd992e807ac4510f26d37aefe95ad
	290c5287a902b8f4748070fa65b00ccb	8bd46109b0bfaac25709dc62d8bc697e	c1f3fe1fcc85c8429b89b38b3ba95c73	fddeaa3c6d3358462fd6a73cec10ab1a
	a0d30fee43cfbeccd359bb88adcf519d	fca02c9353e1fd81f5b21d7e79b626ad	c137df3921b75fcf02c4d4d40f3574cb	b23b86b6b665d071ed2c4c12b660f64b
	65333a382c8d8ddfb26bec4222e274c7	d383a2e519f0be83e3fd7a793462e436	578649094a6bb4aa911cd97871afcd2f	516089b4ec116704ff98c8e40eacce78
	ab88a29242b39283ee5ee43108de7905	a71310c584b700405de239ca808d4f7f	3cb9bb949cfef8384d211239f500eb21	14815a44254930414ee42fa6f9f99667
	8f97320b53853c8e52b9e39c6a9b3b47	97f15259e5bac3b5df256e1f64565341	7f1265a5910bfc50d11f386bcf0a5c31	b0ff496a702b7b72bf021f4b9a9b976a
	15fb080e1ed87a6ce11e2743a54e184b	b378319f8f01a80dcf79fe353e97f7de	3f98473798cf5c1cd7cbf655152eb051	76468d4ddd0df6e249d316f25fba38f5
	ba6b69ec1dcd68c6c48929265cbf24cf	ee9e7f7f16ec460633e9eb0f27af276c	c887108a6db39e84e7b8de3c953816cd	40335043ccf1d6229dc6c7be77482466
	8b26ac4f401479cd06b346a5f1a775ca	d63ecb2044ca8e532ad4797e838fc757	9f3713caad0392d26dfe0951df540844	daadc9bcb608530357055cf7a9d520b4
	337b3c46948586b2fa9b55f78ed35939	1ab8afc65a3fde20afc43a88c5584003	76be14661a5ed7ef0c204efc207f7fe8	5645423defb73006af0e57ea0fd7923e
	d598a42161fe62317b6a61e555e56857	c5978dfde753a1c0e81a93fba084df06	d52cf11c8b17f84ccecc94d630c50270	23c1e5afbb8265ae5966d5d8823f432f
	6981f299f61b345b9b11313ed0bec65d	91b019071ecac5a2f56a5b47780efac1	ba2dd5d9cdd3647e9ed8c8a74e1a882a	eab9c9d0f629973f2aa2af7f6bd4e2be
	d4c42fc4409fe6e220b5da424716040f	61d11a6429f141b03e783e7f954670a2	7ac88390d5e022720ecb2869fbbf4ea5	ac4f68d58e67ea3592ddfad5a9b71943
	8006506d24b99c8662ed80338d7d6317	5e13c1143c3225d14fa42028b3028430	440fbafce20f3d77dee06e659b922805	981838e66c80494e6edbd6fc3db60801
	244cb5ecf0c95ff2cdfb3e200bf99186	03fac00fd3693bc25248ab769695c27b	10fa14943a30770935873f329417ea23	726c5c1fb528e1ea0a1a53b664080601
	f449702ec0c2a3196d81ede039e9d11d	b5dbdb28e04595b6a2b55f892672b6ef	77e6d7376987cec029c8ef2793ef35ac	09cc0d3858120c2792e59c6819057887
	8b5907bb25b752e6bfb89e2384cdcbc2	53230d581aea9aae7caec55b90265658	e87a7e76b86aaa6d01755daab6bf716f	f0c7044c635b09422f6de6a288040432
	fbedb42676ef8d255ee80a0926dd9c9d	4f4a634cf9cebb9a0a8d2968fcd40438	85f64716331f964ecd1b0adda058b12e	e570d4b5cc6b4729ca13b71396e77d4e
	5d41c8049e1b4750469a7e99ee2526e5	54718dd0ef5aea77afeeab33b89f1572	36b241cf5202a3485aeeb26643664fa1	f0b2b44463676e180138ccda664d4d54
	c741586894c22d48007a7b35bf8edc97	accd0f3a146fe3bc7f702b998fdaa5d3	60b0ea070e34022737076046b2a21719	df8a6a5f5ab0b0edb04bceafb4cd8f7b
	c564722d57b4f7952b2b495ad48f80c0	2f2338463a251fd76c6b2d1a983d2892	19977fef2119d57c999483fd6341e8b3	25daf9b835f955ab41422b3ed6b4d444
	885ef8ae7e73f3e37dffb692c963f2f9	2b1f9a76d828474024e4bb5fef863a6c	17812302512c8c8ce105c858cb9e906d	9c0674751860fad78b479e886f355403
	b03412abfed2af40bd87b83571698105	6ed7433b0da9bdc2a3addf3da9239eea	cdca2d8d6aef456eae9ce881e7dc1a36	730e3da252add39ded377f9ef83178c2
	b0ff1be6b478ba0febff2387f2cea57b	cfaf35d4b5bbaf83ee7c0d0577e5173e	4ed4407db37bdd139889b906ceb36e0a	be1a16cbef8c3041037df0cb69ea9564
	74fecef8aad133a6d83e55f3ce0d1f7b	bd637c7d7e25a313a27dd90f30589d28	c34f742e573b91aa69727593b469a9f5	2171b0b350e32b6827862bd1b11a123d
	f2a66a4e3ddeacf2c42e99fdce20f17a	45e91dd26578a2bb2f255ef49b143f68	d383a2e519f0be83e3fd7a793462e436	1152d91138681a9b01506a5313845906
	849cfbfcd8e8356867f1e4c714db0beb	b348416087ebd9c419fbe2613b7d3cac	a71310c584b700405de239ca808d4f7f	c8e91458334c72a5594359b27500596b
	a388f4695eb4769b495c7798f0583052	8b5ab64e3b21f59f5113b9ec7e7c19fa	97f15259e5bac3b5df256e1f64565341	acb603cafd5d424ce63162b2292ac44e
	caae034d01d2e240d3b23b56c2b1304e	914f015096bf518a58d158663f1d6a0b	ee9e7f7f16ec460633e9eb0f27af276c	35d523fd52483d86d666dd64fb469c68
	8f292e7b3d2cbf1518810699edc3bd31	3675c0eca9ec39cefdea8a04d1ef53e7	b1fceb3db86c89ebb4edd240b08e3416	186cf71d3396ce41e41bd235ba58abb7
	2805afea78711dbabebd19d0295b54ad	7419d41c7ba3be4a27ed9258efab5cfb	010a27f454f5cd9608dbd9aa351f5673	197e82da1deea3bbd330e1e45f2ba95a
	1c11a51f9f3d1a5b5b161ae89fe9ef21	54155d011c9d53d2f037a55c4983748f	d63ecb2044ca8e532ad4797e838fc757	d72f87d2a613503c009bedf6531e6149
	6baac7175eeb9d6ede84b4f577830e90	3e8149939549e8cef1c8ffb674844fc2	c5978dfde753a1c0e81a93fba084df06	89496b530e184cc7515e23e4f5713bbd
	3f73d42af4cb4860b87f00ff93228261	f0a9d9c5a99eea842048f1a032834c57	61d11a6429f141b03e783e7f954670a2	d20dbe0cd448a5b4eea88d02a5b83c48
	7f46ae5ad880ac0d14d4a95d284b917e	8b93ab39f18104d15fbb945a29041698	5e13c1143c3225d14fa42028b3028430	0ed6954324e4c220ec0db750938caeef
	67cc34e5c4dfeebfa7f8909d5f7b7c33	19028cac5aed7fedeee3c146eaba6b8e	03fac00fd3693bc25248ab769695c27b	49432d62f9990f974f4e657a4ed7dee6
	d928d15337aa93cbf06c0be5d8c9f76d	37bc140fc8dec88f6675e8ec788d2113	b5dbdb28e04595b6a2b55f892672b6ef	c00ae507f089250de30ba68210846092
	d8ea75a6be1b1d9cd7291dd0f359a258	2de5f56af33dd5a21896a1f18415a4fc	53230d581aea9aae7caec55b90265658	a22687db770939ff07275c8709202458
	5386a4ef87a483b7890408585d863cdc	804206a82512bf1111f87017b9e623d8	4f4a634cf9cebb9a0a8d2968fcd40438	92303c0b075b931e59ac1966077245da
	26d6c6b9cc00da37ede8835011f8ea7a	b851ca9960f5349019a43693f17faa2d	47a3aa5840cd573dd7f7fd59e5f2ae67	20ce7c5b618a0d4668d5bb5a203b0af3
	f488480a2d314474a7897f147032ca80	d81ee80a16e631598548b3b3c41b669e	54718dd0ef5aea77afeeab33b89f1572	708161ddb41e977260e022a65a908847
	6d2f6d42222753e2ea88defb388b8b9a	576cdc911053ca62a15026cb9ab68803	fd04232ab0315c64cdb866648559c4ed	4fe0724b8b0fac666c95518a866c5644
	9f98816d72f0f912f453ee9046bea304	0a054b4fa0cf4e2698312b4c22d3cedf	accd0f3a146fe3bc7f702b998fdaa5d3	b5189dc979d70440303f15bc2f39fc73
	7b4e5217c7960a2c1af0e54fbb4acd9f	7a509364202b0968d5c219081a90ef44	2f2338463a251fd76c6b2d1a983d2892	4739f3bfc8a4e9fd41d410ffeaea831d
	338fd4abc1b30f32bb1e020c5e107b98	54b5893e0f8050ad6ee4694401884c8d	a3f3421a6652b91eb0d75246c63ba588	016db450ec519ba4d3e26fc50501bb57
	9ff7c0c38510d0ae5816256986b84ef7	6715d92076e1eb77e83927e2b663931c	2b1f9a76d828474024e4bb5fef863a6c	a0781ab5555ce904c8df4663d79f68df
	61e4c1a1be973be18e3ccb426cd436c1	0d3d2657bb42bd875ea4f3953ca23192	693b4cb255b40f8ba6b3a76561c21d82	784bfadcc65f89a1c33eebacbe504138
	47df9577de0a5ce49ad538f195f9579e	43eada2585267bd3bbfcf4f0b430b015	cfaf35d4b5bbaf83ee7c0d0577e5173e	5b6f23afadaa7e5c02f0d5aaa4c7ebd6
	79915463f692281c55578511ddb18924	3decca1a9269f54d3c6a7e9fc91af1b7	45e91dd26578a2bb2f255ef49b143f68	d78af2a76c501e19bd0aec8bc3ab4f4f
	14a18d33befd7a2a979a198782cab03b	7696200ec9dc6830466d80b3e60ac192	3675c0eca9ec39cefdea8a04d1ef53e7	f79f7ec6532d137e8ea5766b07d44299
	767436b8fde2415054ada7803653757f	564ada3f31d04bbf6f50af266a1c501f	54155d011c9d53d2f037a55c4983748f	630c8cc523ebb58872a6bbc37830bb81
	4fec6eb7ee09fbbe6f53f51dd5b88cc5	4f964ba62926c012df59661c4338a8e5	19028cac5aed7fedeee3c146eaba6b8e	455c5d053082b2014b0dfb984743bfc7
	0cb8bedd39766e2a65ee053487b216f1	aa4c6d9d43a13090f1bb292040399757	37bc140fc8dec88f6675e8ec788d2113	789704074db77d560fc8307be608c38b
	6afcdc8b97b3e65c5be0cad88b5d990e	8f11331c8174c7430b5eeba01c4074a3	2de5f56af33dd5a21896a1f18415a4fc	55240aa17a9ef6ec31bb314702f6ebb9
	38807608308db2c2f9b52f448e74df1c	9feac36122ea1365c0f247f87b3e47e1	d81ee80a16e631598548b3b3c41b669e	f26aeb98c84616413d1938eb232e85f4
	847a6935112f89a4324354af2240b511	b21d33cac67f052fb200051762d8aeec	94020cc43b8285d36b6088d156239d40	ef83f15f9132be3a587c20d2478cd35c
	2ccc1bbb23a412692c9ecd7150683270	d5ca47f8eb62e1015bd26f17c63bd802	576cdc911053ca62a15026cb9ab68803	0350ac1bcc09df1b245b849532875b4a
	08b1adac940499488346035c56df7c37	6add0dfe2d4fca7feb7c3329b3bfa6e6	0a054b4fa0cf4e2698312b4c22d3cedf	6209d455f165f45b3e620f44dc0f61ea
	d7a2cdc16141db6af357f1a7e14a6c35	81efd992e807ac4510f26d37aefe95ad	6ddcddc3ecd7249380494f6706ee200a	43cccaa6f6969bf1e397aae331536076
	b2ac0a106141b7d680477e4e9de45c69	2a978b9027b14a7a8b4942ddbd6c745b	b1de02757a5b37d089d19a7d7c1e6f7f	4288307fe8c2475b76a0ba4b8eed8b3c
	1fe049f876332d75375ad2f6ed286e29	fddeaa3c6d3358462fd6a73cec10ab1a	6715d92076e1eb77e83927e2b663931c	ab95b3800da405c068a2982145c94344
	8b1ebd2667acedfc06f8c984a72bb0e4	bf33e77ca95cb9ae4ce338b631e0f317	0d3d2657bb42bd875ea4f3953ca23192	6739a9aa206bf44d5c8a5e0d11482fac
	4cc7af725ffb344370f4919a40a83170	a52940288a8a99026f76e33717028d77	43eada2585267bd3bbfcf4f0b430b015	3663ca88da245436f3ebe4a4716448bf
	91c2be2479d6ab3a0e611c0692350fb8	516089b4ec116704ff98c8e40eacce78	3decca1a9269f54d3c6a7e9fc91af1b7	731a1d3afe6dae66fe2c639c666da64e
	71ba70af6d7dd58e8cf64a85314abc8f	b0ff496a702b7b72bf021f4b9a9b976a	7696200ec9dc6830466d80b3e60ac192	41fd3673d9007767df6229195a471cbb
	5c62dc149544fa2158b459183dcbf75e	61b38e05574ce74bd2aa265a8d60b66e	564ada3f31d04bbf6f50af266a1c501f	e34f127ef94c10c8e6cbd49119208dc1
	f76d915d32a4315e3a7cde44d0690f0a	3f19b6ace3ddeeb758154dee67e8c201	4f964ba62926c012df59661c4338a8e5	63e805dc2339588ab580afec49c7cfe0
	40d976b055f5c60c6262f3228b701ceb	daadc9bcb608530357055cf7a9d520b4	aa4c6d9d43a13090f1bb292040399757	8cbd413346e2362c4b4ca9019da7be83
	e4dfe0fec3ba012fb4aacd39925a9951	5645423defb73006af0e57ea0fd7923e	8f11331c8174c7430b5eeba01c4074a3	157e619da9238571b2523e1d7094de6d
	2a714d82795e41366d99cae182630bdc	23c1e5afbb8265ae5966d5d8823f432f	b7119bc06fa524a57c96fcaf19c63a3d	eccebaf9a4af4bd307ae063d5b5959a5
	093dbcff1372d79fd828467dbbd5d9a7	eab9c9d0f629973f2aa2af7f6bd4e2be	989381c25ff4300fe97731dfe9723632	85d01878d0de326316d3d9eedec149c6
	1d2b999c50efbed6ede41bb63fa8b0e6	ac4f68d58e67ea3592ddfad5a9b71943	e246da5fd44690f37d67ce1b60ed13ff	9ea8d240fc843fd6038691b87d75599b
	506f5e063b8e50f05bf99b52956f14db	981838e66c80494e6edbd6fc3db60801	9feac36122ea1365c0f247f87b3e47e1	7aa1ecb71f7d157f801d2ed527305e29
	9cdb27d670aa0b3b0b3c1c6672a5da31	4504f41ac4bc40191e4b869690da143f	b21d33cac67f052fb200051762d8aeec	b28ca21e16ea218196df40956d71b0bc
	9991742a4f414d718262cdbff0c9cb66	726c5c1fb528e1ea0a1a53b664080601	d5ca47f8eb62e1015bd26f17c63bd802	a67659f183e73191f53c14b8eb831c6e
	a938b52e1db55a8afb6983ce67f421ef	09cc0d3858120c2792e59c6819057887	6add0dfe2d4fca7feb7c3329b3bfa6e6	efeff38987f065ed38fe5909cd6155c4
	6c4a37fbaf675688b513d852004172b9	63f7d20e423a859964b73ffcecc0d493	81efd992e807ac4510f26d37aefe95ad	b8235aa892df503252e9538984bfcf5f
	82d1349b357c7abcd0f7ed7d81684670	83807cf59cd96e1f4b405c66b295eabc	bfe9df51fbb31ebfadb4ab1be12e5a56	df8aa29d3391f7cc6c8d40c42d72b047
	5cf4561cc1840f8be0898aacfb0578f8	f0c7044c635b09422f6de6a288040432	fddeaa3c6d3358462fd6a73cec10ab1a	3f9228904d36673121887e629a77c7c1
	1b26dd088a9315e39430f841a64501fc	e570d4b5cc6b4729ca13b71396e77d4e	d928353198f206332164704955dd2e5a	2b3815036cf2c02b6b76ffa451486b20
	8ba0fbd02acb0f15d132406d91cf2131	f0b2b44463676e180138ccda664d4d54	b23b86b6b665d071ed2c4c12b660f64b	6abc0181fb77744bc26d7f6d34c1c653
	8adbc5fb4f2efc4897519f24166731c1	df8a6a5f5ab0b0edb04bceafb4cd8f7b	a52940288a8a99026f76e33717028d77	2534eb763ad1f4561603617cf189a6d0
	403d8dd42f18bd04461c43f8019fa6fc	cffd39f5470904919844f1825ca6dd60	516089b4ec116704ff98c8e40eacce78	53e292a0eb35aa3a40ebda4ad8445945
	a1cc6eaba41abdb1fef184a42772ecd9	c34baeb37fca3c9267be52f2511a1adc	0571f82e6b9d4126156414c6033ed368	c8c7a921344f7f9ac5804e57975d65ee
	7a1c2b6b92300f6929bb8ddd405a48de	25daf9b835f955ab41422b3ed6b4d444	14815a44254930414ee42fa6f9f99667	ad11b4a109078f9e6b43edc6fc680f9e
	3373cf1f1053b26a654f373ca9fb040e	730e3da252add39ded377f9ef83178c2	3171ae6e07268295d8fe55e6f6635791	0acd60cf18a4109afd11e86c0696ea00
	94aebf93395f80a26f4025e7d78b1df2	a438f2b82253e4c3768c9b385f69ec3b	b0ff496a702b7b72bf021f4b9a9b976a	d26acf68dd67feeb0956889247df5161
	d26a1617400be3f9061d251d271bd616	be1a16cbef8c3041037df0cb69ea9564	76468d4ddd0df6e249d316f25fba38f5	c04e5df7ae80a8cf2937a74871aaf3f6
	c1f3fe1fcc85c8429b89b38b3ba95c73	2171b0b350e32b6827862bd1b11a123d	81ec2dcc28e387a22d2f78162b88fef6	faaed078669724c9b225273f1176ba8c
	c137df3921b75fcf02c4d4d40f3574cb	c8e91458334c72a5594359b27500596b	88f11139a7fc49dbe28b878ab16d9ed6	6c1208a108dc717bc7c254b781798cdc
	578649094a6bb4aa911cd97871afcd2f	a2fe0cfb21d267e67cbf5ee77aa08697	40335043ccf1d6229dc6c7be77482466	e9655c465e0876a0004ee2362a9f5e20
	3cb9bb949cfef8384d211239f500eb21	acb603cafd5d424ce63162b2292ac44e	daadc9bcb608530357055cf7a9d520b4	a18acf3b7f0058c543f54ecb4e548d31
	7f1265a5910bfc50d11f386bcf0a5c31	35d523fd52483d86d666dd64fb469c68	5645423defb73006af0e57ea0fd7923e	0a89e7c0b6f5a2e0e2c73d7004371946
	3f98473798cf5c1cd7cbf655152eb051	a0a6963f8a4e44baf6bf35bc0bd109e8	23c1e5afbb8265ae5966d5d8823f432f	091d03da40d470458c12a50137cafcde
	c887108a6db39e84e7b8de3c953816cd	186cf71d3396ce41e41bd235ba58abb7	ac4f68d58e67ea3592ddfad5a9b71943	04869282f6050c713ebf5fdccc1b8a5d
	9f3713caad0392d26dfe0951df540844	197e82da1deea3bbd330e1e45f2ba95a	981838e66c80494e6edbd6fc3db60801	e9b2095b4f6eb066ecc2f9207378a4b1
	76be14661a5ed7ef0c204efc207f7fe8	195c647815a7872ec6f5e54b31433e06	4504f41ac4bc40191e4b869690da143f	86930ce67e907e84790faf3b809e36ab
	d52cf11c8b17f84ccecc94d630c50270	d72f87d2a613503c009bedf6531e6149	09cc0d3858120c2792e59c6819057887	b4da9104654e82da37b9491f39a82092
	ba2dd5d9cdd3647e9ed8c8a74e1a882a	89496b530e184cc7515e23e4f5713bbd	f0c7044c635b09422f6de6a288040432	791d482865b2b8dfdfc505072c0aab22
	862990fa8d5b884c568f31a78a40ad25	d20dbe0cd448a5b4eea88d02a5b83c48	e570d4b5cc6b4729ca13b71396e77d4e	728365c2e82d4a92906e44d143fb7922
	7ac88390d5e022720ecb2869fbbf4ea5	0934d2823906d69d28918f08eb33d1d3	f0b2b44463676e180138ccda664d4d54	4ab0143a96f59fcb1c7b5bb98700b976
	440fbafce20f3d77dee06e659b922805	91ef7bd607570f6ad9af3ea1bedbaf9c	df8a6a5f5ab0b0edb04bceafb4cd8f7b	e9416b6f194704278b27714251b1b9d4
	0f09e5c76cca735b391e0870060035d1	c00ae507f089250de30ba68210846092	cffd39f5470904919844f1825ca6dd60	2e2dbb512934b43f8453b8b0a8b44d5f
	10fa14943a30770935873f329417ea23	a22687db770939ff07275c8709202458	25daf9b835f955ab41422b3ed6b4d444	f1b47346d196b92bd1cb51a11e55edab
	85f64716331f964ecd1b0adda058b12e	010fe009a6550accaebd6991d685454e	9c0674751860fad78b479e886f355403	4d86607a763c92544554ac70f8d62618
	400678cbf0e7f44996dbecc0acba1911	4fe0724b8b0fac666c95518a866c5644	730e3da252add39ded377f9ef83178c2	f8a7b89226117911cd2f1fb058b15e41
	36b241cf5202a3485aeeb26643664fa1	b5189dc979d70440303f15bc2f39fc73	211d07bf021fe9ac0f170f03a86fcc1e	4e43475481e479aad4889cd8fb91b914
	60b0ea070e34022737076046b2a21719	016db450ec519ba4d3e26fc50501bb57	be1a16cbef8c3041037df0cb69ea9564	2eda22145b0d6d40980bc0f544f8391c
	19977fef2119d57c999483fd6341e8b3	a0781ab5555ce904c8df4663d79f68df	2171b0b350e32b6827862bd1b11a123d	2e23bef93af19521d9aaab68b8c3ca24
	f48db4e433bb20092857d9789adb5007	784bfadcc65f89a1c33eebacbe504138	1152d91138681a9b01506a5313845906	3b1c9435518ba034b21d76b436bc49c5
	17812302512c8c8ce105c858cb9e906d	b466869c1a558a50249ab348b8867307	c8e91458334c72a5594359b27500596b	4966ba5a17675a8de11cffa76e301f33
	cdca2d8d6aef456eae9ce881e7dc1a36	f79f7ec6532d137e8ea5766b07d44299	acb603cafd5d424ce63162b2292ac44e	5fc493616e82b4efedf96c0cec737261
	4ed4407db37bdd139889b906ceb36e0a	630c8cc523ebb58872a6bbc37830bb81	35d523fd52483d86d666dd64fb469c68	c6e9773885ad762a1bec38f66e2fbc06
	8bd46109b0bfaac25709dc62d8bc697e	455c5d053082b2014b0dfb984743bfc7	a0a6963f8a4e44baf6bf35bc0bd109e8	db7f4aa72c5fa0536e9609e4db42eeda
	d383a2e519f0be83e3fd7a793462e436	06b6a315a2a3cfacd031cbe777125a69	186cf71d3396ce41e41bd235ba58abb7	9ad58d9b1d7205ee2e585c0301693f54
	e6da6cee87f9cd9ea35c60e508ba772b	3e040b81a4e9e58f08a0c9c80370915e	197e82da1deea3bbd330e1e45f2ba95a	3b2cd3816cd80b5d5b34741ddb04699c
	97f15259e5bac3b5df256e1f64565341	55240aa17a9ef6ec31bb314702f6ebb9	d72f87d2a613503c009bedf6531e6149	f7805d1e48b20b0698395862d791732b
	b378319f8f01a80dcf79fe353e97f7de	f26aeb98c84616413d1938eb232e85f4	89496b530e184cc7515e23e4f5713bbd	28fea17a54f36d4dab9aa22229427d36
	ee9e7f7f16ec460633e9eb0f27af276c	ef83f15f9132be3a587c20d2478cd35c	d20dbe0cd448a5b4eea88d02a5b83c48	ca931705ed388025d2bba57c609600ff
	b1fceb3db86c89ebb4edd240b08e3416	a1bc76c46f8594d9d6228333dd31e63a	0934d2823906d69d28918f08eb33d1d3	565e6f387b6bc7f85652beddc96ad4bd
	d63ecb2044ca8e532ad4797e838fc757	4288307fe8c2475b76a0ba4b8eed8b3c	0ed6954324e4c220ec0db750938caeef	bbe7021ae014f07cc19e71b6300d6497
	1ab8afc65a3fde20afc43a88c5584003	ce78d89170371a57b98ceee32bd19963	49432d62f9990f974f4e657a4ed7dee6	205f49f868f31a61655890168210d32f
	c5978dfde753a1c0e81a93fba084df06	ab95b3800da405c068a2982145c94344	c00ae507f089250de30ba68210846092	c564fc6268f780dfcc67c642d9b8a7ac
	91b019071ecac5a2f56a5b47780efac1	6739a9aa206bf44d5c8a5e0d11482fac	a22687db770939ff07275c8709202458	6b8b34ba3c4c13475c11835ccb274707
	61d11a6429f141b03e783e7f954670a2	731a1d3afe6dae66fe2c639c666da64e	92303c0b075b931e59ac1966077245da	c90045d91813b7ed9bc6862ba6e73600
	5e13c1143c3225d14fa42028b3028430	41fd3673d9007767df6229195a471cbb	dc149adba3969c0d352cbd40138d4d07	e62e6957848f6a0af5138db31f98ecca
	03fac00fd3693bc25248ab769695c27b	e34f127ef94c10c8e6cbd49119208dc1	708161ddb41e977260e022a65a908847	f9406856f14761afca9d5405599f86fb
	b5dbdb28e04595b6a2b55f892672b6ef	63e805dc2339588ab580afec49c7cfe0	b5189dc979d70440303f15bc2f39fc73	a7ef94096f9044066166ef27c136571e
	53230d581aea9aae7caec55b90265658	8cbd413346e2362c4b4ca9019da7be83	c00b51d1bd8337b42dd67c7ba65f8802	8e999f075792c0e99f6a642eede5e5f4
	accd0f3a146fe3bc7f702b998fdaa5d3	eccebaf9a4af4bd307ae063d5b5959a5	4739f3bfc8a4e9fd41d410ffeaea831d	ad73ceecb19a4e2c741555dce20768c1
	2f2338463a251fd76c6b2d1a983d2892	85d01878d0de326316d3d9eedec149c6	016db450ec519ba4d3e26fc50501bb57	26a5f4a2259746b1b3382da931e3a99b
	a3f3421a6652b91eb0d75246c63ba588	9ea8d240fc843fd6038691b87d75599b	a0781ab5555ce904c8df4663d79f68df	e763ac9a7b602839609e6b6d6c24972d
	2b1f9a76d828474024e4bb5fef863a6c	b28ca21e16ea218196df40956d71b0bc	5b6f23afadaa7e5c02f0d5aaa4c7ebd6	09ccb5c9097ec264ccd0297d7e5a38cc
	6ed7433b0da9bdc2a3addf3da9239eea	a67659f183e73191f53c14b8eb831c6e	d78af2a76c501e19bd0aec8bc3ab4f4f	57823c223fbe2a39557d1f751cf3a996
	cfaf35d4b5bbaf83ee7c0d0577e5173e	46d64172d38316bc7949de2dd070a57f	f79f7ec6532d137e8ea5766b07d44299	c8b892eae1ead65cbe2521405a91def7
	bd637c7d7e25a313a27dd90f30589d28	efeff38987f065ed38fe5909cd6155c4	630c8cc523ebb58872a6bbc37830bb81	6e0d3316d42d74f98a04c961688591b8
	45e91dd26578a2bb2f255ef49b143f68	b8235aa892df503252e9538984bfcf5f	06b6a315a2a3cfacd031cbe777125a69	a613c55e673634e36c6060ca56f4c4c6
	b348416087ebd9c419fbe2613b7d3cac	3ea3f260df78dd123347696314fd8cb0	789704074db77d560fc8307be608c38b	2ee4b2ec0774264720e5beeace841456
	8b5ab64e3b21f59f5113b9ec7e7c19fa	df8aa29d3391f7cc6c8d40c42d72b047	3e040b81a4e9e58f08a0c9c80370915e	04a706bb8ca3177f51feb4faa6082b8b
	914f015096bf518a58d158663f1d6a0b	3f9228904d36673121887e629a77c7c1	55240aa17a9ef6ec31bb314702f6ebb9	0dafb8f6562b68baecb20f342043131c
	3675c0eca9ec39cefdea8a04d1ef53e7	2b3815036cf2c02b6b76ffa451486b20	f26aeb98c84616413d1938eb232e85f4	8eafcee6277fdc19bafef5b688a0565c
	7419d41c7ba3be4a27ed9258efab5cfb	6abc0181fb77744bc26d7f6d34c1c653	ef83f15f9132be3a587c20d2478cd35c	5611f5102411882928d5a5a688465996
	54155d011c9d53d2f037a55c4983748f	76aba4174087a0dda672b8a611b36322	a1bc76c46f8594d9d6228333dd31e63a	cf984b0ca29480ff23a9a34e2e5620b7
	3e8149939549e8cef1c8ffb674844fc2	2534eb763ad1f4561603617cf189a6d0	0350ac1bcc09df1b245b849532875b4a	9976e2df18a440888ccf4fda058c531f
	f0a9d9c5a99eea842048f1a032834c57	e3da56dbb86aabcf9987755cdc3cd9f1	6209d455f165f45b3e620f44dc0f61ea	4f97faeed4ab5e0720b9cb1848f11633
	8b93ab39f18104d15fbb945a29041698	c8c7a921344f7f9ac5804e57975d65ee	43cccaa6f6969bf1e397aae331536076	64307bc46cde0b151d0e43ee3a2bdcc5
	19028cac5aed7fedeee3c146eaba6b8e	a1d154d6eb9a8eeddccd8c0f22920305	4288307fe8c2475b76a0ba4b8eed8b3c	e7b874e1ffbb7c3cd54cb11777ad25c9
	37bc140fc8dec88f6675e8ec788d2113	0acd60cf18a4109afd11e86c0696ea00	ce78d89170371a57b98ceee32bd19963	ad64cf24be2d04b15d3a90eeb705ea23
	804206a82512bf1111f87017b9e623d8	d26acf68dd67feeb0956889247df5161	ab95b3800da405c068a2982145c94344	12bd37a585bc10f851aefeff34f458d2
	d81ee80a16e631598548b3b3c41b669e	faaed078669724c9b225273f1176ba8c	6739a9aa206bf44d5c8a5e0d11482fac	352fc3f0541befc38f9881d87bc6e041
	94020cc43b8285d36b6088d156239d40	10d3df88918190b7743dc8aedf1a92da	3663ca88da245436f3ebe4a4716448bf	f76d82f3a6cc2fed899cdca32fb6be85
	576cdc911053ca62a15026cb9ab68803	e9655c465e0876a0004ee2362a9f5e20	731a1d3afe6dae66fe2c639c666da64e	42d70fdd4f6618c73bad07532845454b
	0a054b4fa0cf4e2698312b4c22d3cedf	0a89e7c0b6f5a2e0e2c73d7004371946	41fd3673d9007767df6229195a471cbb	1e6d2a4bcca43e0d022d2d2fbaec11e6
	a911b08da6bc46731331cc1ebd9f00c5	e1b47afd300c26dfcda6c0c105111445	e34f127ef94c10c8e6cbd49119208dc1	a5634b31c88ecb5a02788c314702ff99
	b1de02757a5b37d089d19a7d7c1e6f7f	277051c63542690413b0e9cfe757543f	63e805dc2339588ab580afec49c7cfe0	6d75e27ce9d28d6e176e2e50d8862811
	7a509364202b0968d5c219081a90ef44	8544f67f1ae90e5b42531be2569e5abc	8cbd413346e2362c4b4ca9019da7be83	545247979e73fcbd7765c40e12f5e095
	54b5893e0f8050ad6ee4694401884c8d	091d03da40d470458c12a50137cafcde	157e619da9238571b2523e1d7094de6d	4d102bf4dadf6baf546a605d8cfb7b63
	6715d92076e1eb77e83927e2b663931c	04869282f6050c713ebf5fdccc1b8a5d	eccebaf9a4af4bd307ae063d5b5959a5	a76c3e3522da08744849c23c0a3fc067
	0d3d2657bb42bd875ea4f3953ca23192	e9b2095b4f6eb066ecc2f9207378a4b1	85d01878d0de326316d3d9eedec149c6	7a887a6fdf7570169de7f08072e26e42
	43eada2585267bd3bbfcf4f0b430b015	86930ce67e907e84790faf3b809e36ab	9ea8d240fc843fd6038691b87d75599b	da4b997f3cb5cc6a1b2f48523f26ab1a
	3decca1a9269f54d3c6a7e9fc91af1b7	b4da9104654e82da37b9491f39a82092	7aa1ecb71f7d157f801d2ed527305e29	43329037ac9ceccf71280762e2f73a85
	7696200ec9dc6830466d80b3e60ac192	9a7ec57cc88c26b24b618e432a11e9f8	b28ca21e16ea218196df40956d71b0bc	1b3265c019a88e49d56ebb8202c80f87
	564ada3f31d04bbf6f50af266a1c501f	791d482865b2b8dfdfc505072c0aab22	a67659f183e73191f53c14b8eb831c6e	5b3c65f943c29f7a8435337b2c49a7e1
	4f964ba62926c012df59661c4338a8e5	728365c2e82d4a92906e44d143fb7922	efeff38987f065ed38fe5909cd6155c4	4c220d6490a899a637252bc606a4568d
	aa4c6d9d43a13090f1bb292040399757	4ab0143a96f59fcb1c7b5bb98700b976	b8235aa892df503252e9538984bfcf5f	01151904b32fab80e3423af7531c0948
	05c96230321a73c488acfbbea3b22ce4	bc7c564c485208fac8df0596e4ac97d7	df8aa29d3391f7cc6c8d40c42d72b047	063c1307c3fcc0d3646ed3430389d800
	8f11331c8174c7430b5eeba01c4074a3	a0422fc49027abf0c17780e902938ba9	3f9228904d36673121887e629a77c7c1	f5038126b25863f7f2f10b03b4f35858
	b7119bc06fa524a57c96fcaf19c63a3d	2e2dbb512934b43f8453b8b0a8b44d5f	2b3815036cf2c02b6b76ffa451486b20	c17b7d918f82e546db4f941287b4de7e
	989381c25ff4300fe97731dfe9723632	f1b47346d196b92bd1cb51a11e55edab	6abc0181fb77744bc26d7f6d34c1c653	5535f0b986fa216d039f7ab4c8893d3b
	e246da5fd44690f37d67ce1b60ed13ff	4d86607a763c92544554ac70f8d62618	328538722f95e56bd070c82aaf32458c	f0babb1f247084a6ea0960c11276a082
	9feac36122ea1365c0f247f87b3e47e1	f8a7b89226117911cd2f1fb058b15e41	76aba4174087a0dda672b8a611b36322	1169ebdc580d0997cb00b89223c30b3e
	b21d33cac67f052fb200051762d8aeec	c718ecad2dd12876804db7adaf042f54	2534eb763ad1f4561603617cf189a6d0	654444cf5807ba7f6f497e0250b7e839
	d5ca47f8eb62e1015bd26f17c63bd802	2e23bef93af19521d9aaab68b8c3ca24	e3da56dbb86aabcf9987755cdc3cd9f1	1d92642b724eb9eb092afe9b5a221736
	81efd992e807ac4510f26d37aefe95ad	f2dfdef7330a2c00c8715e8a24bb257a	c8c7a921344f7f9ac5804e57975d65ee	4fa4244ab6c27d8b87abdc36d753220d
	bfe9df51fbb31ebfadb4ab1be12e5a56	4966ba5a17675a8de11cffa76e301f33	ad11b4a109078f9e6b43edc6fc680f9e	d4d8403cc6e400307e43efffd17a2376
	fddeaa3c6d3358462fd6a73cec10ab1a	0c7f98b2acf2134b3518e4c00128ddd3	0acd60cf18a4109afd11e86c0696ea00	adf4836dfe56445cadb16170f489be76
	bf33e77ca95cb9ae4ce338b631e0f317	5fc493616e82b4efedf96c0cec737261	c04e5df7ae80a8cf2937a74871aaf3f6	a2d062c392d691fadd1f2f2c5cc24f21
	d928353198f206332164704955dd2e5a	c6e9773885ad762a1bec38f66e2fbc06	faaed078669724c9b225273f1176ba8c	607cc993088c6295bba3573943c10f59
	b23b86b6b665d071ed2c4c12b660f64b	c03a1f85297b250fbb6e98e6015e7e4e	6c1208a108dc717bc7c254b781798cdc	7d80997909e096370c3c37c01b94163d
	a52940288a8a99026f76e33717028d77	4900a046ff38f89cd81f5aad4e34cdf6	e9655c465e0876a0004ee2362a9f5e20	b7ba9674356d904aa6717a971a03dfbd
	516089b4ec116704ff98c8e40eacce78	129c32cf4a99352ca141ba88d220dcee	a18acf3b7f0058c543f54ecb4e548d31	143c5248ae55a0562fbc7f42c478049a
	0571f82e6b9d4126156414c6033ed368	a998a8b40a08baccb44a6af7ee4583d6	0a89e7c0b6f5a2e0e2c73d7004371946	df976a7d2352b0228178c674575ef93d
	3171ae6e07268295d8fe55e6f6635791	c1ea3b1766ef9f4f45c8159080f22116	e1b47afd300c26dfcda6c0c105111445	5304dbd3c92268a3dcc4317525659b3c
	b0ff496a702b7b72bf021f4b9a9b976a	9ad58d9b1d7205ee2e585c0301693f54	277051c63542690413b0e9cfe757543f	dd7f71f0b903e05c1f605632cdd1382c
	81ec2dcc28e387a22d2f78162b88fef6	5bf326bd193f523a8ba092896ff3077d	8544f67f1ae90e5b42531be2569e5abc	97ff46c80c2dd28a3a46c64a983915ec
	88f11139a7fc49dbe28b878ab16d9ed6	3b2cd3816cd80b5d5b34741ddb04699c	091d03da40d470458c12a50137cafcde	962f07898f8e7d6d8459f2675ee33aed
	3f19b6ace3ddeeb758154dee67e8c201	8ae414c02daaf7e8bb0b9a2fb21e5968	04869282f6050c713ebf5fdccc1b8a5d	73bce5681ae8a6f7ffc487464e0e3643
	40335043ccf1d6229dc6c7be77482466	f7805d1e48b20b0698395862d791732b	e9b2095b4f6eb066ecc2f9207378a4b1	2777eba64bc3c4626dd3f1f7adde9845
	daadc9bcb608530357055cf7a9d520b4	28fea17a54f36d4dab9aa22229427d36	86930ce67e907e84790faf3b809e36ab	0f00d314b1937ab96f7e1c6cd6b41634
	5645423defb73006af0e57ea0fd7923e	ca931705ed388025d2bba57c609600ff	b4da9104654e82da37b9491f39a82092	1251f4571fbc9aed90712d63bc466bad
	23c1e5afbb8265ae5966d5d8823f432f	565e6f387b6bc7f85652beddc96ad4bd	ea379f6821a400f5c1f08080dd9aa4d0	dc17b137dc5c53556b60aa783a52a63c
	eab9c9d0f629973f2aa2af7f6bd4e2be	bbe7021ae014f07cc19e71b6300d6497	728365c2e82d4a92906e44d143fb7922	af73cf0cd6c8889d7682ca3169e93042
	ac4f68d58e67ea3592ddfad5a9b71943	205f49f868f31a61655890168210d32f	90c994429c11f86ae09ccdabea5e121a	69175d42ffe643cbb6e029ff415cd273
	981838e66c80494e6edbd6fc3db60801	ebd3718777cf1a4be0630b71cc0ffa94	4ab0143a96f59fcb1c7b5bb98700b976	00e69873676239b315b0709a0ffcdcee
	4504f41ac4bc40191e4b869690da143f	c564fc6268f780dfcc67c642d9b8a7ac	e9416b6f194704278b27714251b1b9d4	903b2a71ce9d667ca7e2b5a242943be4
	726c5c1fb528e1ea0a1a53b664080601	6b8b34ba3c4c13475c11835ccb274707	2e2dbb512934b43f8453b8b0a8b44d5f	c3e60efb98b76162b01aadd305d822a5
	09cc0d3858120c2792e59c6819057887	c90045d91813b7ed9bc6862ba6e73600	f1b47346d196b92bd1cb51a11e55edab	dd7ad96e523a5d6e4dc3eb14201f0aec
	f0b2b44463676e180138ccda664d4d54	e62e6957848f6a0af5138db31f98ecca	4d86607a763c92544554ac70f8d62618	17c32397ef0ec324913a27f808b02463
	df8a6a5f5ab0b0edb04bceafb4cd8f7b	cefa88318bc196a98cd22fe92a9e6a0f	f8a7b89226117911cd2f1fb058b15e41	7ce1ab942dc277a618054bcd8daf9347
	cffd39f5470904919844f1825ca6dd60	72746028f32bf69d5062c9787cdeffdc	c718ecad2dd12876804db7adaf042f54	9d7d25448c1d2544851bcc628021fc44
	c34baeb37fca3c9267be52f2511a1adc	f9406856f14761afca9d5405599f86fb	2eda22145b0d6d40980bc0f544f8391c	c641267c8395f85e48591733311bafc8
	25daf9b835f955ab41422b3ed6b4d444	a7ef94096f9044066166ef27c136571e	2e23bef93af19521d9aaab68b8c3ca24	9f1129632d5daf28a33e1f6d058a4d87
	319a1ac17598db59f5658c26981bf47d	ad106c89dd3a31b7b9fa11cf9e888025	3b1c9435518ba034b21d76b436bc49c5	3a6e7cc0af660b0a1bc38f324abe2887
	9c0674751860fad78b479e886f355403	6be3aef7782c01dfade284c0f1659d14	4966ba5a17675a8de11cffa76e301f33	33f0704d96c8abb925a86db11aaeb144
	a438f2b82253e4c3768c9b385f69ec3b	0994e4df3ec06856e5376a31ccbcb542	0c7f98b2acf2134b3518e4c00128ddd3	5f6957994b1a72ab8bf151e2cbe62eba
	211d07bf021fe9ac0f170f03a86fcc1e	26a5f4a2259746b1b3382da931e3a99b	5fc493616e82b4efedf96c0cec737261	5757656e13fa8666eadfc6aa952dae11
	ede5ce9ae0258b8cc11ef938ac166cf1	e763ac9a7b602839609e6b6d6c24972d	c6e9773885ad762a1bec38f66e2fbc06	e00df399ff178f8d9bdf24d2398f3c03
	be1a16cbef8c3041037df0cb69ea9564	3872d7467edb94510feb2e5f40b1e11a	db7f4aa72c5fa0536e9609e4db42eeda	18231355d7b69b5b7a9811d1e3f5e700
	2171b0b350e32b6827862bd1b11a123d	57823c223fbe2a39557d1f751cf3a996	4900a046ff38f89cd81f5aad4e34cdf6	170c2050ea970f62be23ccd5cbebe37e
	c8e91458334c72a5594359b27500596b	c8b892eae1ead65cbe2521405a91def7	129c32cf4a99352ca141ba88d220dcee	e6670cd1673a19f44e7ca2137c01d7d6
	acb603cafd5d424ce63162b2292ac44e	2ee4b2ec0774264720e5beeace841456	9ad58d9b1d7205ee2e585c0301693f54	2e5c524eafef9c4f7f2afe8e6833d1ee
	35d523fd52483d86d666dd64fb469c68	0dafb8f6562b68baecb20f342043131c	3b2cd3816cd80b5d5b34741ddb04699c	010b398408fa0d45adb9c31603651c3b
	a0a6963f8a4e44baf6bf35bc0bd109e8	fb984af9a9c6f627695f6732f60785f4	8ae414c02daaf7e8bb0b9a2fb21e5968	388a0cd9b144682c09cb70117133aa88
	186cf71d3396ce41e41bd235ba58abb7	8eafcee6277fdc19bafef5b688a0565c	f7805d1e48b20b0698395862d791732b	69a11c58b899659ecdc3e3f207d8285d
	197e82da1deea3bbd330e1e45f2ba95a	e04936a687211d6bb2dadf207e2603c0	954851dd7c8bbe5ccbc49f0b6a3ab4af	48218b5641ce7dfb8ed003c533b30d47
	195c647815a7872ec6f5e54b31433e06	05e0670f4528d3fe4b5709ac10c2de33	28fea17a54f36d4dab9aa22229427d36	0e5622cd44818f4255de0280a04f98aa
	d72f87d2a613503c009bedf6531e6149	cf493f50a6b523bc547057c157cc158b	ca931705ed388025d2bba57c609600ff	7726cfcc1b878f4caa7c2e0c904cb73a
	89496b530e184cc7515e23e4f5713bbd	9976e2df18a440888ccf4fda058c531f	bbe7021ae014f07cc19e71b6300d6497	98f08be5311dd4f326e82d9e6d3d2493
	d20dbe0cd448a5b4eea88d02a5b83c48	4f97faeed4ab5e0720b9cb1848f11633	205f49f868f31a61655890168210d32f	0da4776e75fee09ab1b159c2298ce7c9
	0934d2823906d69d28918f08eb33d1d3	e7b874e1ffbb7c3cd54cb11777ad25c9	c564fc6268f780dfcc67c642d9b8a7ac	297bbe3122158dd3136b1a88ee179cc3
	49432d62f9990f974f4e657a4ed7dee6	882aa7502f35e1068de2b316bc3dbdc8	5c6cf65f5c89eef65da98dab28386380	da6af706818c1bf0ec48588af0448b0d
	91ef7bd607570f6ad9af3ea1bedbaf9c	ad64cf24be2d04b15d3a90eeb705ea23	6b8b34ba3c4c13475c11835ccb274707	d4891c1a164fef447ec1c33848e05af0
	c00ae507f089250de30ba68210846092	12bd37a585bc10f851aefeff34f458d2	e62e6957848f6a0af5138db31f98ecca	af5cc2bc38f27da63fac7a70cff15f6f
	92303c0b075b931e59ac1966077245da	352fc3f0541befc38f9881d87bc6e041	e98a7aa66f20f90873c8b27707c414fc	9f85022789a675754b4a3a245f91064e
	010fe009a6550accaebd6991d685454e	a65487464041937980739283f4c9cd4b	a7ef94096f9044066166ef27c136571e	1cc3a318b3fe99914edcbe441047b243
	20ce7c5b618a0d4668d5bb5a203b0af3	42d70fdd4f6618c73bad07532845454b	ad106c89dd3a31b7b9fa11cf9e888025	779f02cccce9fc61874acd38db836c15
	4fe0724b8b0fac666c95518a866c5644	1e6d2a4bcca43e0d022d2d2fbaec11e6	8e999f075792c0e99f6a642eede5e5f4	b4ccfc80b796f29cd1f0f6c0c54af61a
	b5189dc979d70440303f15bc2f39fc73	af77a6e38fe0fe8a89338bab231a5bc9	ad73ceecb19a4e2c741555dce20768c1	c09418ffe70fe7741f666fa4a0f8f396
	c00b51d1bd8337b42dd67c7ba65f8802	a5634b31c88ecb5a02788c314702ff99	e763ac9a7b602839609e6b6d6c24972d	513bddfc295676f119912fbac37979f7
	4739f3bfc8a4e9fd41d410ffeaea831d	545247979e73fcbd7765c40e12f5e095	30bdd865c59458c9dc8e40208cb517ff	9e1d853d1c3913e2fe81d4acbe650e1f
	823e76d8785b852c78758296362b81ed	4d102bf4dadf6baf546a605d8cfb7b63	09ccb5c9097ec264ccd0297d7e5a38cc	ac20df7e3a562f1fe3fc5b3f1db3d583
	016db450ec519ba4d3e26fc50501bb57	a76c3e3522da08744849c23c0a3fc067	57823c223fbe2a39557d1f751cf3a996	e6be2a3909ecda1d98d2559e936546c2
	a0781ab5555ce904c8df4663d79f68df	7a887a6fdf7570169de7f08072e26e42	c8b892eae1ead65cbe2521405a91def7	e0a10baa048ec89b128713f6e1d204df
	784bfadcc65f89a1c33eebacbe504138	da4b997f3cb5cc6a1b2f48523f26ab1a	6e0d3316d42d74f98a04c961688591b8	d570564397199af8775bb2cbf7cc82ea
	5b6f23afadaa7e5c02f0d5aaa4c7ebd6	43329037ac9ceccf71280762e2f73a85	c807a6d34f5b6a3fff154886b26e57dc	8187aa3e4ca7a4e073998496de0b34c8
	b466869c1a558a50249ab348b8867307	5b3c65f943c29f7a8435337b2c49a7e1	a613c55e673634e36c6060ca56f4c4c6	4299402a3e93b41dace577d0e657fa18
	f79f7ec6532d137e8ea5766b07d44299	01151904b32fab80e3423af7531c0948	2ee4b2ec0774264720e5beeace841456	f2d69a8a468a268cb83aa378acec722b
	630c8cc523ebb58872a6bbc37830bb81	063c1307c3fcc0d3646ed3430389d800	5b8a364e3d1a18a3b33c4e91a4362301	af311934cd3c9d7e0d9191b1ff921a59
	455c5d053082b2014b0dfb984743bfc7	f5038126b25863f7f2f10b03b4f35858	04a706bb8ca3177f51feb4faa6082b8b	cf6cd3b913978e6ecf664ac792482e36
	06b6a315a2a3cfacd031cbe777125a69	c17b7d918f82e546db4f941287b4de7e	8eafcee6277fdc19bafef5b688a0565c	4b7436d4397fe00539428a04b09e0a12
	789704074db77d560fc8307be608c38b	f0babb1f247084a6ea0960c11276a082	5611f5102411882928d5a5a688465996	f6a2c895d452559de376b90b91aac326
	afcf0d74eb47689e748d4ba25a37a5a0	1169ebdc580d0997cb00b89223c30b3e	cf984b0ca29480ff23a9a34e2e5620b7	9fbd58b86055735d8de52d19f4f3e148
	3e040b81a4e9e58f08a0c9c80370915e	1d92642b724eb9eb092afe9b5a221736	05e0670f4528d3fe4b5709ac10c2de33	66335b55d54467a73bae640dbfb1d1eb
	55240aa17a9ef6ec31bb314702f6ebb9	4fa4244ab6c27d8b87abdc36d753220d	9976e2df18a440888ccf4fda058c531f	f52e52d090787408476037cdfdcd0155
	f26aeb98c84616413d1938eb232e85f4	d4d8403cc6e400307e43efffd17a2376	4f97faeed4ab5e0720b9cb1848f11633	fe50f4ad2104a8c75bb29a24be2dd0b9
	ef83f15f9132be3a587c20d2478cd35c	adf4836dfe56445cadb16170f489be76	e7b874e1ffbb7c3cd54cb11777ad25c9	6f26d29201cc0aff1fb21b6673490bf9
	a1bc76c46f8594d9d6228333dd31e63a	a2d062c392d691fadd1f2f2c5cc24f21	ad64cf24be2d04b15d3a90eeb705ea23	1f91ab0e26a16327b4348dd6028e68d3
	0350ac1bcc09df1b245b849532875b4a	607cc993088c6295bba3573943c10f59	12bd37a585bc10f851aefeff34f458d2	e302d8c9141537abe74bcc7fa0fe3592
	6209d455f165f45b3e620f44dc0f61ea	7d80997909e096370c3c37c01b94163d	352fc3f0541befc38f9881d87bc6e041	a2a303c409607df33938747e019717f4
	4288307fe8c2475b76a0ba4b8eed8b3c	b7ba9674356d904aa6717a971a03dfbd	a65487464041937980739283f4c9cd4b	d52e0415682425b43d3bbd4181be85a0
	ce78d89170371a57b98ceee32bd19963	99b037975497c600e7860f9f5f9e5645	f76d82f3a6cc2fed899cdca32fb6be85	ddbc7da6cbf0b146646f80709d927012
	ab95b3800da405c068a2982145c94344	18da65238e5b3301b6c2952ea3000a8e	42d70fdd4f6618c73bad07532845454b	6a8c61b0bb0353c3cf940810dc6b56b3
	6739a9aa206bf44d5c8a5e0d11482fac	143c5248ae55a0562fbc7f42c478049a	1e6d2a4bcca43e0d022d2d2fbaec11e6	1115735db324e6c9e0e49d42f60b7573
	3663ca88da245436f3ebe4a4716448bf	df976a7d2352b0228178c674575ef93d	a5634b31c88ecb5a02788c314702ff99	5fe2eab18e7597be018f3bd24fc9a27a
	731a1d3afe6dae66fe2c639c666da64e	dd7f71f0b903e05c1f605632cdd1382c	6d75e27ce9d28d6e176e2e50d8862811	8acc9baf1e2467c9bec59529d7aef109
	41fd3673d9007767df6229195a471cbb	97ff46c80c2dd28a3a46c64a983915ec	545247979e73fcbd7765c40e12f5e095	a8f91aa72bbdf4b63578ba4fc722020a
	e34f127ef94c10c8e6cbd49119208dc1	962f07898f8e7d6d8459f2675ee33aed	4d102bf4dadf6baf546a605d8cfb7b63	a15c1eb106fbeefba25806669481b125
	63e805dc2339588ab580afec49c7cfe0	73bce5681ae8a6f7ffc487464e0e3643	a76c3e3522da08744849c23c0a3fc067	15aae9512dae2ee6006613ac4554d4c5
	8cbd413346e2362c4b4ca9019da7be83	2777eba64bc3c4626dd3f1f7adde9845	7a887a6fdf7570169de7f08072e26e42	f58adc442a96852b8468aa29fa3ed61c
	157e619da9238571b2523e1d7094de6d	0f00d314b1937ab96f7e1c6cd6b41634	43329037ac9ceccf71280762e2f73a85	87847bd6c6be1cd5d5a19fd2dcaac66e
	eccebaf9a4af4bd307ae063d5b5959a5	1251f4571fbc9aed90712d63bc466bad	5b3c65f943c29f7a8435337b2c49a7e1	c18b0a59bcf0cbad38362518e9f16739
	85d01878d0de326316d3d9eedec149c6	af73cf0cd6c8889d7682ca3169e93042	4c220d6490a899a637252bc606a4568d	22a8188c46999afb9f4c1b82e8aee9e9
	9ea8d240fc843fd6038691b87d75599b	cb001ee8b50fc0669296b8ea413d038f	01151904b32fab80e3423af7531c0948	88517d48e8a25cd92871bc6ba4109a10
	b28ca21e16ea218196df40956d71b0bc	54aa2d51f255b77a17e34c9521a2a645	063c1307c3fcc0d3646ed3430389d800	b0e9b8750023fc9f9f4a4dc125d92999
	a67659f183e73191f53c14b8eb831c6e	452f2bc99ac4ef0cdded8a63d315dbbd	f5038126b25863f7f2f10b03b4f35858	0ac97c95bef71b7529a467c57824805c
	46d64172d38316bc7949de2dd070a57f	69175d42ffe643cbb6e029ff415cd273	c17b7d918f82e546db4f941287b4de7e	db191f3bc1455b418504bc9ba3dcea01
	efeff38987f065ed38fe5909cd6155c4	00e69873676239b315b0709a0ffcdcee	5535f0b986fa216d039f7ab4c8893d3b	35da6845171a65e0dae7e5f6cfe86ed2
	b8235aa892df503252e9538984bfcf5f	903b2a71ce9d667ca7e2b5a242943be4	f0babb1f247084a6ea0960c11276a082	8ca8c14e85d4945a7eae28c09c51e9da
	3ea3f260df78dd123347696314fd8cb0	ed74550846ca9241a89939a9cb75b945	1169ebdc580d0997cb00b89223c30b3e	523a6ba07739c28c54d10ae91685dcbe
	df8aa29d3391f7cc6c8d40c42d72b047	44d5d0a01ad9a69b5331366331574d0c	654444cf5807ba7f6f497e0250b7e839	f9b33129172a536dcac713df51091bb6
	3f9228904d36673121887e629a77c7c1	d6a5f69ed267b5c464f3c2bfc7e80251	1d92642b724eb9eb092afe9b5a221736	7eff7223aa7b3f4793a253bdbfdb2510
	2b3815036cf2c02b6b76ffa451486b20	c3e60efb98b76162b01aadd305d822a5	cfb4e49535a9a2ee0b255d927fca925d	6dd45153f8824faf458c442d2c09eceb
	6abc0181fb77744bc26d7f6d34c1c653	da3d45e47810eaccb70df1b436f11a5a	4fa4244ab6c27d8b87abdc36d753220d	be031a868ac3392137820e5bde6966c6
	328538722f95e56bd070c82aaf32458c	9d7d25448c1d2544851bcc628021fc44	adf4836dfe56445cadb16170f489be76	055441a8704d1b58139c3d17c92cb409
	76aba4174087a0dda672b8a611b36322	c641267c8395f85e48591733311bafc8	a2d062c392d691fadd1f2f2c5cc24f21	54a18487b4dba24a24487a5217ff4e51
	2534eb763ad1f4561603617cf189a6d0	3a6e7cc0af660b0a1bc38f324abe2887	607cc993088c6295bba3573943c10f59	413dc910c229546a880039ddb5285943
	18915e171ab79f02fdd632897b356ff8	33f0704d96c8abb925a86db11aaeb144	7d80997909e096370c3c37c01b94163d	ec776da00c257d743fefa7eb1086436d
	53e292a0eb35aa3a40ebda4ad8445945	5f6957994b1a72ab8bf151e2cbe62eba	b7ba9674356d904aa6717a971a03dfbd	a3f370236535295d876c07875fa3191a
	e3da56dbb86aabcf9987755cdc3cd9f1	526b74660cd9e5a4c94b4d8b83b89616	99b037975497c600e7860f9f5f9e5645	70622595bae6390b8b49e33445e3c803
	c8c7a921344f7f9ac5804e57975d65ee	5757656e13fa8666eadfc6aa952dae11	143c5248ae55a0562fbc7f42c478049a	e7e7442601b9b190ca682ca03bb47c85
	a1d154d6eb9a8eeddccd8c0f22920305	ec8e84ed34cf2cb68774a6943bd6256a	df976a7d2352b0228178c674575ef93d	a724ed5f0cbc3d33b0e988eab3c4e0c3
	0acd60cf18a4109afd11e86c0696ea00	170c2050ea970f62be23ccd5cbebe37e	2d507d558f4baa881207dd46af0bef1e	c4ca578a3ac6f7d22e5af9dfe3f1816e
	d26acf68dd67feeb0956889247df5161	5846799d1c73d8b9906e37e8917692b7	5304dbd3c92268a3dcc4317525659b3c	bc997d938d2e0bf7f3542e0930a6a0ab
	faaed078669724c9b225273f1176ba8c	2e5c524eafef9c4f7f2afe8e6833d1ee	dd7f71f0b903e05c1f605632cdd1382c	4c4bb95e951bc434251b5d7effcc8789
	aaa69a23be465185fd448b9014382459	010b398408fa0d45adb9c31603651c3b	962f07898f8e7d6d8459f2675ee33aed	260f8a2ccd92c186379b9b7bd516378a
	10d3df88918190b7743dc8aedf1a92da	4f76d107db65336afbab922a03048887	73bce5681ae8a6f7ffc487464e0e3643	c5298bde6850628e74916fd37ad5abbb
	e9655c465e0876a0004ee2362a9f5e20	388a0cd9b144682c09cb70117133aa88	2777eba64bc3c4626dd3f1f7adde9845	5bf2c1f989be53fbf000bab8da7d0696
	0a89e7c0b6f5a2e0e2c73d7004371946	0a30a37eceb7d3dc50b146d06d02c5dd	0f00d314b1937ab96f7e1c6cd6b41634	c252fa2d5d593de98beed758c3d788aa
	e1b47afd300c26dfcda6c0c105111445	82bf165fc14af2f79caea31696f8df9c	1251f4571fbc9aed90712d63bc466bad	55984e963100cb99e374acc363c641eb
	277051c63542690413b0e9cfe757543f	69a11c58b899659ecdc3e3f207d8285d	dc17b137dc5c53556b60aa783a52a63c	28608079456b916a4d9802fb050e8da6
	8544f67f1ae90e5b42531be2569e5abc	48218b5641ce7dfb8ed003c533b30d47	af73cf0cd6c8889d7682ca3169e93042	0281a8a48c9810088dee27b36a530307
	04869282f6050c713ebf5fdccc1b8a5d	cbe8ceb067ebfbcdc253257d71164702	f0eccdf36a60e7bd261f3e1382f73ff2	0aee158b540487cff8fb59f131801892
	e9b2095b4f6eb066ecc2f9207378a4b1	796c0d68ab5d76ad070efb049b19bf80	54aa2d51f255b77a17e34c9521a2a645	9f9854f5241a038ad83cdd5048e16152
	86930ce67e907e84790faf3b809e36ab	4aae8a5307fa4858be419f3231f07bd6	452f2bc99ac4ef0cdded8a63d315dbbd	ecaf2ebe3498f212907e2d87247ca77e
	b4da9104654e82da37b9491f39a82092	98f08be5311dd4f326e82d9e6d3d2493	69175d42ffe643cbb6e029ff415cd273	cf322032a46305346d8ff8ec7f2e9068
	ea379f6821a400f5c1f08080dd9aa4d0	0da4776e75fee09ab1b159c2298ce7c9	00e69873676239b315b0709a0ffcdcee	1e0ae2d42c1450f91f286b8f208f6e3f
	9a7ec57cc88c26b24b618e432a11e9f8	4e49b0d41e85f7a47f9b98902522519e	903b2a71ce9d667ca7e2b5a242943be4	080b859bff5fa38600b5236b1d04bb14
	791d482865b2b8dfdfc505072c0aab22	da6af706818c1bf0ec48588af0448b0d	44795840001ad76696b464eebb077649	4f9b9f14605900be2b585e49110cec29
	728365c2e82d4a92906e44d143fb7922	d4891c1a164fef447ec1c33848e05af0	c3e60efb98b76162b01aadd305d822a5	213942d62d32f5417ae64055ca3c5a51
	34a85c6556abd5e4f5f039a5e939aa8c	9f85022789a675754b4a3a245f91064e	dd7ad96e523a5d6e4dc3eb14201f0aec	206c07af17a58ecbd63f293d338ab794
	90c994429c11f86ae09ccdabea5e121a	1cc3a318b3fe99914edcbe441047b243	17c32397ef0ec324913a27f808b02463	b4950316741427f01e6b5110b36c80f2
	4ab0143a96f59fcb1c7b5bb98700b976	f3a25abe139b7849584d6a67cec89f3d	0dac1befd6fddedc5d7f55397c6220da	b0772d7ea33297bcfb753e6d54983a40
	e9416b6f194704278b27714251b1b9d4	34b1b40860e1181a7884ae213ff84619	da3d45e47810eaccb70df1b436f11a5a	3214e51d0bd65d7ca048d048dd20ffe9
	a0422fc49027abf0c17780e902938ba9	779f02cccce9fc61874acd38db836c15	7ce1ab942dc277a618054bcd8daf9347	07ebae868abc9634df546125efb5e854
	2e2dbb512934b43f8453b8b0a8b44d5f	b4ccfc80b796f29cd1f0f6c0c54af61a	9d7d25448c1d2544851bcc628021fc44	02e96112cdaef3b7c660c1b5975ab944
	f1b47346d196b92bd1cb51a11e55edab	fca5680d731ef640f84abfd6e3efba57	126ac5587c8747a049250439e5b1bf6f	f04d9217ab7dbd56b59b494d41381f7d
	4d86607a763c92544554ac70f8d62618	4be8141076b3d4ead209e82490b6fd35	c641267c8395f85e48591733311bafc8	914adb4866493d3af2eee0a231a842d3
	f8a7b89226117911cd2f1fb058b15e41	fdcf0e95c7af380df05abdca577cf979	0459dedc90bf952b3e3d4c17c0efaab4	89476cd8b5a9b2e82d91bf6d5cbb12fb
	2eda22145b0d6d40980bc0f544f8391c	9e1d853d1c3913e2fe81d4acbe650e1f	9f1129632d5daf28a33e1f6d058a4d87	0d2457d9cebb4d1834c3d434eb7a8253
	2e23bef93af19521d9aaab68b8c3ca24	ac20df7e3a562f1fe3fc5b3f1db3d583	3a6e7cc0af660b0a1bc38f324abe2887	4794cf76d67317d9df857c2ec81323ce
	f2dfdef7330a2c00c8715e8a24bb257a	f3bd8353ce8e2d18b926da340db9861b	33f0704d96c8abb925a86db11aaeb144	6e7021a806b3f3a1a0a86bbc98e0b880
	3b1c9435518ba034b21d76b436bc49c5	e6be2a3909ecda1d98d2559e936546c2	fd796a6554224b90cdfc906279b17e9b	5e3bd9fe6319e0f757ecdf7a8bf15679
	4966ba5a17675a8de11cffa76e301f33	e0a10baa048ec89b128713f6e1d204df	5f6957994b1a72ab8bf151e2cbe62eba	0d64b39b2de5df5e9631d6ad06e762f5
	0c7f98b2acf2134b3518e4c00128ddd3	d570564397199af8775bb2cbf7cc82ea	5757656e13fa8666eadfc6aa952dae11	a18fc14128b00efe74abd0aec63e8d8a
	5fc493616e82b4efedf96c0cec737261	8187aa3e4ca7a4e073998496de0b34c8	e00df399ff178f8d9bdf24d2398f3c03	9b844d855e1e6c45f0b892ff63d7b085
	db7f4aa72c5fa0536e9609e4db42eeda	4299402a3e93b41dace577d0e657fa18	18231355d7b69b5b7a9811d1e3f5e700	79663e48f5fde8b787f1728938cd9175
	4900a046ff38f89cd81f5aad4e34cdf6	f2d69a8a468a268cb83aa378acec722b	170c2050ea970f62be23ccd5cbebe37e	832cbae59d84eb005a994b9bb9d21082
	d559700bde52c8b2560a3b5fafd9019e	af311934cd3c9d7e0d9191b1ff921a59	e6670cd1673a19f44e7ca2137c01d7d6	631842c043b59c8d780eb5f9f8ac11b6
	c1ea3b1766ef9f4f45c8159080f22116	2fba6801beef19c27ad6c1f3dd5518e6	2e5c524eafef9c4f7f2afe8e6833d1ee	edf86cde832803c41bb000beeee94d9b
	9ad58d9b1d7205ee2e585c0301693f54	cf6cd3b913978e6ecf664ac792482e36	010b398408fa0d45adb9c31603651c3b	de4759d909d222a23f32176abd9094ba
	5bf326bd193f523a8ba092896ff3077d	4b7436d4397fe00539428a04b09e0a12	4f76d107db65336afbab922a03048887	3afdf618b22089099811e7559143232b
	3b2cd3816cd80b5d5b34741ddb04699c	0561754857b7e0dab8b980a204328dec	388a0cd9b144682c09cb70117133aa88	e44e702e263b8bffdfbf8da392cfd77f
	8ae414c02daaf7e8bb0b9a2fb21e5968	f6a2c895d452559de376b90b91aac326	0a30a37eceb7d3dc50b146d06d02c5dd	45a0594cef3426311389f14558eccf6a
	f7805d1e48b20b0698395862d791732b	2af9407a238049d92f09ea9e071d135c	69a11c58b899659ecdc3e3f207d8285d	745fad3c27e2027a69d18687e04b33c4
	954851dd7c8bbe5ccbc49f0b6a3ab4af	66335b55d54467a73bae640dbfb1d1eb	48218b5641ce7dfb8ed003c533b30d47	383371df1cb65f8bf48b9925bf52c529
	28fea17a54f36d4dab9aa22229427d36	f52e52d090787408476037cdfdcd0155	f0f1ef8c01174d54da4a74022c953a5f	26754bbea34c198baf30fb013c125b2d
	ca931705ed388025d2bba57c609600ff	b26092dc57ef4fc252ad1b95281b9461	da0c792c53a0522e28c6254d204486c2	44abc60daee96bd84decb423866ddc5c
	565e6f387b6bc7f85652beddc96ad4bd	fe50f4ad2104a8c75bb29a24be2dd0b9	cbe8ceb067ebfbcdc253257d71164702	f2d1e2df7c9c162ee7e3370fd5bee99c
	bbe7021ae014f07cc19e71b6300d6497	6f26d29201cc0aff1fb21b6673490bf9	0e5622cd44818f4255de0280a04f98aa	968be857b7f3f1938e598cbed3c9085f
	205f49f868f31a61655890168210d32f	1f91ab0e26a16327b4348dd6028e68d3	796c0d68ab5d76ad070efb049b19bf80	fe2f2ea38ba44bfaee330768fde85441
	ebd3718777cf1a4be0630b71cc0ffa94	e302d8c9141537abe74bcc7fa0fe3592	7726cfcc1b878f4caa7c2e0c904cb73a	e8319b94a07937631d73e9d8695f8ad4
	c564fc6268f780dfcc67c642d9b8a7ac	9b412e864df425b400f972dc2802e219	98f08be5311dd4f326e82d9e6d3d2493	e21be7955981c97c5cf8201ee9bc8fc9
	5c6cf65f5c89eef65da98dab28386380	a2a303c409607df33938747e019717f4	0da4776e75fee09ab1b159c2298ce7c9	2804bc0589f6e936e6025947843515df
	6b8b34ba3c4c13475c11835ccb274707	d52e0415682425b43d3bbd4181be85a0	4e49b0d41e85f7a47f9b98902522519e	97d0543d989c3e11a4518a042743457f
	c90045d91813b7ed9bc6862ba6e73600	0aa32e933ba349fc41f9db26a4f9e9dc	297bbe3122158dd3136b1a88ee179cc3	af21b7c79efa8278430d5535e754268a
	e62e6957848f6a0af5138db31f98ecca	1115735db324e6c9e0e49d42f60b7573	da6af706818c1bf0ec48588af0448b0d	dea14fe9ccfeb4df8e71f17a015f8090
	e98a7aa66f20f90873c8b27707c414fc	5fe2eab18e7597be018f3bd24fc9a27a	d4891c1a164fef447ec1c33848e05af0	0669614f2e84b768ec910218804070c3
	cefa88318bc196a98cd22fe92a9e6a0f	8acc9baf1e2467c9bec59529d7aef109	af5cc2bc38f27da63fac7a70cff15f6f	5ed2b42c9b544c68b8fded7b3b89af03
	72746028f32bf69d5062c9787cdeffdc	a15c1eb106fbeefba25806669481b125	9f85022789a675754b4a3a245f91064e	e209c8b18f8f96e634a97afb20776783
	f9406856f14761afca9d5405599f86fb	15aae9512dae2ee6006613ac4554d4c5	1cc3a318b3fe99914edcbe441047b243	3608c93be965e9654f3623e902807b37
	a7ef94096f9044066166ef27c136571e	f58adc442a96852b8468aa29fa3ed61c	779f02cccce9fc61874acd38db836c15	9ce11f9dac4f60f438d2103e035096a9
	ad106c89dd3a31b7b9fa11cf9e888025	87847bd6c6be1cd5d5a19fd2dcaac66e	b4ccfc80b796f29cd1f0f6c0c54af61a	995ee1614ce27db4cfabbaaf4c1007ad
	8e999f075792c0e99f6a642eede5e5f4	c18b0a59bcf0cbad38362518e9f16739	fca5680d731ef640f84abfd6e3efba57	5ba0a492fa870bd88e3b92913e93d088
	6be3aef7782c01dfade284c0f1659d14	ecbfc496bed254ae4c20484d88215cbc	c09418ffe70fe7741f666fa4a0f8f396	7f87dd5c87d0d95e79e46cdb8d926db1
	0994e4df3ec06856e5376a31ccbcb542	88517d48e8a25cd92871bc6ba4109a10	6769a5e217acf6826896931005e60528	770609735d68314fbb3a5de3576d2f92
	ad73ceecb19a4e2c741555dce20768c1	5e24736ed10ba2f484302b94995cde1d	513bddfc295676f119912fbac37979f7	2e33b44883097e0736106359775d9efb
	26a5f4a2259746b1b3382da931e3a99b	199bbdbb6408dad55f0922f3d71c6f2f	fdcf0e95c7af380df05abdca577cf979	aefe59b0e5d37710b7cefef30fe374b9
	e763ac9a7b602839609e6b6d6c24972d	b0e9b8750023fc9f9f4a4dc125d92999	9e1d853d1c3913e2fe81d4acbe650e1f	a27470732ebd8d34695e9df77b6a3ae6
	30bdd865c59458c9dc8e40208cb517ff	0ac97c95bef71b7529a467c57824805c	ac20df7e3a562f1fe3fc5b3f1db3d583	c877cb979a836609732ed6bf385017ba
	09ccb5c9097ec264ccd0297d7e5a38cc	db191f3bc1455b418504bc9ba3dcea01	f3bd8353ce8e2d18b926da340db9861b	20e5a51b2fe57ddf06b7fdf3de6ebbb2
	e06dff998445b36f6d432d5c192d92a8	35da6845171a65e0dae7e5f6cfe86ed2	e6be2a3909ecda1d98d2559e936546c2	23918586699eb3171fa02ba0a215c412
	57823c223fbe2a39557d1f751cf3a996	f77904cecfaa79282d7764bdf9d9afa6	e0a10baa048ec89b128713f6e1d204df	b210a3c389e4ad2216b9c92fe45dc4d2
	c8b892eae1ead65cbe2521405a91def7	8ca8c14e85d4945a7eae28c09c51e9da	8187aa3e4ca7a4e073998496de0b34c8	c91af81bf74869cdc945baabb591cd34
	6e0d3316d42d74f98a04c961688591b8	523a6ba07739c28c54d10ae91685dcbe	4299402a3e93b41dace577d0e657fa18	9c7cb8de866b0d2696d22145b81b9dd5
	c807a6d34f5b6a3fff154886b26e57dc	25a2f1a2249f328dfcc131eb6d99cbe5	f2d69a8a468a268cb83aa378acec722b	0783ac378fa29c0bbb7d7c07c863fb74
	2ee4b2ec0774264720e5beeace841456	f9b33129172a536dcac713df51091bb6	af311934cd3c9d7e0d9191b1ff921a59	b57a49d7552ec70ec1a192791535989e
	5b8a364e3d1a18a3b33c4e91a4362301	8bb161cb6c9e3977f274d01a0e651a80	cf6cd3b913978e6ecf664ac792482e36	3810be1671eeaf42f1bd4cb3ac2e1425
	04a706bb8ca3177f51feb4faa6082b8b	7eff7223aa7b3f4793a253bdbfdb2510	4b7436d4397fe00539428a04b09e0a12	b422683df6b47d1c217c3ea79cfe32fb
	0dafb8f6562b68baecb20f342043131c	be031a868ac3392137820e5bde6966c6	f6a2c895d452559de376b90b91aac326	8cf5d239458469e6a6e69c632b55b4c1
	fb984af9a9c6f627695f6732f60785f4	055441a8704d1b58139c3d17c92cb409	2af9407a238049d92f09ea9e071d135c	eb0c14e61eac6b9611acd38c408f7870
	8eafcee6277fdc19bafef5b688a0565c	54a18487b4dba24a24487a5217ff4e51	66335b55d54467a73bae640dbfb1d1eb	091f16ea6a1c2eee2cb6a4d9aa4334e7
	e04936a687211d6bb2dadf207e2603c0	413dc910c229546a880039ddb5285943	f52e52d090787408476037cdfdcd0155	2532528e67b10e69af6e27a54530862a
	5611f5102411882928d5a5a688465996	70622595bae6390b8b49e33445e3c803	b26092dc57ef4fc252ad1b95281b9461	930eb02d12962dbc3f5d47f60164c990
	cf984b0ca29480ff23a9a34e2e5620b7	4133ae791dbd068bacff2140e1912bde	fe50f4ad2104a8c75bb29a24be2dd0b9	4edd6b519da56c81624d3667a57169be
	05e0670f4528d3fe4b5709ac10c2de33	e7e7442601b9b190ca682ca03bb47c85	6f26d29201cc0aff1fb21b6673490bf9	bb0a76cafde4ba36b47ff58816e9cf8b
	cf493f50a6b523bc547057c157cc158b	c4ca578a3ac6f7d22e5af9dfe3f1816e	1f91ab0e26a16327b4348dd6028e68d3	f9a4f99ac07532b60251d88bec5188c2
	9976e2df18a440888ccf4fda058c531f	bc997d938d2e0bf7f3542e0930a6a0ab	e302d8c9141537abe74bcc7fa0fe3592	5e294478d9aa9de6d5072fce2ae9d49d
	4f97faeed4ab5e0720b9cb1848f11633	3f372fc7a69ea6820a81439f0292e277	a2a303c409607df33938747e019717f4	0c1dfeb27a4b1fd59dfac1ab2c5f77b3
	64307bc46cde0b151d0e43ee3a2bdcc5	4c4bb95e951bc434251b5d7effcc8789	d52e0415682425b43d3bbd4181be85a0	e75219efdf06e965f658a912d83d0d27
	e7b874e1ffbb7c3cd54cb11777ad25c9	a803c2abc4a28fca295121c1cc04af17	ddbc7da6cbf0b146646f80709d927012	bcfc35e180c3740488740b8721d1bf12
	db8a8a00d84df8468e96830abe1e865c	2d41233390e8af8c4f178f52cf4399c7	6a8c61b0bb0353c3cf940810dc6b56b3	8c6dc5e6b9c7365dfa34be3e485c852b
	882aa7502f35e1068de2b316bc3dbdc8	260f8a2ccd92c186379b9b7bd516378a	1115735db324e6c9e0e49d42f60b7573	e771492da7ff02ac093b04649062b3d3
	ad64cf24be2d04b15d3a90eeb705ea23	e01916c81d13234d5653656b90b5bb82	5fe2eab18e7597be018f3bd24fc9a27a	117d07b29837e4fec64b0607fefcbfa1
	12bd37a585bc10f851aefeff34f458d2	c5298bde6850628e74916fd37ad5abbb	a8f91aa72bbdf4b63578ba4fc722020a	f3c5c6a4e19f357a33120521ea17d7c0
	352fc3f0541befc38f9881d87bc6e041	5bf2c1f989be53fbf000bab8da7d0696	a15c1eb106fbeefba25806669481b125	d29cdf1143de966aee1ef83e025a47c5
	a65487464041937980739283f4c9cd4b	37392713f2e0b725000cce7831963730	f58adc442a96852b8468aa29fa3ed61c	2a058866c0dd44e3151f1aa072c8da7e
	42d70fdd4f6618c73bad07532845454b	c252fa2d5d593de98beed758c3d788aa	87847bd6c6be1cd5d5a19fd2dcaac66e	5bf57617f60174b8fd371d28b60d0c66
	1e6d2a4bcca43e0d022d2d2fbaec11e6	55984e963100cb99e374acc363c641eb	c18b0a59bcf0cbad38362518e9f16739	042c303bc129f6876a0e7b74bf0f9716
	af77a6e38fe0fe8a89338bab231a5bc9	28608079456b916a4d9802fb050e8da6	22a8188c46999afb9f4c1b82e8aee9e9	bd7482e622bb26a63757c1a12f0d4e87
	a5634b31c88ecb5a02788c314702ff99	0281a8a48c9810088dee27b36a530307	88517d48e8a25cd92871bc6ba4109a10	78e3dceb94964244588f7f7a32250cf3
	4d102bf4dadf6baf546a605d8cfb7b63	0aee158b540487cff8fb59f131801892	199bbdbb6408dad55f0922f3d71c6f2f	5e99619e83ec7a0faf3828376a8eff8c
	a76c3e3522da08744849c23c0a3fc067	ecaf2ebe3498f212907e2d87247ca77e	b0e9b8750023fc9f9f4a4dc125d92999	79d5268819fc90b6e04dfc84a2321628
	7a887a6fdf7570169de7f08072e26e42	cf322032a46305346d8ff8ec7f2e9068	0ac97c95bef71b7529a467c57824805c	3cc5871d18716287dbbb53c40ff56553
	da4b997f3cb5cc6a1b2f48523f26ab1a	744408b75cb1e6e747473bddc2ca26e8	db191f3bc1455b418504bc9ba3dcea01	ba1d806c1c777373556c76c88c71fade
	43329037ac9ceccf71280762e2f73a85	1e0ae2d42c1450f91f286b8f208f6e3f	35da6845171a65e0dae7e5f6cfe86ed2	52422971771cfc22d6443238624b9534
	5b3c65f943c29f7a8435337b2c49a7e1	080b859bff5fa38600b5236b1d04bb14	8ca8c14e85d4945a7eae28c09c51e9da	45315b326c54bda250690c2f63f5222b
	4c220d6490a899a637252bc606a4568d	4f9b9f14605900be2b585e49110cec29	523a6ba07739c28c54d10ae91685dcbe	dff1db7a117ca7f1adbb5603d6ae3d55
	01151904b32fab80e3423af7531c0948	88214496d8cb3ec71ccd4ff6b7e4f504	25a2f1a2249f328dfcc131eb6d99cbe5	b68553f07c6d4962319c6be5289d23e8
	063c1307c3fcc0d3646ed3430389d800	2fc1640d4dfd7e2f34bf100f6784b3e3	7eff7223aa7b3f4793a253bdbfdb2510	1bcff4fa9f6a50a5de45e2ee1d12d11f
	f5038126b25863f7f2f10b03b4f35858	206c07af17a58ecbd63f293d338ab794	6dd45153f8824faf458c442d2c09eceb	129d9553f2bbc8707458093689acbf0a
	c17b7d918f82e546db4f941287b4de7e	06ea910c90a1015789e1527704410ae6	be031a868ac3392137820e5bde6966c6	a4dc69afd4c6b3e4e012443bba7c727c
	5535f0b986fa216d039f7ab4c8893d3b	b4950316741427f01e6b5110b36c80f2	055441a8704d1b58139c3d17c92cb409	9288e782d1ebb7466896e1cd7bb9dde6
	f0babb1f247084a6ea0960c11276a082	b0772d7ea33297bcfb753e6d54983a40	54a18487b4dba24a24487a5217ff4e51	26f657fb81a4ac69b486ea758e9a5dc7
	1169ebdc580d0997cb00b89223c30b3e	5f90cc641697ec4c1f5af0a1c8291e6e	413dc910c229546a880039ddb5285943	59264e81642f8b017511fd0d36c35825
	654444cf5807ba7f6f497e0250b7e839	3214e51d0bd65d7ca048d048dd20ffe9	ec776da00c257d743fefa7eb1086436d	470b3613b14b7d1debb60a846841aa8a
	1d92642b724eb9eb092afe9b5a221736	1f2034f00698380ae3bc5a8e8aef6b23	a3f370236535295d876c07875fa3191a	2239d0ac111e32d18c04365fe981d068
	cfb4e49535a9a2ee0b255d927fca925d	02e96112cdaef3b7c660c1b5975ab944	70622595bae6390b8b49e33445e3c803	0382d91318d986d2ad52e59b52f46ade
	4fa4244ab6c27d8b87abdc36d753220d	f04d9217ab7dbd56b59b494d41381f7d	4133ae791dbd068bacff2140e1912bde	61254c908c1bf212f790e681e42570d2
	adf4836dfe56445cadb16170f489be76	914adb4866493d3af2eee0a231a842d3	5eef626d67359477f98b6e3701d19ac3	ab995806e7e40c9b592abacabb915747
	a2d062c392d691fadd1f2f2c5cc24f21	89476cd8b5a9b2e82d91bf6d5cbb12fb	e7e7442601b9b190ca682ca03bb47c85	da4f41bfe80287ebee6b551a7c7d369c
	607cc993088c6295bba3573943c10f59	e0dae25f1d4017b11b2106659599f377	a724ed5f0cbc3d33b0e988eab3c4e0c3	8535dc70d38f315ced029867835df0ed
	1f0541ef61de43a6a460f44c73826ec0	2abd79e0fb39b8ec60abc95a9a8dcc2f	c4ca578a3ac6f7d22e5af9dfe3f1816e	d5aba2ad9cfe2ff82ee0d3a269e584b0
	7d80997909e096370c3c37c01b94163d	8ec0894cf53e95cbf21cabe2dddb3adc	bc997d938d2e0bf7f3542e0930a6a0ab	00c2d16612179817be2c7d2553e0a1bb
	b7ba9674356d904aa6717a971a03dfbd	4794cf76d67317d9df857c2ec81323ce	3f372fc7a69ea6820a81439f0292e277	8b32237fbab9dbbba5ecf490e3a1a92b
	18da65238e5b3301b6c2952ea3000a8e	f58f093c888024dea53bfcf3d7908fef	d939b00a46553868c93a1ed9a53f7ea3	368aa2aa7b78a41a2a3b6ed4ebaf0b69
	df976a7d2352b0228178c674575ef93d	5e3bd9fe6319e0f757ecdf7a8bf15679	4c4bb95e951bc434251b5d7effcc8789	88ec9334cc610544b630cb8cd78133b6
	5304dbd3c92268a3dcc4317525659b3c	0d64b39b2de5df5e9631d6ad06e762f5	a803c2abc4a28fca295121c1cc04af17	48589a22a2c54ebe384dc5d6024061a3
	dd7f71f0b903e05c1f605632cdd1382c	0d5e4e4dc3fc67082a4ccf0e70f76b4b	260f8a2ccd92c186379b9b7bd516378a	3e1c41ff47b4b5d674a3a6fcbf7c5f74
	97ff46c80c2dd28a3a46c64a983915ec	a18fc14128b00efe74abd0aec63e8d8a	5bf2c1f989be53fbf000bab8da7d0696	3207a2fb4fa93340a3306b3121a9d461
	962f07898f8e7d6d8459f2675ee33aed	9b844d855e1e6c45f0b892ff63d7b085	37392713f2e0b725000cce7831963730	15f044a60f24448449d76b4f2078016e
	73bce5681ae8a6f7ffc487464e0e3643	31f86b4af316962d0fb186743401d3b5	c252fa2d5d593de98beed758c3d788aa	6c7d8f0a5d0019661bfce56ed428b71f
	2777eba64bc3c4626dd3f1f7adde9845	832cbae59d84eb005a994b9bb9d21082	55984e963100cb99e374acc363c641eb	1a40fd0a844dd87cf55ffe30798d1de6
	0f00d314b1937ab96f7e1c6cd6b41634	de4759d909d222a23f32176abd9094ba	28608079456b916a4d9802fb050e8da6	e6c7fc8c38498c0511752d6a9c6ddc8e
	cb678e26cb6a22ef949fba855a60c2bb	3afdf618b22089099811e7559143232b	0281a8a48c9810088dee27b36a530307	6f04ada0b783173ba2ba71f4e266d294
	1251f4571fbc9aed90712d63bc466bad	e44e702e263b8bffdfbf8da392cfd77f	0aee158b540487cff8fb59f131801892	2085f1c689fa264f9599eb5cecaa43fa
	dc17b137dc5c53556b60aa783a52a63c	745fad3c27e2027a69d18687e04b33c4	9f9854f5241a038ad83cdd5048e16152	ccf47c5e01ff33fd793e5d229590de8a
	af73cf0cd6c8889d7682ca3169e93042	383371df1cb65f8bf48b9925bf52c529	ecaf2ebe3498f212907e2d87247ca77e	b5fff464f4ccd05f6193ae032779d9c4
	f0eccdf36a60e7bd261f3e1382f73ff2	26754bbea34c198baf30fb013c125b2d	cf322032a46305346d8ff8ec7f2e9068	5489dc8c29a00718ddff8b6964fcd7c5
	54aa2d51f255b77a17e34c9521a2a645	61acc11b592216ac8a910bd252a9bc03	1e0ae2d42c1450f91f286b8f208f6e3f	22b5fc715c26077e54b74fa8b0295daa
	452f2bc99ac4ef0cdded8a63d315dbbd	44abc60daee96bd84decb423866ddc5c	080b859bff5fa38600b5236b1d04bb14	71c7c3d1d13153e2a6d8562a0a1dac0c
	69175d42ffe643cbb6e029ff415cd273	336ffc65bca4fc382a24a2ef7175cd5c	4f9b9f14605900be2b585e49110cec29	18635eb8512693e35bb7eac56aeb5c76
	00e69873676239b315b0709a0ffcdcee	968be857b7f3f1938e598cbed3c9085f	213942d62d32f5417ae64055ca3c5a51	e9993985e72d35eb241f103235b08b13
	903b2a71ce9d667ca7e2b5a242943be4	e8319b94a07937631d73e9d8695f8ad4	88214496d8cb3ec71ccd4ff6b7e4f504	a3a1a9bb59bdc96d8366535d6d10f728
	44d5d0a01ad9a69b5331366331574d0c	e21be7955981c97c5cf8201ee9bc8fc9	206c07af17a58ecbd63f293d338ab794	3dda695978ed5db221d1577c818b76d0
	d6a5f69ed267b5c464f3c2bfc7e80251	2804bc0589f6e936e6025947843515df	06ea910c90a1015789e1527704410ae6	f7845ce0844137217cd9f4ffb8a8264f
	c3e60efb98b76162b01aadd305d822a5	af21b7c79efa8278430d5535e754268a	b4950316741427f01e6b5110b36c80f2	4de350278b9087d6e0421f4429262fde
	dd7ad96e523a5d6e4dc3eb14201f0aec	b5de78705ed6f2fccbb93ded7e241662	5f90cc641697ec4c1f5af0a1c8291e6e	1f92d9b208c176b31a07d787615e61ff
	0dac1befd6fddedc5d7f55397c6220da	5ed2b42c9b544c68b8fded7b3b89af03	3214e51d0bd65d7ca048d048dd20ffe9	65e50e4977da7b7329624482b3808a11
	9d7d25448c1d2544851bcc628021fc44	e209c8b18f8f96e634a97afb20776783	07ebae868abc9634df546125efb5e854	c7c1cd89f8c0a4df002640f30bcb6b9f
	126ac5587c8747a049250439e5b1bf6f	1104821a908db7cf364b43d34f21c0ec	1f2034f00698380ae3bc5a8e8aef6b23	3ecc38ab313251f3bd24f2a5575c2008
	c641267c8395f85e48591733311bafc8	debb7ea41b4853550e7db38ef4aa3b1e	cd0fb4da036d1eb3fdb3d30801aff90d	5c13a68faab4227c1887225a3f8cda99
	0459dedc90bf952b3e3d4c17c0efaab4	3608c93be965e9654f3623e902807b37	02e96112cdaef3b7c660c1b5975ab944	37dda2de6255a62f0a47ab6ea39a9072
	3a6e7cc0af660b0a1bc38f324abe2887	9ce11f9dac4f60f438d2103e035096a9	f04d9217ab7dbd56b59b494d41381f7d	85f71019b888132491dbe0f89535257a
	5f6957994b1a72ab8bf151e2cbe62eba	995ee1614ce27db4cfabbaaf4c1007ad	914adb4866493d3af2eee0a231a842d3	d73dabcf05bd2859d7e93c7402f2c1b7
	526b74660cd9e5a4c94b4d8b83b89616	5ba0a492fa870bd88e3b92913e93d088	8ec0894cf53e95cbf21cabe2dddb3adc	a1463ef462f2e2847750b6e7cd343fa0
	5757656e13fa8666eadfc6aa952dae11	7f87dd5c87d0d95e79e46cdb8d926db1	0d2457d9cebb4d1834c3d434eb7a8253	b4bc44ceb5a132e0b60becb107493af9
	e00df399ff178f8d9bdf24d2398f3c03	770609735d68314fbb3a5de3576d2f92	5b946346c0c42e7eb8e226e648174f2d	c8e6c97af90a34ef481c614bcb8b5977
	ec8e84ed34cf2cb68774a6943bd6256a	bc73a984e1dd36a8c49aa299a98bbb5f	4794cf76d67317d9df857c2ec81323ce	cdfd1765125e1fd09b058a69650a55bf
	18231355d7b69b5b7a9811d1e3f5e700	2e33b44883097e0736106359775d9efb	f58f093c888024dea53bfcf3d7908fef	a1ea012678521e0d3c1604b71b852673
	170c2050ea970f62be23ccd5cbebe37e	aefe59b0e5d37710b7cefef30fe374b9	6e7021a806b3f3a1a0a86bbc98e0b880	8b6833358795c7ad43b41f96a9d1aa14
	5846799d1c73d8b9906e37e8917692b7	a27470732ebd8d34695e9df77b6a3ae6	5e3bd9fe6319e0f757ecdf7a8bf15679	4fadb50c8a066f061b7174b419ced55e
	2e5c524eafef9c4f7f2afe8e6833d1ee	20e5a51b2fe57ddf06b7fdf3de6ebbb2	0d64b39b2de5df5e9631d6ad06e762f5	b1ce4b685969cb8fecb54f73ffd72732
	4f76d107db65336afbab922a03048887	b210a3c389e4ad2216b9c92fe45dc4d2	de2e7a9027a9e7cd85f78a79e4e56140	77f4bbc61e11cb64778c216be17d1a5b
	388a0cd9b144682c09cb70117133aa88	c96eb6119c13c89cb1abd92439c1a3f7	a18fc14128b00efe74abd0aec63e8d8a	3bddf902341003eac1d4d2ed24fa10cd
	0a30a37eceb7d3dc50b146d06d02c5dd	c91af81bf74869cdc945baabb591cd34	9b844d855e1e6c45f0b892ff63d7b085	128c8e3afe5c44f6385a19c2f1b7f479
	82bf165fc14af2f79caea31696f8df9c	b57a49d7552ec70ec1a192791535989e	31f86b4af316962d0fb186743401d3b5	70b0027d5ae78c16cf294ee000a27bd9
	69a11c58b899659ecdc3e3f207d8285d	3810be1671eeaf42f1bd4cb3ac2e1425	79663e48f5fde8b787f1728938cd9175	dc3a4bb1ddc4263a37c92955b5e8e420
	48218b5641ce7dfb8ed003c533b30d47	b422683df6b47d1c217c3ea79cfe32fb	832cbae59d84eb005a994b9bb9d21082	eefe61cb09040a99a4ba9ae0ebbf7a99
	f0f1ef8c01174d54da4a74022c953a5f	8cf5d239458469e6a6e69c632b55b4c1	631842c043b59c8d780eb5f9f8ac11b6	5ef0a7bdaad16ecdd66c48cf01c3c559
	cbe8ceb067ebfbcdc253257d71164702	eb0c14e61eac6b9611acd38c408f7870	edf86cde832803c41bb000beeee94d9b	b18ef361cd95d871cdb9ac9d1abc2252
	0e5622cd44818f4255de0280a04f98aa	091f16ea6a1c2eee2cb6a4d9aa4334e7	de4759d909d222a23f32176abd9094ba	e8459e8a3bbc2ca10e03f4dae738549e
	796c0d68ab5d76ad070efb049b19bf80	2532528e67b10e69af6e27a54530862a	3afdf618b22089099811e7559143232b	7018d120c41e535ff2737b41b9c0bb8d
	7726cfcc1b878f4caa7c2e0c904cb73a	930eb02d12962dbc3f5d47f60164c990	e44e702e263b8bffdfbf8da392cfd77f	ad647d374265720fc68eb18e72b20905
	98f08be5311dd4f326e82d9e6d3d2493	f9a4f99ac07532b60251d88bec5188c2	45a0594cef3426311389f14558eccf6a	0fd8d3d3679274310a503b48f378252d
	0da4776e75fee09ab1b159c2298ce7c9	5e294478d9aa9de6d5072fce2ae9d49d	745fad3c27e2027a69d18687e04b33c4	a06a6bb2afef1956e4e1fde1e5736117
	4e49b0d41e85f7a47f9b98902522519e	0c1dfeb27a4b1fd59dfac1ab2c5f77b3	383371df1cb65f8bf48b9925bf52c529	4d2778ed76214666fd8c12f99797037b
	297bbe3122158dd3136b1a88ee179cc3	e75219efdf06e965f658a912d83d0d27	26754bbea34c198baf30fb013c125b2d	5378d82addb1f8289f3b0f39cef1153b
	da6af706818c1bf0ec48588af0448b0d	5c01cc055bd4464819631bc8ab44b2b7	44abc60daee96bd84decb423866ddc5c	cef3093fa57a4569b5fe6a5312ec84fa
	d4891c1a164fef447ec1c33848e05af0	bcfc35e180c3740488740b8721d1bf12	968be857b7f3f1938e598cbed3c9085f	656c5aacb5ad2fdf8bf50b596fe2c869
	af5cc2bc38f27da63fac7a70cff15f6f	8c6dc5e6b9c7365dfa34be3e485c852b	e8319b94a07937631d73e9d8695f8ad4	f1619898816d6add87c4186789445b12
	9f85022789a675754b4a3a245f91064e	117d07b29837e4fec64b0607fefcbfa1	e21be7955981c97c5cf8201ee9bc8fc9	966b829278efb4d647a3b49d0ea1c5dd
	1cc3a318b3fe99914edcbe441047b243	f3c5c6a4e19f357a33120521ea17d7c0	0f92d06114769fa2ad84b96e1376b115	810c8c79444865e87c3f6f500eb5adc8
	f3a25abe139b7849584d6a67cec89f3d	d29cdf1143de966aee1ef83e025a47c5	2804bc0589f6e936e6025947843515df	bbe3baa8769d781af7f97da767f30d07
	34b1b40860e1181a7884ae213ff84619	01005eec613bfe844a4b972f37a35bce	97d0543d989c3e11a4518a042743457f	f1473ea14199157a21c02c66ae0fb35a
	779f02cccce9fc61874acd38db836c15	9972bd5825b6685bc558e7154194516d	af21b7c79efa8278430d5535e754268a	a15a17678e2b0f8a8a536bf9278dfdf4
	b4ccfc80b796f29cd1f0f6c0c54af61a	0826b9f3e4aba081aeda592074a2807d	dea14fe9ccfeb4df8e71f17a015f8090	2be82428d93c0c0ec7c7c0d212205781
	fca5680d731ef640f84abfd6e3efba57	ca280cc40aa5a9bc064d77f5592f1971	0669614f2e84b768ec910218804070c3	f032597cf4197a97dab52677cc059b95
	4be8141076b3d4ead209e82490b6fd35	bd7482e622bb26a63757c1a12f0d4e87	b5de78705ed6f2fccbb93ded7e241662	ed0e7e17d20a136804d8020d0e3a9b96
	6769a5e217acf6826896931005e60528	78e3dceb94964244588f7f7a32250cf3	5ed2b42c9b544c68b8fded7b3b89af03	d4600fe8e81cfa1739471d503eb907f9
	513bddfc295676f119912fbac37979f7	5e99619e83ec7a0faf3828376a8eff8c	e209c8b18f8f96e634a97afb20776783	c70cfbd9fbbc26f926876ea9db7f2b31
	fdcf0e95c7af380df05abdca577cf979	79d5268819fc90b6e04dfc84a2321628	1104821a908db7cf364b43d34f21c0ec	f61f3b1c2588ab2442caaeaba3ff6661
	9e1d853d1c3913e2fe81d4acbe650e1f	ba1d806c1c777373556c76c88c71fade	debb7ea41b4853550e7db38ef4aa3b1e	19099d5abc5ef3418267df31a1f79bab
	225b03688b44a61b1db848421609fcc9	52422971771cfc22d6443238624b9534	3608c93be965e9654f3623e902807b37	75bb1fc7e78a89ff278b6049fd818838
	e6be2a3909ecda1d98d2559e936546c2	45315b326c54bda250690c2f63f5222b	9ce11f9dac4f60f438d2103e035096a9	1ed53e33a7b5154798dd4479eb8d3a35
	c8dd7dd42c8701023b03187872d11a70	b68553f07c6d4962319c6be5289d23e8	995ee1614ce27db4cfabbaaf4c1007ad	288e4997c549eba20fa25878a640a453
	e0a10baa048ec89b128713f6e1d204df	1bcff4fa9f6a50a5de45e2ee1d12d11f	5ba0a492fa870bd88e3b92913e93d088	f0056d2d358d633b8f97b3b14ae89ed5
	d570564397199af8775bb2cbf7cc82ea	129d9553f2bbc8707458093689acbf0a	7f87dd5c87d0d95e79e46cdb8d926db1	ededccb4f62a190556f2d17e2759e73d
	8187aa3e4ca7a4e073998496de0b34c8	a4dc69afd4c6b3e4e012443bba7c727c	770609735d68314fbb3a5de3576d2f92	1f19ddece56c5f8c62a4fab63385e8fb
	f2d69a8a468a268cb83aa378acec722b	26f657fb81a4ac69b486ea758e9a5dc7	2e33b44883097e0736106359775d9efb	63caab4cb9bfb62ecb3b6c1b17824ee9
	af311934cd3c9d7e0d9191b1ff921a59	7b0d320c1be91ea3cde3825396dd9401	aefe59b0e5d37710b7cefef30fe374b9	16d8f484a80be814a899e19d4ae97073
	2fba6801beef19c27ad6c1f3dd5518e6	59264e81642f8b017511fd0d36c35825	3c9fe30d7cafac30f7b630d4de040dea	468f951c0272e908d437664f0ab2ee70
	cf6cd3b913978e6ecf664ac792482e36	470b3613b14b7d1debb60a846841aa8a	a27470732ebd8d34695e9df77b6a3ae6	27ae757e34c8ccf835e954bf74afff78
	4b7436d4397fe00539428a04b09e0a12	2239d0ac111e32d18c04365fe981d068	c877cb979a836609732ed6bf385017ba	b79c8c647ea7a62e276766890c93c1d4
	0561754857b7e0dab8b980a204328dec	83ccada3ef038aa482a2b9625c0ea1ba	20e5a51b2fe57ddf06b7fdf3de6ebbb2	c7964c5e316597d49e4db3a1726160ee
	f6a2c895d452559de376b90b91aac326	61254c908c1bf212f790e681e42570d2	23918586699eb3171fa02ba0a215c412	14561b2b4ac1235a456305656ba2cfd7
	9fbd58b86055735d8de52d19f4f3e148	ab995806e7e40c9b592abacabb915747	b210a3c389e4ad2216b9c92fe45dc4d2	99c0d4aac4471a4a60c74694210980bd
	2af9407a238049d92f09ea9e071d135c	d5aba2ad9cfe2ff82ee0d3a269e584b0	9c7cb8de866b0d2696d22145b81b9dd5	72f2223b5ed68efd72f4f89a13f07452
	66335b55d54467a73bae640dbfb1d1eb	0cac88595b9cbfa1d7b2fa3b27189f5e	0783ac378fa29c0bbb7d7c07c863fb74	88cb2aa754749eb717029b47aa7d5b26
	f52e52d090787408476037cdfdcd0155	00c2d16612179817be2c7d2553e0a1bb	b57a49d7552ec70ec1a192791535989e	21f3cf1613445288f727a6ee09a1ea46
	b26092dc57ef4fc252ad1b95281b9461	8b32237fbab9dbbba5ecf490e3a1a92b	3810be1671eeaf42f1bd4cb3ac2e1425	04550c449e1df193cf687f521d76eeb4
	b9282a6fb1e9d0f218bf5e88e73f5441	eba30fae804c79b6ef2d3bf5ab50ce72	b422683df6b47d1c217c3ea79cfe32fb	791a3c60dc90268b956549acd720c893
	fe50f4ad2104a8c75bb29a24be2dd0b9	4eeb3d796bbb0eb4f83a3f3b17bc3a83	8cf5d239458469e6a6e69c632b55b4c1	776dc40d6a64f5ae151a1bface0f010e
	6f26d29201cc0aff1fb21b6673490bf9	ddf1b7fd637cff58895893d614572af1	354f0432edd86663fc4b9c7fc29f6acb	a4551ab078e9f3c865a25de5b9276650
	1f91ab0e26a16327b4348dd6028e68d3	88ec9334cc610544b630cb8cd78133b6	eb0c14e61eac6b9611acd38c408f7870	460501d4a27a548e64208ac44c1a4ac7
	e302d8c9141537abe74bcc7fa0fe3592	48589a22a2c54ebe384dc5d6024061a3	091f16ea6a1c2eee2cb6a4d9aa4334e7	044e585527b379724109786c9f64add0
	9b412e864df425b400f972dc2802e219	3207a2fb4fa93340a3306b3121a9d461	2532528e67b10e69af6e27a54530862a	8087d572460a6590261ed05d00903f2f
	a2a303c409607df33938747e019717f4	6c7d8f0a5d0019661bfce56ed428b71f	930eb02d12962dbc3f5d47f60164c990	a921a2e1258e04b0264d8153f6bbb533
	d52e0415682425b43d3bbd4181be85a0	e6c7fc8c38498c0511752d6a9c6ddc8e	4edd6b519da56c81624d3667a57169be	d6d5110c5b9f8d205d34348205b487ee
	0aa32e933ba349fc41f9db26a4f9e9dc	6f04ada0b783173ba2ba71f4e266d294	bb0a76cafde4ba36b47ff58816e9cf8b	9c0c9a4f4c0699dab6d84b36476b77c8
	1115735db324e6c9e0e49d42f60b7573	2085f1c689fa264f9599eb5cecaa43fa	fefc43e636527d934df2fae29a4656c7	f8f64a4e7914205d58b5b3b5933048c2
	5fe2eab18e7597be018f3bd24fc9a27a	9afbe64bd5c5e66fafff82faaf29447c	f9a4f99ac07532b60251d88bec5188c2	f523d1838a7b6a6908d3bffa6babbd6b
	8acc9baf1e2467c9bec59529d7aef109	976cb91ba34ccc58ac31db4deaa81255	5e294478d9aa9de6d5072fce2ae9d49d	96784069130f6265a6140e9415fe3d52
	a15c1eb106fbeefba25806669481b125	7b13c4dd6fecaab7dd82ee3056f58fc6	0c1dfeb27a4b1fd59dfac1ab2c5f77b3	7f4e71750bfd8fdaf696ccd482963248
	15aae9512dae2ee6006613ac4554d4c5	ad4317082c1bdcffc3c0e3787bc775ef	e75219efdf06e965f658a912d83d0d27	be5ec4a7ecf100ec96b0435889fbc141
	f58adc442a96852b8468aa29fa3ed61c	5489dc8c29a00718ddff8b6964fcd7c5	5c01cc055bd4464819631bc8ab44b2b7	91e31a6e155f436864666314e64df7be
	87847bd6c6be1cd5d5a19fd2dcaac66e	71c7c3d1d13153e2a6d8562a0a1dac0c	bcfc35e180c3740488740b8721d1bf12	bea94227427d05ad198c7b1b2fb0e3ca
	c18b0a59bcf0cbad38362518e9f16739	32cc9d64b7a3b7a6980351b7c4b10267	8c6dc5e6b9c7365dfa34be3e485c852b	e68aaf167ff662e111e5594c31b92d91
	29c140a8007d12f3e8756328279dcb0a	18635eb8512693e35bb7eac56aeb5c76	e771492da7ff02ac093b04649062b3d3	9759dd530fea35d1e71f77b90560e799
	22a8188c46999afb9f4c1b82e8aee9e9	e9993985e72d35eb241f103235b08b13	117d07b29837e4fec64b0607fefcbfa1	d1e61624b526ac20de42b00f13707985
	ecbfc496bed254ae4c20484d88215cbc	a3a1a9bb59bdc96d8366535d6d10f728	f3c5c6a4e19f357a33120521ea17d7c0	3f4d230511e3a23c132fe3bd539fd748
	88517d48e8a25cd92871bc6ba4109a10	dcc0c7b1a7cf7c3642702d1d50abc6ad	d29cdf1143de966aee1ef83e025a47c5	3b0bc7d994a38a91903aa6c8ade10102
	5e24736ed10ba2f484302b94995cde1d	bdb36ffb73c749c2543dab3622a6c013	5bf57617f60174b8fd371d28b60d0c66	3124272cabe83794eb901b5abe99fc2a
	b0e9b8750023fc9f9f4a4dc125d92999	1c631ba0c4b72d5ec2d86a7355815cda	01005eec613bfe844a4b972f37a35bce	a5ff912866a4b8a06a63a0cb1861ed77
	0ac97c95bef71b7529a467c57824805c	3dda695978ed5db221d1577c818b76d0	042c303bc129f6876a0e7b74bf0f9716	fe2f853c8c80c3ae461c54533628c97c
	db191f3bc1455b418504bc9ba3dcea01	fb62781de3ac35119866cd2602e8cda5	0826b9f3e4aba081aeda592074a2807d	fe91840f44531c40ca88a68d7a46b814
	35da6845171a65e0dae7e5f6cfe86ed2	a75b5dc2cde8714431d4a2903ae269fa	ca280cc40aa5a9bc064d77f5592f1971	5ac4bc168c1d8008aeaf056b13c70c7f
	f77904cecfaa79282d7764bdf9d9afa6	4de350278b9087d6e0421f4429262fde	bd7482e622bb26a63757c1a12f0d4e87	16dae5351b479022a2ebac76a53b7a50
	8ca8c14e85d4945a7eae28c09c51e9da	1f92d9b208c176b31a07d787615e61ff	78e3dceb94964244588f7f7a32250cf3	9054e48ea14ff50b767673c4b5ec0d27
	523a6ba07739c28c54d10ae91685dcbe	65e50e4977da7b7329624482b3808a11	5e99619e83ec7a0faf3828376a8eff8c	87ecf6b6fcaf12cdb832c1b2ec389982
	3d704eb808f3e9ed008dbf1b807a9d56	7cd667e91095b230e0b493d2ce348b8e	79d5268819fc90b6e04dfc84a2321628	615bd33c02924e045567c5a2f2e6c5f0
	f9b33129172a536dcac713df51091bb6	3ecc38ab313251f3bd24f2a5575c2008	3cc5871d18716287dbbb53c40ff56553	8ce94a41bd2d375bab8bdc091e519569
	8bb161cb6c9e3977f274d01a0e651a80	5c13a68faab4227c1887225a3f8cda99	ba1d806c1c777373556c76c88c71fade	b52c1be3b25014d7ee1a446f47b468c9
	7eff7223aa7b3f4793a253bdbfdb2510	865b99c665cf57d3aa9250b20e1ef45b	52422971771cfc22d6443238624b9534	a3b03a98d99a8c876e974261954cf0b4
	be031a868ac3392137820e5bde6966c6	37dda2de6255a62f0a47ab6ea39a9072	45315b326c54bda250690c2f63f5222b	4ce4af2d8e730d673bd9c6a1dcff7f87
	055441a8704d1b58139c3d17c92cb409	85f71019b888132491dbe0f89535257a	dff1db7a117ca7f1adbb5603d6ae3d55	e5f9f2a28787a6c166d41ec1e7b44ee0
	54a18487b4dba24a24487a5217ff4e51	5c38881bec07c198acb576bf9529a02c	b68553f07c6d4962319c6be5289d23e8	e4d70704eb0f98d4298974c4ff823ef4
	413dc910c229546a880039ddb5285943	d73dabcf05bd2859d7e93c7402f2c1b7	1bcff4fa9f6a50a5de45e2ee1d12d11f	b4ce25d7a933703d4a7615776a41d507
	ec776da00c257d743fefa7eb1086436d	a1463ef462f2e2847750b6e7cd343fa0	129d9553f2bbc8707458093689acbf0a	40f3cc6c5989f2f245dcde7fc3ac5577
	a3f370236535295d876c07875fa3191a	b4bc44ceb5a132e0b60becb107493af9	a4dc69afd4c6b3e4e012443bba7c727c	4c25d1b67f10018d127b47d2f2675184
	70622595bae6390b8b49e33445e3c803	c8e6c97af90a34ef481c614bcb8b5977	9288e782d1ebb7466896e1cd7bb9dde6	0e5e7459ebe62fb4eed2949f79a738b6
	4133ae791dbd068bacff2140e1912bde	cdfd1765125e1fd09b058a69650a55bf	beab16f842c611caae6a4d7f0c5704ab	1e776d0ba5c49aba429601864608290e
	5eef626d67359477f98b6e3701d19ac3	a1ea012678521e0d3c1604b71b852673	26f657fb81a4ac69b486ea758e9a5dc7	dff44c781775567ca608dfe0e077de71
	e7e7442601b9b190ca682ca03bb47c85	4fadb50c8a066f061b7174b419ced55e	59264e81642f8b017511fd0d36c35825	33a2d0ecfa641b2ec1aa82b2beafa108
	a724ed5f0cbc3d33b0e988eab3c4e0c3	00eac0c7e01fc74764ae1b0692b91dd1	470b3613b14b7d1debb60a846841aa8a	aec401205e1220f203bad20150bceb6d
	c4ca578a3ac6f7d22e5af9dfe3f1816e	77f4bbc61e11cb64778c216be17d1a5b	2239d0ac111e32d18c04365fe981d068	f4eb8937ba87269c9276deff69714d7b
	bc997d938d2e0bf7f3542e0930a6a0ab	70b0027d5ae78c16cf294ee000a27bd9	83ccada3ef038aa482a2b9625c0ea1ba	c43d8d8712f7b8e849ceb14a8a4f75c8
	3f372fc7a69ea6820a81439f0292e277	dc3a4bb1ddc4263a37c92955b5e8e420	0382d91318d986d2ad52e59b52f46ade	49c5cad5d55e4ad02961ea9a1cceb134
	4c4bb95e951bc434251b5d7effcc8789	b036987a9fc3af7751b1f3d1daabf9bd	61254c908c1bf212f790e681e42570d2	86191b858fce01b379fecc058084d0ed
	a803c2abc4a28fca295121c1cc04af17	eefe61cb09040a99a4ba9ae0ebbf7a99	ab995806e7e40c9b592abacabb915747	336e5fd1dd374108ee7f50a9dccddaeb
	2d41233390e8af8c4f178f52cf4399c7	cbd8fef3be9200a1655be95a60ca84a7	da4f41bfe80287ebee6b551a7c7d369c	1a1accd57139a6371fedef3e0e785218
	260f8a2ccd92c186379b9b7bd516378a	6fb6d6f465047b1fc2d687df6b14e4e8	8535dc70d38f315ced029867835df0ed	8fd8e835f4e8b13e66a5e2e9d65d4ee2
	e01916c81d13234d5653656b90b5bb82	2943ca2a5b54012d6409a24c75bcf9d6	00c2d16612179817be2c7d2553e0a1bb	b89f1450553f27fdd519cf9fb652d245
	c5298bde6850628e74916fd37ad5abbb	e8459e8a3bbc2ca10e03f4dae738549e	8b32237fbab9dbbba5ecf490e3a1a92b	7e5707cde08706022184683b407022ae
	5bf2c1f989be53fbf000bab8da7d0696	039f79cc86a5008d736a26c565566e84	368aa2aa7b78a41a2a3b6ed4ebaf0b69	6d55648b24909db0e032527569fa8e76
	37392713f2e0b725000cce7831963730	0fd8d3d3679274310a503b48f378252d	4eeb3d796bbb0eb4f83a3f3b17bc3a83	0f2611d1806830dd90aeff4c54e15dff
	c252fa2d5d593de98beed758c3d788aa	1c54facaf526515243f62dffa3bc74bc	88ec9334cc610544b630cb8cd78133b6	10cabb624da43a788f10256fde5255d4
	28608079456b916a4d9802fb050e8da6	a06a6bb2afef1956e4e1fde1e5736117	3e1c41ff47b4b5d674a3a6fcbf7c5f74	1b44d139402517e4e644e9a28d6c76a7
	0281a8a48c9810088dee27b36a530307	064382e1dc5bcd78376989597282f28f	3207a2fb4fa93340a3306b3121a9d461	28861dbc21c28020740b9f62ae300bb7
	0aee158b540487cff8fb59f131801892	5f0bd91a435c6ac8911c6205c1d84af2	15f044a60f24448449d76b4f2078016e	5bb8818af84e0db444ca1c4d2e1c9035
	9f9854f5241a038ad83cdd5048e16152	4d2778ed76214666fd8c12f99797037b	6c7d8f0a5d0019661bfce56ed428b71f	6b609ed826b3eaed35f4b8141f1f9114
	ecaf2ebe3498f212907e2d87247ca77e	de8f2e6bf9ea936677e23f79eaa4dd7b	1a40fd0a844dd87cf55ffe30798d1de6	0623e2e42d840837e8b7c1f6b10ddd7b
	cf322032a46305346d8ff8ec7f2e9068	6ef8d17716d91de1bdab7b4a4c756fb4	e6c7fc8c38498c0511752d6a9c6ddc8e	61908301bd1a2653ae9523348654e4ea
	744408b75cb1e6e747473bddc2ca26e8	cef3093fa57a4569b5fe6a5312ec84fa	2085f1c689fa264f9599eb5cecaa43fa	e40a50ec3718c26a5c1fbe3733e48480
	1e0ae2d42c1450f91f286b8f208f6e3f	966b829278efb4d647a3b49d0ea1c5dd	9afbe64bd5c5e66fafff82faaf29447c	90e0871ef89d7043dead783339420ec8
	080b859bff5fa38600b5236b1d04bb14	38c91037dce8650ff8233268b3cad4a9	976cb91ba34ccc58ac31db4deaa81255	6c5964a3c64e57a3ae667f6010688ee4
	4f9b9f14605900be2b585e49110cec29	810c8c79444865e87c3f6f500eb5adc8	7b13c4dd6fecaab7dd82ee3056f58fc6	a23ab86ca30263c30002ca1b6b9e3770
	213942d62d32f5417ae64055ca3c5a51	c5b7222d17b4498d8122d0b9cdaa4ac2	ccf47c5e01ff33fd793e5d229590de8a	49842e7128e00fc068b961fc714bc716
	88214496d8cb3ec71ccd4ff6b7e4f504	2be82428d93c0c0ec7c7c0d212205781	f90339eac65acde7a13e5faf32036b45	75d19c8bb61268307497029b21bf3f11
	2fc1640d4dfd7e2f34bf100f6784b3e3	a1eec4c95141b65bb45e774a7a12dad0	b5fff464f4ccd05f6193ae032779d9c4	515184fc4404030ac4e4836abec0fc24
	206c07af17a58ecbd63f293d338ab794	f032597cf4197a97dab52677cc059b95	5489dc8c29a00718ddff8b6964fcd7c5	32323d64d1b837812d5fc51d1bf23b59
	06ea910c90a1015789e1527704410ae6	ed0e7e17d20a136804d8020d0e3a9b96	22b5fc715c26077e54b74fa8b0295daa	f71558afaeb519033ccf2052e012d4c2
	b4950316741427f01e6b5110b36c80f2	d4600fe8e81cfa1739471d503eb907f9	7f6dd27e9da9944b6dffdcf0b3563e4f	1d01fc02c288d29eee5a9b3532d9e99d
	b0772d7ea33297bcfb753e6d54983a40	c70cfbd9fbbc26f926876ea9db7f2b31	71c7c3d1d13153e2a6d8562a0a1dac0c	443968f1112e783f3b331b56b8d3049c
	5f90cc641697ec4c1f5af0a1c8291e6e	f61f3b1c2588ab2442caaeaba3ff6661	32cc9d64b7a3b7a6980351b7c4b10267	cb44527a550aa15097b13d85c53d6381
	3214e51d0bd65d7ca048d048dd20ffe9	d65f199ec191ba8992cb30b2ae0e3246	18635eb8512693e35bb7eac56aeb5c76	23cf36cdb91815b57e129c9198c207e8
	07ebae868abc9634df546125efb5e854	19099d5abc5ef3418267df31a1f79bab	e9993985e72d35eb241f103235b08b13	8f5b92706ebfae0f6b9d9ee6b4e7d79d
	1f2034f00698380ae3bc5a8e8aef6b23	75bb1fc7e78a89ff278b6049fd818838	dcc0c7b1a7cf7c3642702d1d50abc6ad	fdde5c27b709b64076d820bf0d7a4b88
	cd0fb4da036d1eb3fdb3d30801aff90d	288e4997c549eba20fa25878a640a453	bdb36ffb73c749c2543dab3622a6c013	76c4265e0c25d2112d69ca6455a542b9
	02e96112cdaef3b7c660c1b5975ab944	f0056d2d358d633b8f97b3b14ae89ed5	1c631ba0c4b72d5ec2d86a7355815cda	21429596ea529f92b4c3b167d4763294
	f04d9217ab7dbd56b59b494d41381f7d	ededccb4f62a190556f2d17e2759e73d	3dda695978ed5db221d1577c818b76d0	fcfe4e05f7c3cba42fb1ced88a27eb9f
	914adb4866493d3af2eee0a231a842d3	1f19ddece56c5f8c62a4fab63385e8fb	fb62781de3ac35119866cd2602e8cda5	a2ac0a67000cfd2bc5c82670e242ff46
	89476cd8b5a9b2e82d91bf6d5cbb12fb	63caab4cb9bfb62ecb3b6c1b17824ee9	f7845ce0844137217cd9f4ffb8a8264f	40ef4338d2f1484469386c33d307f5c7
	e0dae25f1d4017b11b2106659599f377	16d8f484a80be814a899e19d4ae97073	4de350278b9087d6e0421f4429262fde	ebe65633dcdd1b52bb548e646a0b7fdd
	2abd79e0fb39b8ec60abc95a9a8dcc2f	8c819a458b31e77fbc36977f7ebbd6a1	1f92d9b208c176b31a07d787615e61ff	8b7323e40389ee8c9f655c5a3f56a76d
	8ec0894cf53e95cbf21cabe2dddb3adc	468f951c0272e908d437664f0ab2ee70	65e50e4977da7b7329624482b3808a11	1fa01cde74da2cc8346f8619defb1427
	0d2457d9cebb4d1834c3d434eb7a8253	27ae757e34c8ccf835e954bf74afff78	7cd667e91095b230e0b493d2ce348b8e	7992d373139d38c9501c9a9a3e210ed9
	5b946346c0c42e7eb8e226e648174f2d	b79c8c647ea7a62e276766890c93c1d4	c7c1cd89f8c0a4df002640f30bcb6b9f	75b654863521537e54e831fc715bb31e
	4794cf76d67317d9df857c2ec81323ce	1047eb875e98268efb688c3639cb9d2a	3ecc38ab313251f3bd24f2a5575c2008	b4f9391b1d1dfa1f95e69ec852bdd836
	f58f093c888024dea53bfcf3d7908fef	c7964c5e316597d49e4db3a1726160ee	865b99c665cf57d3aa9250b20e1ef45b	c34e90ff8d8a6e2b6734f1390d43d559
	6e7021a806b3f3a1a0a86bbc98e0b880	14561b2b4ac1235a456305656ba2cfd7	85f71019b888132491dbe0f89535257a	db39a532061ee1058a1cdd9623a44329
	5e3bd9fe6319e0f757ecdf7a8bf15679	570be1ff7513d6195611b95a182390b9	d73dabcf05bd2859d7e93c7402f2c1b7	71c733610864dce73cc075bb2b56da9e
	cb943482d87653ecbc2e1d5e8d088e40	04550c449e1df193cf687f521d76eeb4	a1463ef462f2e2847750b6e7cd343fa0	285662056822b8eafec673d0c5425396
	0d64b39b2de5df5e9631d6ad06e762f5	910c4906ece6587d8f19b72b471d43f5	b4bc44ceb5a132e0b60becb107493af9	4f0a798db9887d09bdeeddd252dfb92d
	0d5e4e4dc3fc67082a4ccf0e70f76b4b	791a3c60dc90268b956549acd720c893	cdfd1765125e1fd09b058a69650a55bf	421ba9e730d65c41ad2faa749e6a95b5
	de2e7a9027a9e7cd85f78a79e4e56140	776dc40d6a64f5ae151a1bface0f010e	a1ea012678521e0d3c1604b71b852673	01dbd9a870d0b4224e9d7ec5e82aa3e7
	a18fc14128b00efe74abd0aec63e8d8a	51d86e065bb3c46bc2e1e770b5550149	4fadb50c8a066f061b7174b419ced55e	ff8ca2c93c010f580e5d411bb11e6e67
	9b844d855e1e6c45f0b892ff63d7b085	460501d4a27a548e64208ac44c1a4ac7	b1ce4b685969cb8fecb54f73ffd72732	fe2f603f1cd2946c1cd3db1a703cbc54
	31f86b4af316962d0fb186743401d3b5	3eb37aa595f70d872aeafe7ddc7f16a3	77f4bbc61e11cb64778c216be17d1a5b	ec6fb6600c6abe19e666d364ee6c9f22
	832cbae59d84eb005a994b9bb9d21082	044e585527b379724109786c9f64add0	3bddf902341003eac1d4d2ed24fa10cd	e831ede58730502f241e8fa900948dc1
	edf86cde832803c41bb000beeee94d9b	8087d572460a6590261ed05d00903f2f	128c8e3afe5c44f6385a19c2f1b7f479	db8bfb58bcc8194a419758abb76e90a1
	de4759d909d222a23f32176abd9094ba	04c52f8f2bc7782dcdb8698f9ae1d3ed	70b0027d5ae78c16cf294ee000a27bd9	2885d763d9905b76a667986900e1a5df
	3afdf618b22089099811e7559143232b	a921a2e1258e04b0264d8153f6bbb533	dc3a4bb1ddc4263a37c92955b5e8e420	972b2a67b5e249655b6e85baa70974cb
	e44e702e263b8bffdfbf8da392cfd77f	d6d5110c5b9f8d205d34348205b487ee	eefe61cb09040a99a4ba9ae0ebbf7a99	70daed4ddda622e4d757bb48e5039ba5
	45a0594cef3426311389f14558eccf6a	f8f64a4e7914205d58b5b3b5933048c2	cbd8fef3be9200a1655be95a60ca84a7	aeff93e6d1b71c8bd429f2b7b0f3fe48
	383371df1cb65f8bf48b9925bf52c529	d9a2069efd0f3da9d02c70236686c78f	5ef0a7bdaad16ecdd66c48cf01c3c559	a21ee500c24bfa82b736f9a0feb94ff8
	61acc11b592216ac8a910bd252a9bc03	f523d1838a7b6a6908d3bffa6babbd6b	6fb6d6f465047b1fc2d687df6b14e4e8	4e0a9d339e0e88cc5adcda62f4dd5ac4
	44abc60daee96bd84decb423866ddc5c	96784069130f6265a6140e9415fe3d52	b18ef361cd95d871cdb9ac9d1abc2252	a2fa4314fed7f6d29a43433fe98a05f1
	336ffc65bca4fc382a24a2ef7175cd5c	fadaaa65d731d3db7751d57e8c5740d8	e8459e8a3bbc2ca10e03f4dae738549e	853da3a97d887ebfd55eda5895f90863
	f2d1e2df7c9c162ee7e3370fd5bee99c	eb1a4faaeece618987f873826f0051e5	039f79cc86a5008d736a26c565566e84	3efc12647698996b72cedb646db93ffd
	968be857b7f3f1938e598cbed3c9085f	7f4e71750bfd8fdaf696ccd482963248	7018d120c41e535ff2737b41b9c0bb8d	99766268521ef841d6e0a457e6d79cd8
	fe2f2ea38ba44bfaee330768fde85441	91e31a6e155f436864666314e64df7be	ad647d374265720fc68eb18e72b20905	3c1610aaf566a7136bd87df837c7c0c8
	e8319b94a07937631d73e9d8695f8ad4	e38f4c4072ed77df1a7a2f51a3428b3f	a06a6bb2afef1956e4e1fde1e5736117	39f9360e80b2f10798add8a892963e49
	e21be7955981c97c5cf8201ee9bc8fc9	c33d74e4f4a4ded3a5932c0431cd6718	4d2778ed76214666fd8c12f99797037b	9a772eb1e7a6105ce1bce573477ad860
	2804bc0589f6e936e6025947843515df	e68aaf167ff662e111e5594c31b92d91	de8f2e6bf9ea936677e23f79eaa4dd7b	abd68c561ebe8f32bd1e4f641215947d
	97d0543d989c3e11a4518a042743457f	5f36cbec00a051f9dc7fc5e9f271acd6	5378d82addb1f8289f3b0f39cef1153b	387a49430eafbc5be07cb1b1ceafdf39
	af21b7c79efa8278430d5535e754268a	9759dd530fea35d1e71f77b90560e799	cef3093fa57a4569b5fe6a5312ec84fa	04df8802cbdcd9eb240ec9d65249605b
	a09c8cd0ad21242145c728e62ce8f3d4	d1e61624b526ac20de42b00f13707985	656c5aacb5ad2fdf8bf50b596fe2c869	c36602df0b42a044a0797c0060e8a1ec
	dea14fe9ccfeb4df8e71f17a015f8090	66b8aaa92e84a152c19ccb9f92573d3f	f1619898816d6add87c4186789445b12	35b3caea7335e30b0f2b8ec6c35cad1d
	0669614f2e84b768ec910218804070c3	3f4d230511e3a23c132fe3bd539fd748	966b829278efb4d647a3b49d0ea1c5dd	806618d3fdc0e1790126d36063dffebb
	b5de78705ed6f2fccbb93ded7e241662	3b0bc7d994a38a91903aa6c8ade10102	810c8c79444865e87c3f6f500eb5adc8	ec470a6e0996b9c5988eea9caa9b1e35
	5ed2b42c9b544c68b8fded7b3b89af03	3124272cabe83794eb901b5abe99fc2a	bbe3baa8769d781af7f97da767f30d07	9ce27e0879519a47a0eaa2b32375a8cf
	e209c8b18f8f96e634a97afb20776783	a5ff912866a4b8a06a63a0cb1861ed77	f1473ea14199157a21c02c66ae0fb35a	737f15bbd907562c2068a969fef275cb
	1104821a908db7cf364b43d34f21c0ec	9f67578ace4c99bf61c8e18de193de8e	c5b7222d17b4498d8122d0b9cdaa4ac2	582a8759b2f2517211bcc32678c96d94
	3608c93be965e9654f3623e902807b37	fe2f853c8c80c3ae461c54533628c97c	a15a17678e2b0f8a8a536bf9278dfdf4	982a044c6ddce771cebe972991097eae
	9ce11f9dac4f60f438d2103e035096a9	3c43f56a7955b1ab7800d439219dc5fe	2be82428d93c0c0ec7c7c0d212205781	828576b1c3aad4141c74f5af9a58abff
	995ee1614ce27db4cfabbaaf4c1007ad	fe91840f44531c40ca88a68d7a46b814	f032597cf4197a97dab52677cc059b95	9035406db5a113c86da894fd7c08ae03
	5ba0a492fa870bd88e3b92913e93d088	5ac4bc168c1d8008aeaf056b13c70c7f	ed0e7e17d20a136804d8020d0e3a9b96	eca08cd2aaf0be6f03e29573269a18b9
	7f87dd5c87d0d95e79e46cdb8d926db1	16dae5351b479022a2ebac76a53b7a50	d4600fe8e81cfa1739471d503eb907f9	c529c768820773383bb591b8ff81856c
	770609735d68314fbb3a5de3576d2f92	9054e48ea14ff50b767673c4b5ec0d27	c70cfbd9fbbc26f926876ea9db7f2b31	405de1e8c4580c1ab3814126d4827c58
	bc73a984e1dd36a8c49aa299a98bbb5f	615bd33c02924e045567c5a2f2e6c5f0	f61f3b1c2588ab2442caaeaba3ff6661	df9098e8c13c6b6acb7274168377b593
	2e33b44883097e0736106359775d9efb	8ce94a41bd2d375bab8bdc091e519569	19099d5abc5ef3418267df31a1f79bab	9a2d9914b28b9078f136844ba911e87b
	aefe59b0e5d37710b7cefef30fe374b9	b52c1be3b25014d7ee1a446f47b468c9	75bb1fc7e78a89ff278b6049fd818838	71d8e4d3d3f3df5e0e04a8cbb8ec0b0a
	3c9fe30d7cafac30f7b630d4de040dea	b289f3c4c8cb814c0df00c98d0756ba9	1ed53e33a7b5154798dd4479eb8d3a35	2cdba1bf63acc3f533848097cef1ac02
	a27470732ebd8d34695e9df77b6a3ae6	e5f9f2a28787a6c166d41ec1e7b44ee0	288e4997c549eba20fa25878a640a453	0a89d186b3813fe67c0ddc3fa1566f48
	c877cb979a836609732ed6bf385017ba	93f101b40564106fdd95ac638fba9d8b	ee8f725d7566242219127f6e6eac52db	aff33a1d2ef0c9d21d45cca035acef9d
	20e5a51b2fe57ddf06b7fdf3de6ebbb2	62c3079c54df40091b51cc91cb8ad91c	f0056d2d358d633b8f97b3b14ae89ed5	405b4856bd34281cad1727001fce4eae
	cc8f08a397cd04a8f491c8aa866eeeb0	b4ce25d7a933703d4a7615776a41d507	ededccb4f62a190556f2d17e2759e73d	e8da8db15e930a97844d83bb1273f357
	23918586699eb3171fa02ba0a215c412	40f3cc6c5989f2f245dcde7fc3ac5577	1f19ddece56c5f8c62a4fab63385e8fb	a379a9d23ab5a07fc9180c17a97d4e0b
	b210a3c389e4ad2216b9c92fe45dc4d2	0e5e7459ebe62fb4eed2949f79a738b6	63caab4cb9bfb62ecb3b6c1b17824ee9	db5eca49c11e8f75dd1ae668c95bc266
	c96eb6119c13c89cb1abd92439c1a3f7	1e776d0ba5c49aba429601864608290e	16d8f484a80be814a899e19d4ae97073	daa5c5bd9fefdbcddaa8ef8c6a689a94
	c91af81bf74869cdc945baabb591cd34	dff44c781775567ca608dfe0e077de71	daa201f21a061c69b90ee434b0ef59ce	b5722b1107d5c271de1bf347aca41af9
	9c7cb8de866b0d2696d22145b81b9dd5	aec401205e1220f203bad20150bceb6d	468f951c0272e908d437664f0ab2ee70	afde16edce3891cfeff0df57209881e6
	0783ac378fa29c0bbb7d7c07c863fb74	ad93a0739adbc8c9cd47408e063ab09c	27ae757e34c8ccf835e954bf74afff78	9f34fd6418a7d059618963f834c789cf
	b57a49d7552ec70ec1a192791535989e	f4eb8937ba87269c9276deff69714d7b	b79c8c647ea7a62e276766890c93c1d4	ff50ee45c5b7553666b1a6a8c4d8a60d
	3810be1671eeaf42f1bd4cb3ac2e1425	c43d8d8712f7b8e849ceb14a8a4f75c8	c7964c5e316597d49e4db3a1726160ee	c08c1eda162cd9ac800ad38cfa7775b4
	b754a93ebca936ea12e23d34c5f29171	0e271defea23bd38f7a64f1b787bb757	14561b2b4ac1235a456305656ba2cfd7	f04b8e4dfb288820e482fa7957ba4ac2
	8cf5d239458469e6a6e69c632b55b4c1	49c5cad5d55e4ad02961ea9a1cceb134	99c0d4aac4471a4a60c74694210980bd	241e20f0cda02e48889310b911bd8b28
	354f0432edd86663fc4b9c7fc29f6acb	86191b858fce01b379fecc058084d0ed	88cb2aa754749eb717029b47aa7d5b26	293177a2a1106904e43d6fda367288a3
	eb0c14e61eac6b9611acd38c408f7870	336e5fd1dd374108ee7f50a9dccddaeb	21f3cf1613445288f727a6ee09a1ea46	a976ecb2e7a4764ce3ea7b28e97d967c
	091f16ea6a1c2eee2cb6a4d9aa4334e7	9db0ff843ff1dd6996f948e7165ac429	04550c449e1df193cf687f521d76eeb4	a3244261de4871103102d8d46f2cd9d0
	2532528e67b10e69af6e27a54530862a	4f94e9106aa51ba984b9be9aea8dd804	776dc40d6a64f5ae151a1bface0f010e	08c678aec5261beae60d89567aa464dd
	930eb02d12962dbc3f5d47f60164c990	1976c4d432172aeaa244005176667f1d	a4551ab078e9f3c865a25de5b9276650	8e809e88c74e972457150d8d749c64af
	5e294478d9aa9de6d5072fce2ae9d49d	f07cff1b47a0c33353ddd1c7d1bc10de	460501d4a27a548e64208ac44c1a4ac7	fe3e5c4319e2e17ca11410a55e95d165
	0c1dfeb27a4b1fd59dfac1ab2c5f77b3	8fd8e835f4e8b13e66a5e2e9d65d4ee2	3eb37aa595f70d872aeafe7ddc7f16a3	aa04fd4dc7b29952e2631ad9cecd2941
	5c01cc055bd4464819631bc8ab44b2b7	7e5707cde08706022184683b407022ae	044e585527b379724109786c9f64add0	bf4629760bdd8961c5106813204376fe
	bcfc35e180c3740488740b8721d1bf12	6d55648b24909db0e032527569fa8e76	04c52f8f2bc7782dcdb8698f9ae1d3ed	90d1b2a2842f29c582bbd91193a3bd40
	8c6dc5e6b9c7365dfa34be3e485c852b	0f2611d1806830dd90aeff4c54e15dff	a921a2e1258e04b0264d8153f6bbb533	5dfa35e5e469f55d1889d5b29e66f460
	006b84acf4a83537961fc9789b919776	10cabb624da43a788f10256fde5255d4	d6d5110c5b9f8d205d34348205b487ee	aa416c04f291c7124823ae31ebc451b1
	e771492da7ff02ac093b04649062b3d3	1b44d139402517e4e644e9a28d6c76a7	9c0c9a4f4c0699dab6d84b36476b77c8	d1df9bf22308bf72ec0c2b3e31e4f969
	117d07b29837e4fec64b0607fefcbfa1	28861dbc21c28020740b9f62ae300bb7	f8f64a4e7914205d58b5b3b5933048c2	fdb661505536ace91232461547c4ef30
	f3c5c6a4e19f357a33120521ea17d7c0	5bb8818af84e0db444ca1c4d2e1c9035	f523d1838a7b6a6908d3bffa6babbd6b	f4d2e0977b9583adf6c226f5dc597c70
	d29cdf1143de966aee1ef83e025a47c5	6b609ed826b3eaed35f4b8141f1f9114	96784069130f6265a6140e9415fe3d52	045f1df43c5d61318a4eb009f8a01c2e
	f4f499c2de160172387fbb7b14d62767	0623e2e42d840837e8b7c1f6b10ddd7b	eb1a4faaeece618987f873826f0051e5	1f39c5c8d03c677918e11c8971be085d
	5bf57617f60174b8fd371d28b60d0c66	61908301bd1a2653ae9523348654e4ea	7f4e71750bfd8fdaf696ccd482963248	81df597112b3a483cf57eec89dc79ab2
	9972bd5825b6685bc558e7154194516d	e40a50ec3718c26a5c1fbe3733e48480	be5ec4a7ecf100ec96b0435889fbc141	2eb458659d7b44a04e4eddbcb48ef1d3
	0826b9f3e4aba081aeda592074a2807d	6c5964a3c64e57a3ae667f6010688ee4	91e31a6e155f436864666314e64df7be	dc924a2cea2bcbe4a79e49d2b1ce5cf5
	ca280cc40aa5a9bc064d77f5592f1971	49842e7128e00fc068b961fc714bc716	bea94227427d05ad198c7b1b2fb0e3ca	98e4f3a37e46a278f4727bcfccf9e6c8
	bd7482e622bb26a63757c1a12f0d4e87	b3457645722d06639dc975d508055b76	5f36cbec00a051f9dc7fc5e9f271acd6	1f65b0aa029d57c4fa3188f9884f0f8e
	78e3dceb94964244588f7f7a32250cf3	75d19c8bb61268307497029b21bf3f11	9759dd530fea35d1e71f77b90560e799	a747b86d3698fe5c356d9977894ab614
	5e99619e83ec7a0faf3828376a8eff8c	32323d64d1b837812d5fc51d1bf23b59	d1e61624b526ac20de42b00f13707985	555c1ced71403fce87221e34140072a7
	79d5268819fc90b6e04dfc84a2321628	f71558afaeb519033ccf2052e012d4c2	66b8aaa92e84a152c19ccb9f92573d3f	01bd7e4499f958a04ed2d39ea2abd488
	3cc5871d18716287dbbb53c40ff56553	4ac54f7f1e174439b8f349922528d0ce	3f4d230511e3a23c132fe3bd539fd748	fc51d070b15a583c655a59a25af70cfd
	ba1d806c1c777373556c76c88c71fade	443968f1112e783f3b331b56b8d3049c	3b0bc7d994a38a91903aa6c8ade10102	e8579b54f4189c06705ed705fa1bb87a
	52422971771cfc22d6443238624b9534	cb44527a550aa15097b13d85c53d6381	3124272cabe83794eb901b5abe99fc2a	209b371d5c34e99408a93c045aeae6f3
	45315b326c54bda250690c2f63f5222b	23cf36cdb91815b57e129c9198c207e8	fe2f853c8c80c3ae461c54533628c97c	fd0236a08629e09a202069a8e936b402
	dff1db7a117ca7f1adbb5603d6ae3d55	8f5b92706ebfae0f6b9d9ee6b4e7d79d	fe91840f44531c40ca88a68d7a46b814	da715304a8f952ca98ca30c590f807f4
	b68553f07c6d4962319c6be5289d23e8	76c4265e0c25d2112d69ca6455a542b9	5ac4bc168c1d8008aeaf056b13c70c7f	95718ef2852b3cc0c7fd4f9ade47d3a3
	1bcff4fa9f6a50a5de45e2ee1d12d11f	21429596ea529f92b4c3b167d4763294	9054e48ea14ff50b767673c4b5ec0d27	09f80cce55d6a7eddfe37a71cd59edbf
	9288e782d1ebb7466896e1cd7bb9dde6	5e9763751b79334cadceae7270a8a2ba	87ecf6b6fcaf12cdb832c1b2ec389982	aa336fd0f64560f772fee16fdd67d3e2
	beab16f842c611caae6a4d7f0c5704ab	dd9f501085986dda8b7b8c214f6991bc	615bd33c02924e045567c5a2f2e6c5f0	b349abd92bfe635707b311fc28c44aed
	26f657fb81a4ac69b486ea758e9a5dc7	fcfe4e05f7c3cba42fb1ced88a27eb9f	8ce94a41bd2d375bab8bdc091e519569	3e43e7e6386d8bbd8f15e77d32c77a33
	7b0d320c1be91ea3cde3825396dd9401	40ef4338d2f1484469386c33d307f5c7	b52c1be3b25014d7ee1a446f47b468c9	7cbf39e3e2199879c7dfbee6109ec692
	59264e81642f8b017511fd0d36c35825	ebe65633dcdd1b52bb548e646a0b7fdd	a3b03a98d99a8c876e974261954cf0b4	5942323a37bd04fc871bc7403984d1b6
	470b3613b14b7d1debb60a846841aa8a	8b7323e40389ee8c9f655c5a3f56a76d	4ce4af2d8e730d673bd9c6a1dcff7f87	98b08b301757ea9b2fa4de5a8c12d3e8
	2239d0ac111e32d18c04365fe981d068	1fa01cde74da2cc8346f8619defb1427	b289f3c4c8cb814c0df00c98d0756ba9	49fa9970852590f3e712d6aeb775b7a3
	83ccada3ef038aa482a2b9625c0ea1ba	7992d373139d38c9501c9a9a3e210ed9	e5f9f2a28787a6c166d41ec1e7b44ee0	e36856c9f7e1e9b399b3b6a9aabc95bb
	61254c908c1bf212f790e681e42570d2	75b654863521537e54e831fc715bb31e	62c3079c54df40091b51cc91cb8ad91c	a3fc9f65d05c6ad57248dff8fdf080d8
	ab995806e7e40c9b592abacabb915747	b4f9391b1d1dfa1f95e69ec852bdd836	f5d99b92ff077cff8673021cc9bb6504	f76315a18e2d5221567b3b7c485cd247
	da4f41bfe80287ebee6b551a7c7d369c	971873915dde9b42bb869ba589c41765	b4ce25d7a933703d4a7615776a41d507	b15ebde842c2952158e67a7e90d3a0f7
	d5aba2ad9cfe2ff82ee0d3a269e584b0	db39a532061ee1058a1cdd9623a44329	40f3cc6c5989f2f245dcde7fc3ac5577	af53d9f4fc33542f9503bf4f520ab312
	8b32237fbab9dbbba5ecf490e3a1a92b	631d0cb1e345c21424fb8a0b8662093f	4c25d1b67f10018d127b47d2f2675184	a655010f213437bcd448aa4d072dfc12
	368aa2aa7b78a41a2a3b6ed4ebaf0b69	285662056822b8eafec673d0c5425396	0e5e7459ebe62fb4eed2949f79a738b6	fd5a43c41cfe4fdb6af17ad5e061af68
	eba30fae804c79b6ef2d3bf5ab50ce72	4f0a798db9887d09bdeeddd252dfb92d	1e776d0ba5c49aba429601864608290e	6f9b5a8157992cd566ee8f1ba2b99dfa
	4eeb3d796bbb0eb4f83a3f3b17bc3a83	421ba9e730d65c41ad2faa749e6a95b5	dff44c781775567ca608dfe0e077de71	6da458e539977dccde392e6f153239ed
	ddf1b7fd637cff58895893d614572af1	01dbd9a870d0b4224e9d7ec5e82aa3e7	33a2d0ecfa641b2ec1aa82b2beafa108	0e7ab22971925daa98a265606b40d917
	88ec9334cc610544b630cb8cd78133b6	ff8ca2c93c010f580e5d411bb11e6e67	aec401205e1220f203bad20150bceb6d	5e8af1b024e6bc286009351a47915ad6
	48589a22a2c54ebe384dc5d6024061a3	fe2f603f1cd2946c1cd3db1a703cbc54	ad93a0739adbc8c9cd47408e063ab09c	908900aa433781e065bc57668a0472a7
	3e1c41ff47b4b5d674a3a6fcbf7c5f74	ec6fb6600c6abe19e666d364ee6c9f22	f4eb8937ba87269c9276deff69714d7b	b71a8772d364d00eac7926e159e3fcf8
	3207a2fb4fa93340a3306b3121a9d461	0663cba4dedea2cab976f710c4f632de	c43d8d8712f7b8e849ceb14a8a4f75c8	b24a2bbf88aeea7e2c753a02fb969df9
	6c7d8f0a5d0019661bfce56ed428b71f	e831ede58730502f241e8fa900948dc1	0e271defea23bd38f7a64f1b787bb757	969e5da706f698816955693686631ee1
	1a40fd0a844dd87cf55ffe30798d1de6	db8bfb58bcc8194a419758abb76e90a1	49c5cad5d55e4ad02961ea9a1cceb134	b53f78e4d585077dc4e176ce5af69ac9
	e6c7fc8c38498c0511752d6a9c6ddc8e	98bd0b061f3d6b952f52d4f6a7802159	86191b858fce01b379fecc058084d0ed	606f1b5ee90e6ff3aa5b407846d41226
	6f04ada0b783173ba2ba71f4e266d294	69c1923e6bf78993685dd7153ee1cf55	336e5fd1dd374108ee7f50a9dccddaeb	cdbad48a231bb3faa822ec3e528e50eb
	2085f1c689fa264f9599eb5cecaa43fa	2885d763d9905b76a667986900e1a5df	99a6c13f91fa86c4e79c0466065dd004	e3c1d58f51813777f8a7a6a1e5f71b36
	9afbe64bd5c5e66fafff82faaf29447c	972b2a67b5e249655b6e85baa70974cb	9db0ff843ff1dd6996f948e7165ac429	9d179fd144b10267f8f81c9889d3db72
	7b13c4dd6fecaab7dd82ee3056f58fc6	684922ae1b456df9a5db2ed1254b8f40	f07cff1b47a0c33353ddd1c7d1bc10de	af4ed850dd54373d9ac3910cad8416dc
	f90339eac65acde7a13e5faf32036b45	70daed4ddda622e4d757bb48e5039ba5	09f782d0965f58085525cb7faf53a252	7fc646f769967bfd9600b393b89d39f4
	b5fff464f4ccd05f6193ae032779d9c4	62ae84e6e0b5090f04ee6c60b794ab70	8fd8e835f4e8b13e66a5e2e9d65d4ee2	7b3ef4511b1f2982ba663c4020c692b1
	ad4317082c1bdcffc3c0e3787bc775ef	aeff93e6d1b71c8bd429f2b7b0f3fe48	b89f1450553f27fdd519cf9fb652d245	f1af92083a15a6c98c43813da6a3aff6
	5489dc8c29a00718ddff8b6964fcd7c5	a21ee500c24bfa82b736f9a0feb94ff8	92a8a8798d60346bc73342c7b5bfe4a2	792e4e4d43d54a89fae99b1546cb8097
	22b5fc715c26077e54b74fa8b0295daa	4e0a9d339e0e88cc5adcda62f4dd5ac4	7e5707cde08706022184683b407022ae	15dccaa28f85efdeeb9b49a1c9f36f4b
	7f6dd27e9da9944b6dffdcf0b3563e4f	a2fa4314fed7f6d29a43433fe98a05f1	0f2611d1806830dd90aeff4c54e15dff	1f4d558b0cc3c4efa088239f2dfe24fe
	71c7c3d1d13153e2a6d8562a0a1dac0c	61b538f2d7dde682ff8376d8a76eb811	10cabb624da43a788f10256fde5255d4	9c4af33847d4aafef62ae90707cb4681
	32cc9d64b7a3b7a6980351b7c4b10267	74b0b3d68ec33a7de7c2daaa5971edc6	5bb8818af84e0db444ca1c4d2e1c9035	4446ffc0a7bddccaaf9182045ed01848
	18635eb8512693e35bb7eac56aeb5c76	99766268521ef841d6e0a457e6d79cd8	6b609ed826b3eaed35f4b8141f1f9114	b0a040df4bc87f428f34b227c6612201
	e9993985e72d35eb241f103235b08b13	3c1610aaf566a7136bd87df837c7c0c8	0623e2e42d840837e8b7c1f6b10ddd7b	2be95e92e088fa14d761793befb001c7
	a3a1a9bb59bdc96d8366535d6d10f728	7da22a6182d80e7477c457a6301b07d0	23c0cb5f9cd43100948b3fe9588ae68b	d225e05d2fbd788cf2ffb1fcdee0e95f
	dcc0c7b1a7cf7c3642702d1d50abc6ad	67adde0b4ba2cb977bc6a1fd7d2b82c0	61908301bd1a2653ae9523348654e4ea	f6c02170fbdff83539ec8874a75ba090
	bdb36ffb73c749c2543dab3622a6c013	cd7a9126d5eb9d0edb276d00ec4259d0	e40a50ec3718c26a5c1fbe3733e48480	bc1b45b2f669093d95a439864376c705
	1c631ba0c4b72d5ec2d86a7355815cda	9a772eb1e7a6105ce1bce573477ad860	90e0871ef89d7043dead783339420ec8	119e47de969fad2dfcb986cc3fb62396
	3dda695978ed5db221d1577c818b76d0	abd68c561ebe8f32bd1e4f641215947d	6c5964a3c64e57a3ae667f6010688ee4	a77cb5febe5c0eaf716af48a0d987a6b
	fb62781de3ac35119866cd2602e8cda5	387a49430eafbc5be07cb1b1ceafdf39	a23ab86ca30263c30002ca1b6b9e3770	5636ad7da050c763743ec039d84bd0db
	a75b5dc2cde8714431d4a2903ae269fa	04df8802cbdcd9eb240ec9d65249605b	49842e7128e00fc068b961fc714bc716	55400fb263af62bf1a8383b9fe3238d7
	4de350278b9087d6e0421f4429262fde	c36602df0b42a044a0797c0060e8a1ec	b3457645722d06639dc975d508055b76	53eb557a0105ae5b71fa31fc9207fd20
	1f92d9b208c176b31a07d787615e61ff	35b3caea7335e30b0f2b8ec6c35cad1d	75d19c8bb61268307497029b21bf3f11	713738ac70dd90c2727b945f9352f119
	65e50e4977da7b7329624482b3808a11	806618d3fdc0e1790126d36063dffebb	515184fc4404030ac4e4836abec0fc24	0668356abf24b4efa3273ed03e454ffa
	7cd667e91095b230e0b493d2ce348b8e	20f90ee187728cbd6ea16aaa789f3a27	4ac54f7f1e174439b8f349922528d0ce	e35e9667e64494d60834500bc6ea8dbc
	c7c1cd89f8c0a4df002640f30bcb6b9f	ec470a6e0996b9c5988eea9caa9b1e35	443968f1112e783f3b331b56b8d3049c	48b2ff2e3db09afde8e456a6e20e069e
	84a744d7c22456cc9ac3cc36fea4c424	737f15bbd907562c2068a969fef275cb	cb44527a550aa15097b13d85c53d6381	d7a4deaae6688e9f86c9818886e950b4
	3ecc38ab313251f3bd24f2a5575c2008	582a8759b2f2517211bcc32678c96d94	23cf36cdb91815b57e129c9198c207e8	a13aabe17535051e3f8a6dcd199ce6eb
	5c13a68faab4227c1887225a3f8cda99	982a044c6ddce771cebe972991097eae	8f5b92706ebfae0f6b9d9ee6b4e7d79d	9c41592b09ba8c6cd29e34db2363805f
	865b99c665cf57d3aa9250b20e1ef45b	96a8ab988ea3a4cb38ac09f17cd3c0b6	fdde5c27b709b64076d820bf0d7a4b88	e3cf5ebbd699cfba49d7bafadfa8b392
	37dda2de6255a62f0a47ab6ea39a9072	828576b1c3aad4141c74f5af9a58abff	76c4265e0c25d2112d69ca6455a542b9	1ffa328e0df353c6c9c6bef1e9e0f105
	85f71019b888132491dbe0f89535257a	b7b0dc7735b63ae50c2216f5af2df8ca	21429596ea529f92b4c3b167d4763294	4652b68e2d22639bf5ad2acc36c73537
	5c38881bec07c198acb576bf9529a02c	9035406db5a113c86da894fd7c08ae03	5e9763751b79334cadceae7270a8a2ba	30225dad09f52000ec7c7f6a1fe0452c
	d73dabcf05bd2859d7e93c7402f2c1b7	eca08cd2aaf0be6f03e29573269a18b9	fcfe4e05f7c3cba42fb1ced88a27eb9f	2aa52bc471da5a399697b17d15ce3f68
	a1463ef462f2e2847750b6e7cd343fa0	5fd8f8bfa29927bd7c5f0c536ee4e339	a2ac0a67000cfd2bc5c82670e242ff46	40522d3bdcc417806e63c673b79b23a2
	b4bc44ceb5a132e0b60becb107493af9	c529c768820773383bb591b8ff81856c	40ef4338d2f1484469386c33d307f5c7	24973db994d04a510e9fed3faa64b0b9
	c8e6c97af90a34ef481c614bcb8b5977	405de1e8c4580c1ab3814126d4827c58	ebe65633dcdd1b52bb548e646a0b7fdd	6deb0575a456a0aac7b8b7cf1975e282
	cdfd1765125e1fd09b058a69650a55bf	71d8e4d3d3f3df5e0e04a8cbb8ec0b0a	8b7323e40389ee8c9f655c5a3f56a76d	54b1cfb174d17a61961778b8ceeb5402
	a1ea012678521e0d3c1604b71b852673	2cdba1bf63acc3f533848097cef1ac02	1fa01cde74da2cc8346f8619defb1427	05b9c05b4665aa8c4d4e207f95338bb1
	8b6833358795c7ad43b41f96a9d1aa14	0a89d186b3813fe67c0ddc3fa1566f48	7992d373139d38c9501c9a9a3e210ed9	989f5a964d3018846a04a71ca414168f
	00eac0c7e01fc74764ae1b0692b91dd1	1354554524fcd60950af259d16b5a6af	75b654863521537e54e831fc715bb31e	43b0a2fe2b2e015476ed9b65bb3ec7fe
	b1ce4b685969cb8fecb54f73ffd72732	aff33a1d2ef0c9d21d45cca035acef9d	b4f9391b1d1dfa1f95e69ec852bdd836	6934abbd9d2626fed6080052eb6e4bbb
	77f4bbc61e11cb64778c216be17d1a5b	e8da8db15e930a97844d83bb1273f357	c34e90ff8d8a6e2b6734f1390d43d559	2c6b0f8e72db8c14d1c3aefa404be454
	3bddf902341003eac1d4d2ed24fa10cd	a379a9d23ab5a07fc9180c17a97d4e0b	db39a532061ee1058a1cdd9623a44329	e93165fcbaeb5357c1405045f6cc1f8d
	70b0027d5ae78c16cf294ee000a27bd9	db5eca49c11e8f75dd1ae668c95bc266	71c733610864dce73cc075bb2b56da9e	029e90951b64d00673eaaa49edd1508a
	4f6665e0d3f509f93be8194fa30f0079	b04fe08b4b0836a3fd1d2cc32d3b3e33	285662056822b8eafec673d0c5425396	1f5a0c776c9724ec342800fa06853932
	dc3a4bb1ddc4263a37c92955b5e8e420	daa5c5bd9fefdbcddaa8ef8c6a689a94	4f0a798db9887d09bdeeddd252dfb92d	ce42af0e5bf72af0860e070172a79546
	eefe61cb09040a99a4ba9ae0ebbf7a99	6c40953e09c70c262c820b2852b1f0d4	421ba9e730d65c41ad2faa749e6a95b5	c77721614878194a6437893fb5c1e7ad
	cbd8fef3be9200a1655be95a60ca84a7	9f34fd6418a7d059618963f834c789cf	01dbd9a870d0b4224e9d7ec5e82aa3e7	fb2d4ef8f69bef599260e3ff2a27673f
	6fb6d6f465047b1fc2d687df6b14e4e8	ff50ee45c5b7553666b1a6a8c4d8a60d	ff8ca2c93c010f580e5d411bb11e6e67	c077411204cf7126ab6a8e9e8586cda6
	1f44b2dbe3c61c4571c369051a61122f	3f72b1310b96c853d2ae7e2fc17ebca9	fe2f603f1cd2946c1cd3db1a703cbc54	188455f5941cc6636912c0cf9c04e1c1
	b18ef361cd95d871cdb9ac9d1abc2252	f04b8e4dfb288820e482fa7957ba4ac2	ec6fb6600c6abe19e666d364ee6c9f22	83f82543f705e9b41ca71c65e748ee6b
	2943ca2a5b54012d6409a24c75bcf9d6	0f46cdac0b7418d3bee261c6184d6c9e	0663cba4dedea2cab976f710c4f632de	dfce954db12c610451f2d4742880ce47
	039f79cc86a5008d736a26c565566e84	241e20f0cda02e48889310b911bd8b28	e831ede58730502f241e8fa900948dc1	9bb0da1cd491878af3792353b04786e0
	7018d120c41e535ff2737b41b9c0bb8d	293177a2a1106904e43d6fda367288a3	db8bfb58bcc8194a419758abb76e90a1	93b8247ce5dfcfcb3c318da0111da9c6
	ad647d374265720fc68eb18e72b20905	a976ecb2e7a4764ce3ea7b28e97d967c	98bd0b061f3d6b952f52d4f6a7802159	ae11f089b41afea7845ea1a41d501514
	0fd8d3d3679274310a503b48f378252d	a3244261de4871103102d8d46f2cd9d0	2885d763d9905b76a667986900e1a5df	322f352b2b8dcb8795905f0d6fd41e70
	1c54facaf526515243f62dffa3bc74bc	08c678aec5261beae60d89567aa464dd	972b2a67b5e249655b6e85baa70974cb	c9beb4fc65235389aa07898916b480f9
	a06a6bb2afef1956e4e1fde1e5736117	8a0ca1bcceca2f0c4cae4088f37032ee	70daed4ddda622e4d757bb48e5039ba5	2f575187c04a3b419f6c938022066c57
	064382e1dc5bcd78376989597282f28f	8e809e88c74e972457150d8d749c64af	aeff93e6d1b71c8bd429f2b7b0f3fe48	d5a844e5f97951e53d264c7aae08596b
	5f0bd91a435c6ac8911c6205c1d84af2	3da893dd5846092ee924b2e938fc432b	a21ee500c24bfa82b736f9a0feb94ff8	6224434575e7fa4f43c409733a8c2a83
	4d2778ed76214666fd8c12f99797037b	f2540d828935de7940156c1586de0756	4e0a9d339e0e88cc5adcda62f4dd5ac4	f3310fc594ddcbfa48a9c078e8198aee
	09766291fafa8e7c3b317657e2480b17	6659a38faf0dbed51838a377a3bf06c6	8a94beee92aebc32a76ad3a66381d84a	239de8b64118b0bd472743963b316724
	cef3093fa57a4569b5fe6a5312ec84fa	aa04fd4dc7b29952e2631ad9cecd2941	a2fa4314fed7f6d29a43433fe98a05f1	45a452778e5eca213b10e91df14030a0
	656c5aacb5ad2fdf8bf50b596fe2c869	90d1b2a2842f29c582bbd91193a3bd40	853da3a97d887ebfd55eda5895f90863	c64878ff130da8b7202202312ac36284
	f1619898816d6add87c4186789445b12	5dfa35e5e469f55d1889d5b29e66f460	3efc12647698996b72cedb646db93ffd	cc8cb2d627d464140242a7b8a44caf8a
	966b829278efb4d647a3b49d0ea1c5dd	e0d3e0dd4161486263cc0866a44e21de	74b0b3d68ec33a7de7c2daaa5971edc6	75cc73430511342f4b4a38cb13d68a6e
	bbe3baa8769d781af7f97da767f30d07	aa416c04f291c7124823ae31ebc451b1	99766268521ef841d6e0a457e6d79cd8	e1df89c6630e4f3b5d4d0910778087c8
	c5b7222d17b4498d8122d0b9cdaa4ac2	a4f4c24b27dbe736e8a26aec6ac02212	3c1610aaf566a7136bd87df837c7c0c8	f45ed44036969703d17662da30f4fe57
	a15a17678e2b0f8a8a536bf9278dfdf4	02ff8386d9711f41ff3c1dd0e151514f	39f9360e80b2f10798add8a892963e49	eb46efe95e5706bc1df766d2bb14a7c6
	2be82428d93c0c0ec7c7c0d212205781	f4d2e0977b9583adf6c226f5dc597c70	67adde0b4ba2cb977bc6a1fd7d2b82c0	6d3234bc22f6991f5eba669bdfb67aa7
	ee59cf50e708b6795564eddb75ea65c7	045f1df43c5d61318a4eb009f8a01c2e	cd7a9126d5eb9d0edb276d00ec4259d0	c3ba6fbb45b6eaabdd557208a8c93d5d
	7e72a4b8442866b8620e5e0e8cce7ee4	1f39c5c8d03c677918e11c8971be085d	9a772eb1e7a6105ce1bce573477ad860	88fd04a963372a97c686d232bec55165
	f032597cf4197a97dab52677cc059b95	81df597112b3a483cf57eec89dc79ab2	abd68c561ebe8f32bd1e4f641215947d	0749d2c44f2ebb581a2950a09bf27786
	ed0e7e17d20a136804d8020d0e3a9b96	0fabb238041db6d22d5b5e5c785e96b2	387a49430eafbc5be07cb1b1ceafdf39	ba9e7fcb7884d23421f4154e29b0dfc9
	d4600fe8e81cfa1739471d503eb907f9	2eb458659d7b44a04e4eddbcb48ef1d3	c36602df0b42a044a0797c0060e8a1ec	b5ab58781ca98e74a03a1620787c0719
	c70cfbd9fbbc26f926876ea9db7f2b31	dc924a2cea2bcbe4a79e49d2b1ce5cf5	35b3caea7335e30b0f2b8ec6c35cad1d	6b601736b63c8ee64b2f2f8f3bf29e8a
	d65f199ec191ba8992cb30b2ae0e3246	458483f610fc07d4d0afa358113e1425	806618d3fdc0e1790126d36063dffebb	cca13bb9d3dc5de1a65ed40780e2db44
	90d12e8b69a66919bae230f57c7c2cf9	98e4f3a37e46a278f4727bcfccf9e6c8	ec470a6e0996b9c5988eea9caa9b1e35	2c9d39990ae80ca717f531a5c6ff30a2
	19099d5abc5ef3418267df31a1f79bab	feb1e7eefb2829d27563f8c32a2babb7	9ce27e0879519a47a0eaa2b32375a8cf	a45b930bb0201e37d333cba740ee63aa
	1ed53e33a7b5154798dd4479eb8d3a35	a747b86d3698fe5c356d9977894ab614	737f15bbd907562c2068a969fef275cb	03c5ed9a084c854dd70032332cfc05d5
	288e4997c549eba20fa25878a640a453	77acc188d2e346511e3d42f291316ad8	6a0ddb36d09734d10b49d23de7d52783	25529ee2595d508067f337e2f2a1423a
	ee8f725d7566242219127f6e6eac52db	fc51d070b15a583c655a59a25af70cfd	582a8759b2f2517211bcc32678c96d94	bbca61217ca2c80ebee2157c9df47bb9
	f0056d2d358d633b8f97b3b14ae89ed5	e8579b54f4189c06705ed705fa1bb87a	982a044c6ddce771cebe972991097eae	9cde20d9f191f888e3da95af8bceda07
	ededccb4f62a190556f2d17e2759e73d	15e0bd3f4302cf7cfafb41233bf98c5e	96a8ab988ea3a4cb38ac09f17cd3c0b6	321bf62446b90e38260f8a1eef973f1f
	1f19ddece56c5f8c62a4fab63385e8fb	6d76dafe1a4cf9f80023263d6eef971c	828576b1c3aad4141c74f5af9a58abff	f6fe4c82d615747295edd3f3902c62c6
	63caab4cb9bfb62ecb3b6c1b17824ee9	da715304a8f952ca98ca30c590f807f4	9035406db5a113c86da894fd7c08ae03	8d8067ba3a0c969583ef8ff03ff90876
	16d8f484a80be814a899e19d4ae97073	95718ef2852b3cc0c7fd4f9ade47d3a3	eca08cd2aaf0be6f03e29573269a18b9	ce2a0ce6baa2c80357d25c069aed4400
	daa201f21a061c69b90ee434b0ef59ce	aa336fd0f64560f772fee16fdd67d3e2	5fd8f8bfa29927bd7c5f0c536ee4e339	695716591eaed3baea033381a99bb543
	c4888c141f12272f66a8ee1a73e3d001	d3c2d861a941e1ef376f6a129991a61b	c529c768820773383bb591b8ff81856c	56603ce1d2d47cefa779fb4d6cb9a563
	8c819a458b31e77fbc36977f7ebbd6a1	b349abd92bfe635707b311fc28c44aed	405de1e8c4580c1ab3814126d4827c58	458b10a577ef8a376f584bc173996698
	468f951c0272e908d437664f0ab2ee70	3e43e7e6386d8bbd8f15e77d32c77a33	df9098e8c13c6b6acb7274168377b593	b429ab4769a71a101cdbb82d592aa931
	27ae757e34c8ccf835e954bf74afff78	7cbf39e3e2199879c7dfbee6109ec692	bb1d476920f15b59e7ec340df868f24e	33975834325b314542f849ee648d7aa0
	b79c8c647ea7a62e276766890c93c1d4	5942323a37bd04fc871bc7403984d1b6	9a2d9914b28b9078f136844ba911e87b	4b9c6186dfa447b5dcafb470565841b4
	1047eb875e98268efb688c3639cb9d2a	98b08b301757ea9b2fa4de5a8c12d3e8	2cdba1bf63acc3f533848097cef1ac02	cea41faa29ce0cc4ec59725889243316
	c7964c5e316597d49e4db3a1726160ee	49fa9970852590f3e712d6aeb775b7a3	0a89d186b3813fe67c0ddc3fa1566f48	8870e0cd1abad2fb2d23a4b4fbf73014
	14561b2b4ac1235a456305656ba2cfd7	e36856c9f7e1e9b399b3b6a9aabc95bb	aff33a1d2ef0c9d21d45cca035acef9d	822a28490def5295793a89fdfb03e31e
	99c0d4aac4471a4a60c74694210980bd	f76315a18e2d5221567b3b7c485cd247	e8da8db15e930a97844d83bb1273f357	e93293b3a650214c745e3783f99e3f5f
	72f2223b5ed68efd72f4f89a13f07452	b15ebde842c2952158e67a7e90d3a0f7	a379a9d23ab5a07fc9180c17a97d4e0b	862430d86237d9dadd6ffeb0c6b272ba
	88cb2aa754749eb717029b47aa7d5b26	f4c4f79a42dd2196a0dffe82e40bcb70	db5eca49c11e8f75dd1ae668c95bc266	d13e2181177c1448afa62ca04a12c1a7
	570be1ff7513d6195611b95a182390b9	94a6c36d7eef41a1444dacc543db10c1	daa5c5bd9fefdbcddaa8ef8c6a689a94	89f5842d8c5bf2ebef4875caa7a06163
	21f3cf1613445288f727a6ee09a1ea46	ccfbc00fe5493b4048d7a42ebc0697ac	afde16edce3891cfeff0df57209881e6	d060ba07bdcc18cd914eca112d6bce74
	04550c449e1df193cf687f521d76eeb4	b58e1268567b4c1ef2d0ee8cdb06d221	9f34fd6418a7d059618963f834c789cf	b6c56cd9479a3150fb01a73d19ebd603
	910c4906ece6587d8f19b72b471d43f5	fd5a43c41cfe4fdb6af17ad5e061af68	c08c1eda162cd9ac800ad38cfa7775b4	3d5f4d0452ffafd68e7631914c648306
	791a3c60dc90268b956549acd720c893	6da458e539977dccde392e6f153239ed	3f72b1310b96c853d2ae7e2fc17ebca9	1089849555ade08dd8b0ae4d0a62f36e
	51d86e065bb3c46bc2e1e770b5550149	0e7ab22971925daa98a265606b40d917	f04b8e4dfb288820e482fa7957ba4ac2	1d9b8457e0526a7048348be29129d259
	460501d4a27a548e64208ac44c1a4ac7	908900aa433781e065bc57668a0472a7	0f46cdac0b7418d3bee261c6184d6c9e	25b9b27f18ea3c7d45e6135ae09d8db1
	92ee9e24f6b8daddb65312df3230a872	b71a8772d364d00eac7926e159e3fcf8	241e20f0cda02e48889310b911bd8b28	88d5d66521ad2642870d3f1336e2f5f4
	3eb37aa595f70d872aeafe7ddc7f16a3	b24a2bbf88aeea7e2c753a02fb969df9	293177a2a1106904e43d6fda367288a3	609ee66609b571b6b68e992a0fc249a9
	044e585527b379724109786c9f64add0	969e5da706f698816955693686631ee1	a976ecb2e7a4764ce3ea7b28e97d967c	a4ed59e6be398383b0d1173f0578130a
	8087d572460a6590261ed05d00903f2f	b53f78e4d585077dc4e176ce5af69ac9	08c678aec5261beae60d89567aa464dd	6bb050b68c1716c1a9338812eaf9de50
	04c52f8f2bc7782dcdb8698f9ae1d3ed	606f1b5ee90e6ff3aa5b407846d41226	8a0ca1bcceca2f0c4cae4088f37032ee	67847785748310679ee63ac8881d89be
	a921a2e1258e04b0264d8153f6bbb533	cdbad48a231bb3faa822ec3e528e50eb	8e809e88c74e972457150d8d749c64af	4c62cce824e69e6d0c9a93a604cc1dba
	d6d5110c5b9f8d205d34348205b487ee	158c4bd913ae06cb0e8edcf176fb1d06	fe3e5c4319e2e17ca11410a55e95d165	c409d56a9207741fedb9d390f6e7efbb
	9c0c9a4f4c0699dab6d84b36476b77c8	e3c1d58f51813777f8a7a6a1e5f71b36	f2540d828935de7940156c1586de0756	03dc41d4c61d2084747cc744a19808ef
	f8f64a4e7914205d58b5b3b5933048c2	2a0af10c543a09152bbfabbbf3e8c691	6659a38faf0dbed51838a377a3bf06c6	9b57a26225eec21eeb8da338c7fa6128
	f523d1838a7b6a6908d3bffa6babbd6b	9d179fd144b10267f8f81c9889d3db72	aa04fd4dc7b29952e2631ad9cecd2941	57b3e04f65d3a53a0d6bd13306ec075f
	96784069130f6265a6140e9415fe3d52	af4ed850dd54373d9ac3910cad8416dc	bf4629760bdd8961c5106813204376fe	5fae3bebe7cebc9f7bb372cb7447802a
	eb1a4faaeece618987f873826f0051e5	7c35b92d8063e21cffd913138e9a7437	90d1b2a2842f29c582bbd91193a3bd40	f075a9132cc8792e5b617428567b55c1
	7f4e71750bfd8fdaf696ccd482963248	7b3ef4511b1f2982ba663c4020c692b1	5dfa35e5e469f55d1889d5b29e66f460	aa8ed81c5a040e0ba7acf2da78ea58fe
	91e31a6e155f436864666314e64df7be	b9487d1e8a5bc7710cf901e0791b3d96	aa416c04f291c7124823ae31ebc451b1	8ff200d251e2497a38d9400281816946
	5d690d1b67f6ee0332fbf97f45c79d99	792e4e4d43d54a89fae99b1546cb8097	a4f4c24b27dbe736e8a26aec6ac02212	8c07b461b11a51666730e246dbb44908
	c33d74e4f4a4ded3a5932c0431cd6718	15dccaa28f85efdeeb9b49a1c9f36f4b	d1df9bf22308bf72ec0c2b3e31e4f969	df27dd21a458579e0c68564d48e8b21e
	e68aaf167ff662e111e5594c31b92d91	1f4d558b0cc3c4efa088239f2dfe24fe	fdb661505536ace91232461547c4ef30	6642dd2515c399063d342d7f79070d3e
	5f36cbec00a051f9dc7fc5e9f271acd6	9c4af33847d4aafef62ae90707cb4681	f4d2e0977b9583adf6c226f5dc597c70	ff6d131d3dd6644a9b4b2685e84f6d5d
	9759dd530fea35d1e71f77b90560e799	b0a040df4bc87f428f34b227c6612201	045f1df43c5d61318a4eb009f8a01c2e	f64ae5e9cd20842b90e9b8a22d6e1028
	d1e61624b526ac20de42b00f13707985	2be95e92e088fa14d761793befb001c7	1f39c5c8d03c677918e11c8971be085d	f2a923bcd11078db68396534601829b9
	66b8aaa92e84a152c19ccb9f92573d3f	cd3fa0c6d5b94926961fb226836ca3f9	3c3101a2d2b58139031286758dbc6269	ba633c2b456d4ab6137a23a546cc292d
	3f4d230511e3a23c132fe3bd539fd748	f8e35ea76dbf6a45cde3a81f18fd02e0	81df597112b3a483cf57eec89dc79ab2	4796f228ae39b5da33aa302c9d8aa16b
	3b0bc7d994a38a91903aa6c8ade10102	173cbc3b7b21a3a3ed7b0510114d83e6	0fabb238041db6d22d5b5e5c785e96b2	b46059ced51439337163e91ed91e567c
	3124272cabe83794eb901b5abe99fc2a	db1a941a6e2e163439601cfbfadc5986	c18ee99c282f4d53c6ad0a3d06d66226	9133495bcc30ce6b7aac6a3ca2d88c41
	fe2f853c8c80c3ae461c54533628c97c	d225e05d2fbd788cf2ffb1fcdee0e95f	dc924a2cea2bcbe4a79e49d2b1ce5cf5	cb7d5dca97b73dbb2f602a38ff0d59a1
	3c43f56a7955b1ab7800d439219dc5fe	f6c02170fbdff83539ec8874a75ba090	458483f610fc07d4d0afa358113e1425	50cde6d63cb3cd6a2deb5478eb587b03
	fe91840f44531c40ca88a68d7a46b814	bc1b45b2f669093d95a439864376c705	98e4f3a37e46a278f4727bcfccf9e6c8	467479904d7d1a79c9265d72722f8f2e
	5ac4bc168c1d8008aeaf056b13c70c7f	6dc1ac2c8a2012400b441da23af0b867	1f65b0aa029d57c4fa3188f9884f0f8e	acdeb5273dd197a89c1f256b502c7ba5
	16dae5351b479022a2ebac76a53b7a50	119e47de969fad2dfcb986cc3fb62396	feb1e7eefb2829d27563f8c32a2babb7	0c9a71220a99cab1253a91afb2c51e88
	9054e48ea14ff50b767673c4b5ec0d27	a77cb5febe5c0eaf716af48a0d987a6b	a747b86d3698fe5c356d9977894ab614	25df6384ad4671ab873e0fa7287db40c
	87ecf6b6fcaf12cdb832c1b2ec389982	5636ad7da050c763743ec039d84bd0db	555c1ced71403fce87221e34140072a7	c749b03057d9dc9a3e84a94a2cb4bfd0
	615bd33c02924e045567c5a2f2e6c5f0	55400fb263af62bf1a8383b9fe3238d7	01bd7e4499f958a04ed2d39ea2abd488	8f44c71fbbeff546cde5e59028622aee
	8ce94a41bd2d375bab8bdc091e519569	53eb557a0105ae5b71fa31fc9207fd20	fc51d070b15a583c655a59a25af70cfd	3ada0abfa234306fd60423fcb32ffd88
	b52c1be3b25014d7ee1a446f47b468c9	713738ac70dd90c2727b945f9352f119	e8579b54f4189c06705ed705fa1bb87a	3edc5d57f943ddceb1e5755ee2c84a42
	4ce4af2d8e730d673bd9c6a1dcff7f87	b7c9dc05881a974d9dd6c9bc490d92cf	209b371d5c34e99408a93c045aeae6f3	63d250d0aa7044eac57c3980676272a7
	b289f3c4c8cb814c0df00c98d0756ba9	e35e9667e64494d60834500bc6ea8dbc	fd0236a08629e09a202069a8e936b402	be5c3b46966fe092f93e69f3c780b064
	e5f9f2a28787a6c166d41ec1e7b44ee0	48b2ff2e3db09afde8e456a6e20e069e	da715304a8f952ca98ca30c590f807f4	51971c8810f232f4979707ec019a7ab1
	93f101b40564106fdd95ac638fba9d8b	a13aabe17535051e3f8a6dcd199ce6eb	95718ef2852b3cc0c7fd4f9ade47d3a3	863752609b276f8c0e5add236c45e0eb
	e4d70704eb0f98d4298974c4ff823ef4	68f2a6b0970e160e6b55f771c2706e41	1c8277b6f520fa81491a4bcf9e47119c	53264fd02a7bccb0a554dc6fd85f848e
	7e021c4ab2fd850db6297af98b0410e5	1ffa328e0df353c6c9c6bef1e9e0f105	aa336fd0f64560f772fee16fdd67d3e2	4f88c40d9ea5def28b193e33dc80ce8a
	62c3079c54df40091b51cc91cb8ad91c	4652b68e2d22639bf5ad2acc36c73537	d3c2d861a941e1ef376f6a129991a61b	d7dbb06f54cf6f68e66afb4c1fdb73df
	b4ce25d7a933703d4a7615776a41d507	5e7e35a3fc766b89798c36c014c7454d	b349abd92bfe635707b311fc28c44aed	d369a6b74915125525532c7f1363366f
	40f3cc6c5989f2f245dcde7fc3ac5577	30225dad09f52000ec7c7f6a1fe0452c	3e43e7e6386d8bbd8f15e77d32c77a33	5f9b4c26b7e9ef9790bf79e688d30ab9
	5b1e4fcaf788dc0889833e5b9def6cf8	2aa52bc471da5a399697b17d15ce3f68	5942323a37bd04fc871bc7403984d1b6	d542febe95827f4a66edfe218652058c
	0e5e7459ebe62fb4eed2949f79a738b6	40522d3bdcc417806e63c673b79b23a2	98b08b301757ea9b2fa4de5a8c12d3e8	3310f2c5d2a91f50eed308ebabd6159a
	dff44c781775567ca608dfe0e077de71	24973db994d04a510e9fed3faa64b0b9	49fa9970852590f3e712d6aeb775b7a3	843d365d1d75ee49b212cbd6543fba99
	33a2d0ecfa641b2ec1aa82b2beafa108	ad2d0dfd193b9387f80bea1a996f3226	a3fc9f65d05c6ad57248dff8fdf080d8	2038a847cd1f508ce7f9745663a8cd93
	ad93a0739adbc8c9cd47408e063ab09c	54b1cfb174d17a61961778b8ceeb5402	1d266c4912a0822942821adee4d0a491	d46b5f37ba98c63ee7332eb355bbc1a1
	f4eb8937ba87269c9276deff69714d7b	05b9c05b4665aa8c4d4e207f95338bb1	f76315a18e2d5221567b3b7c485cd247	e429ce3d2b10ba3fa9a490c2215a4e68
	c43d8d8712f7b8e849ceb14a8a4f75c8	c3b065637567530dc4dcf9633b997ffe	b15ebde842c2952158e67a7e90d3a0f7	b6de77bb9e0413fd83f0b6a175cc2fac
	0e271defea23bd38f7a64f1b787bb757	989f5a964d3018846a04a71ca414168f	af53d9f4fc33542f9503bf4f520ab312	26671f28f49982bd8c0b2f39d36f74af
	49c5cad5d55e4ad02961ea9a1cceb134	43b0a2fe2b2e015476ed9b65bb3ec7fe	a655010f213437bcd448aa4d072dfc12	208b0d65558f722a47b452b30bea9e86
	86191b858fce01b379fecc058084d0ed	4907d2d9322d76486eb8d0e3b307c0eb	94a6c36d7eef41a1444dacc543db10c1	eaa2ab7d2fc419b7bb42baa84dd5acbb
	9db0ff843ff1dd6996f948e7165ac429	2436ba39d813aee3eca306589d3057d0	b58e1268567b4c1ef2d0ee8cdb06d221	bc210c5b44a86b8467ad2822c0ff4006
	1976c4d432172aeaa244005176667f1d	e93165fcbaeb5357c1405045f6cc1f8d	fd5a43c41cfe4fdb6af17ad5e061af68	0a59e8f4c3f4c63eb20f7f4c8e299d1f
	f07cff1b47a0c33353ddd1c7d1bc10de	1f5a0c776c9724ec342800fa06853932	6f9b5a8157992cd566ee8f1ba2b99dfa	335173cb9ca3c4b7c154d9a2ab968790
	09f782d0965f58085525cb7faf53a252	ce42af0e5bf72af0860e070172a79546	6da458e539977dccde392e6f153239ed	473d06081e5fe7ae09dee70fc2e03719
	1a1accd57139a6371fedef3e0e785218	498d404d484c5f0fb285307a18ca1b58	2bb713461bb0391b523cc697e7fd990c	70d09732952f4c934ff393e148732d01
	8fd8e835f4e8b13e66a5e2e9d65d4ee2	194b2a0042a677cce2b27d9ae240f389	5e8af1b024e6bc286009351a47915ad6	937349bf9ca75d3ee95a3dc2aa849306
	2c879b861314576b84ce7e829448a3b0	fb2d4ef8f69bef599260e3ff2a27673f	908900aa433781e065bc57668a0472a7	0ff5a7ed0cc49ee31745679e4732656a
	b89f1450553f27fdd519cf9fb652d245	c077411204cf7126ab6a8e9e8586cda6	b71a8772d364d00eac7926e159e3fcf8	a0526131083513d0fb589657f4937127
	92a8a8798d60346bc73342c7b5bfe4a2	188455f5941cc6636912c0cf9c04e1c1	b24a2bbf88aeea7e2c753a02fb969df9	dd696d1bd3082b4c35beb5a5708fa236
	7e5707cde08706022184683b407022ae	83f82543f705e9b41ca71c65e748ee6b	b53f78e4d585077dc4e176ce5af69ac9	c259a9172ad046da05c9858a28f6ccd7
	6d55648b24909db0e032527569fa8e76	9bb0da1cd491878af3792353b04786e0	606f1b5ee90e6ff3aa5b407846d41226	7e841bf02ac7f44d18777c4eb31c6866
	0f2611d1806830dd90aeff4c54e15dff	93b8247ce5dfcfcb3c318da0111da9c6	158c4bd913ae06cb0e8edcf176fb1d06	01394ba88b9ca11b527e3ece44d8b439
	10cabb624da43a788f10256fde5255d4	ae11f089b41afea7845ea1a41d501514	e3c1d58f51813777f8a7a6a1e5f71b36	fa06f100796f0db0896ca90514c96754
	28861dbc21c28020740b9f62ae300bb7	322f352b2b8dcb8795905f0d6fd41e70	2a0af10c543a09152bbfabbbf3e8c691	0a1cfe0318375e9847ad59b40b90262c
	1b44d139402517e4e644e9a28d6c76a7	d5a844e5f97951e53d264c7aae08596b	9d179fd144b10267f8f81c9889d3db72	178d2725e9e2b2d0ff7e6ec8e8d70914
	5bb8818af84e0db444ca1c4d2e1c9035	6224434575e7fa4f43c409733a8c2a83	af4ed850dd54373d9ac3910cad8416dc	04c0d9ff12ab48de63092cdb6e11a944
	6b609ed826b3eaed35f4b8141f1f9114	f3310fc594ddcbfa48a9c078e8198aee	7fc646f769967bfd9600b393b89d39f4	ee558d317d45cefd08de42a53e11a6d5
	0623e2e42d840837e8b7c1f6b10ddd7b	c64878ff130da8b7202202312ac36284	7b3ef4511b1f2982ba663c4020c692b1	ebfe64763ca46b3e2a48f69c459cbdd8
	e40a50ec3718c26a5c1fbe3733e48480	cc8cb2d627d464140242a7b8a44caf8a	f1af92083a15a6c98c43813da6a3aff6	9808a4e3d51b6a06c375423350b9cf17
	90e0871ef89d7043dead783339420ec8	e1df89c6630e4f3b5d4d0910778087c8	792e4e4d43d54a89fae99b1546cb8097	dd9467e0de6075d5c42824e0cd94e640
	6c5964a3c64e57a3ae667f6010688ee4	eb46efe95e5706bc1df766d2bb14a7c6	15dccaa28f85efdeeb9b49a1c9f36f4b	b58ac7cca0fe60d9179e1f9ee11724a4
	49842e7128e00fc068b961fc714bc716	39794280b7ca7a4bb64c41fde5375289	1f4d558b0cc3c4efa088239f2dfe24fe	0a3899e37d5f6635c8913312d44394fe
	75d19c8bb61268307497029b21bf3f11	6d3234bc22f6991f5eba669bdfb67aa7	9c4af33847d4aafef62ae90707cb4681	6c5dbe04a5066db5000077e38d14cdaf
	515184fc4404030ac4e4836abec0fc24	257c07dce83e5750dc71fdaa48760d35	4446ffc0a7bddccaaf9182045ed01848	451c7a67b35617f5d7931fe96dd93db4
	f71558afaeb519033ccf2052e012d4c2	88fd04a963372a97c686d232bec55165	b0a040df4bc87f428f34b227c6612201	fc02c28fca10fa5ebc4f65e0a70dccca
	1d01fc02c288d29eee5a9b3532d9e99d	c77e0e2c70de486cb173f0d779897319	2be95e92e088fa14d761793befb001c7	19606ce563412ef96a04f06e4a40752e
	4ac54f7f1e174439b8f349922528d0ce	0749d2c44f2ebb581a2950a09bf27786	cd3fa0c6d5b94926961fb226836ca3f9	002d28b47707cdd6bfbc67548d797a90
	443968f1112e783f3b331b56b8d3049c	ba9e7fcb7884d23421f4154e29b0dfc9	5fac11d5f89af475c0c1af05fd704ff3	b2fde31ae240502f5e07b1a47caf4630
	cb44527a550aa15097b13d85c53d6381	b5ab58781ca98e74a03a1620787c0719	173cbc3b7b21a3a3ed7b0510114d83e6	28587cc653e55974e52acd14c2f0b59f
	23cf36cdb91815b57e129c9198c207e8	6b601736b63c8ee64b2f2f8f3bf29e8a	db1a941a6e2e163439601cfbfadc5986	5e272ed997b6a6e1b823ec07ed438961
	8f5b92706ebfae0f6b9d9ee6b4e7d79d	cca13bb9d3dc5de1a65ed40780e2db44	d225e05d2fbd788cf2ffb1fcdee0e95f	6dd64be215b307c0f0688cf37dc565cd
	7430612cf0e15ba23e989501db1ae203	2c9d39990ae80ca717f531a5c6ff30a2	f6c02170fbdff83539ec8874a75ba090	f2399b5adc048bcdbf2310117f7e476b
	fdde5c27b709b64076d820bf0d7a4b88	a45b930bb0201e37d333cba740ee63aa	bc1b45b2f669093d95a439864376c705	4522d6941de85e9e6cd60ded6d01bfa4
	76c4265e0c25d2112d69ca6455a542b9	03c5ed9a084c854dd70032332cfc05d5	6dc1ac2c8a2012400b441da23af0b867	2b1ca388c95a6c837252d2e931f016ff
	21429596ea529f92b4c3b167d4763294	25529ee2595d508067f337e2f2a1423a	119e47de969fad2dfcb986cc3fb62396	ebf0ca0b470178ad303c138d11b4e122
	5e9763751b79334cadceae7270a8a2ba	9cde20d9f191f888e3da95af8bceda07	a77cb5febe5c0eaf716af48a0d987a6b	c0448b88b525ff373e1fe0882b8f9387
	dd9f501085986dda8b7b8c214f6991bc	321bf62446b90e38260f8a1eef973f1f	5636ad7da050c763743ec039d84bd0db	df901c33c33612b4103f2e49e21eaf01
	fcfe4e05f7c3cba42fb1ced88a27eb9f	2cbde9d858175e8fa33a65805f89c2b6	55400fb263af62bf1a8383b9fe3238d7	f9fca17814fda13372eba888d308c611
	a2ac0a67000cfd2bc5c82670e242ff46	8a94a71acbc45e49598da7cc46161c92	53eb557a0105ae5b71fa31fc9207fd20	adf9f9934cc9cc3ea5defe204924ca9e
	40ef4338d2f1484469386c33d307f5c7	15e16265cd9644043af112cd680cdffa	713738ac70dd90c2727b945f9352f119	e35a42acb28e24efce212e3c8ad56eb7
	ebe65633dcdd1b52bb548e646a0b7fdd	f6fe4c82d615747295edd3f3902c62c6	b7c9dc05881a974d9dd6c9bc490d92cf	dd50add28630b40eea9d003313680edc
	8b7323e40389ee8c9f655c5a3f56a76d	ce2a0ce6baa2c80357d25c069aed4400	009fa43a6f93ca12854c45843b0cca81	cc3f29d7acd997224c2f713b0eb1fa2a
	1fa01cde74da2cc8346f8619defb1427	695716591eaed3baea033381a99bb543	e35e9667e64494d60834500bc6ea8dbc	b3babf902518f7d1d70ba94fc532ad9c
	7992d373139d38c9501c9a9a3e210ed9	56603ce1d2d47cefa779fb4d6cb9a563	48b2ff2e3db09afde8e456a6e20e069e	9d2f0cdbbf6263a16f3365303eb774ef
	75b654863521537e54e831fc715bb31e	458b10a577ef8a376f584bc173996698	d7a4deaae6688e9f86c9818886e950b4	726ed86340ca72791541712da39264f6
	b4f9391b1d1dfa1f95e69ec852bdd836	b429ab4769a71a101cdbb82d592aa931	9c41592b09ba8c6cd29e34db2363805f	3c0dd12d313f87d7af914719228e1854
	c34e90ff8d8a6e2b6734f1390d43d559	d6d3358b00a1f1b0af7d738808492137	e3cf5ebbd699cfba49d7bafadfa8b392	2a472bb38232a0205ff9bb7f9a9f5ba3
	971873915dde9b42bb869ba589c41765	ac474995956c5f7f0c4b2c35137af1d2	68f2a6b0970e160e6b55f771c2706e41	e6a625595282e03916bfa24c91b4e868
	db39a532061ee1058a1cdd9623a44329	33975834325b314542f849ee648d7aa0	1ffa328e0df353c6c9c6bef1e9e0f105	e40b2ee664e651f3c8924920a11ed1ae
	631d0cb1e345c21424fb8a0b8662093f	4b9c6186dfa447b5dcafb470565841b4	4652b68e2d22639bf5ad2acc36c73537	86834c0b33eae3972cf101e683d50ec3
	285662056822b8eafec673d0c5425396	cea41faa29ce0cc4ec59725889243316	30225dad09f52000ec7c7f6a1fe0452c	84a6a5502a1c870542cf0bb23c952009
	4f0a798db9887d09bdeeddd252dfb92d	8870e0cd1abad2fb2d23a4b4fbf73014	24973db994d04a510e9fed3faa64b0b9	8b7a345735112ec6d9a47082f68cc247
	421ba9e730d65c41ad2faa749e6a95b5	9ee8a0800c61b6c2199fcd84067a2c3b	ad2d0dfd193b9387f80bea1a996f3226	844d4c16f883820b3b3c7db1f7880431
	01dbd9a870d0b4224e9d7ec5e82aa3e7	822a28490def5295793a89fdfb03e31e	6deb0575a456a0aac7b8b7cf1975e282	def4607596a89096d14c4cd08735c1c9
	ff8ca2c93c010f580e5d411bb11e6e67	01ab9bb45d6b08c6d33b5d4108dd8d42	54b1cfb174d17a61961778b8ceeb5402	bb4bf967e0c9980b35da4bbe57c22557
	fe2f603f1cd2946c1cd3db1a703cbc54	e93293b3a650214c745e3783f99e3f5f	05b9c05b4665aa8c4d4e207f95338bb1	44f6b3847a61a9124b882d9980fed5c5
	ec6fb6600c6abe19e666d364ee6c9f22	d13e2181177c1448afa62ca04a12c1a7	989f5a964d3018846a04a71ca414168f	2607c5b308db2652efc711bec7041f23
	e831ede58730502f241e8fa900948dc1	baf8a067b1be91c42f4f50111de11472	43b0a2fe2b2e015476ed9b65bb3ec7fe	42fd2c53479e3cfd585c462a99d4e851
	db8bfb58bcc8194a419758abb76e90a1	89f5842d8c5bf2ebef4875caa7a06163	6934abbd9d2626fed6080052eb6e4bbb	1be125642d4516d48a6c89ce14e243f8
	98bd0b061f3d6b952f52d4f6a7802159	72b14a33d93d77fe3c0a51eaeeef1ee4	2c6b0f8e72db8c14d1c3aefa404be454	1570c4544a945ed78845d3f39b0648d4
	69c1923e6bf78993685dd7153ee1cf55	6482a8d799be4326be86195bfe4ec104	2436ba39d813aee3eca306589d3057d0	738e61f997e6e53c3855e97faae33df7
	2885d763d9905b76a667986900e1a5df	d060ba07bdcc18cd914eca112d6bce74	e93165fcbaeb5357c1405045f6cc1f8d	cd58271c5188c35f4421be4dc4350845
	684922ae1b456df9a5db2ed1254b8f40	83e0215ae537a88f28742a59e63820be	1f5a0c776c9724ec342800fa06853932	fa24559e3155523bdd2abf6bbd21a972
	70daed4ddda622e4d757bb48e5039ba5	3d5f4d0452ffafd68e7631914c648306	ce42af0e5bf72af0860e070172a79546	2b598b80fee08d468481c6e3035254af
	62ae84e6e0b5090f04ee6c60b794ab70	2e74a6b33972fb1b48c122ddd04865f1	c77721614878194a6437893fb5c1e7ad	efa7f5c8eb0847449926201968cc6884
	aeff93e6d1b71c8bd429f2b7b0f3fe48	1e9f8e47c2d8c02806825249867f8e37	498d404d484c5f0fb285307a18ca1b58	a0480355a4055a48f3b72b2cf24b8ba1
	a21ee500c24bfa82b736f9a0feb94ff8	1089849555ade08dd8b0ae4d0a62f36e	194b2a0042a677cce2b27d9ae240f389	0596ebf31ecba7e45f8117b61cad6b36
	4e0a9d339e0e88cc5adcda62f4dd5ac4	b9d6be9a8609753e9756bfb62aeaa664	fb2d4ef8f69bef599260e3ff2a27673f	238a70413bc5f8ddcfd7f9b00ada873e
	8a94beee92aebc32a76ad3a66381d84a	1d9b8457e0526a7048348be29129d259	c077411204cf7126ab6a8e9e8586cda6	63bae8b42589ca0b6e0c603aa76c83d9
	61b538f2d7dde682ff8376d8a76eb811	25b9b27f18ea3c7d45e6135ae09d8db1	188455f5941cc6636912c0cf9c04e1c1	01d39073dd20df51daf2818b7bc213fe
	3efc12647698996b72cedb646db93ffd	88d5d66521ad2642870d3f1336e2f5f4	83f82543f705e9b41ca71c65e748ee6b	480360e08c038a4479a5e621894adb28
	99766268521ef841d6e0a457e6d79cd8	609ee66609b571b6b68e992a0fc249a9	dfce954db12c610451f2d4742880ce47	14b2069a81f6122ed9c79aa7f30c01ae
	3c1610aaf566a7136bd87df837c7c0c8	a4ed59e6be398383b0d1173f0578130a	9bb0da1cd491878af3792353b04786e0	74b41e247bd40da7fef2af48a3e39479
	39f9360e80b2f10798add8a892963e49	72f7de4808dd8f612ef66217743c0292	93b8247ce5dfcfcb3c318da0111da9c6	8580ab26888e4235d975fb3692012c8d
	7da22a6182d80e7477c457a6301b07d0	6bb050b68c1716c1a9338812eaf9de50	ae11f089b41afea7845ea1a41d501514	18fdb53aa4a26919cce3744ad663de71
	67adde0b4ba2cb977bc6a1fd7d2b82c0	67847785748310679ee63ac8881d89be	322f352b2b8dcb8795905f0d6fd41e70	c5e609ba68bc49d9c2a13688790fb7f0
	cd7a9126d5eb9d0edb276d00ec4259d0	4c62cce824e69e6d0c9a93a604cc1dba	c9beb4fc65235389aa07898916b480f9	804ebf5d1a7e700425b14b2a7a28c00c
	9a772eb1e7a6105ce1bce573477ad860	c409d56a9207741fedb9d390f6e7efbb	d5a844e5f97951e53d264c7aae08596b	688fa62ae8f930955f9d829a0f2bcdc5
	abd68c561ebe8f32bd1e4f641215947d	03dc41d4c61d2084747cc744a19808ef	06a0929d95fb3af53a6587dc237da719	dd10b235156d42d4b6010b5c8d2a856a
	387a49430eafbc5be07cb1b1ceafdf39	9b57a26225eec21eeb8da338c7fa6128	6224434575e7fa4f43c409733a8c2a83	28b9331e49c8fbdccb65b1e09811aafe
	c36602df0b42a044a0797c0060e8a1ec	b6577949108f2821f8840f80a05a6797	f3310fc594ddcbfa48a9c078e8198aee	e211e80926544aebd6f42d2bee438435
	35b3caea7335e30b0f2b8ec6c35cad1d	57b3e04f65d3a53a0d6bd13306ec075f	239de8b64118b0bd472743963b316724	cd627581d4c19bb0e456445690f6dca2
	a19d511880eede4376aa6bb75f3ffd1c	3c23130bdeffa713f2d0c620038a9afa	45a452778e5eca213b10e91df14030a0	b7c73e5fad6908b0a26b072b63d45f67
	806618d3fdc0e1790126d36063dffebb	8ff200d251e2497a38d9400281816946	c64878ff130da8b7202202312ac36284	4abbb0f31cd727929c1c00e73750f132
	20f90ee187728cbd6ea16aaa789f3a27	8c07b461b11a51666730e246dbb44908	cc8cb2d627d464140242a7b8a44caf8a	18892c3f5e9f1665fae02e13be4bb8f7
	ec470a6e0996b9c5988eea9caa9b1e35	569d30e7288632b59d49168340497929	75cc73430511342f4b4a38cb13d68a6e	2c710c922c68aa07d9dec287d466064f
	9ce27e0879519a47a0eaa2b32375a8cf	df27dd21a458579e0c68564d48e8b21e	e1df89c6630e4f3b5d4d0910778087c8	cc8f55cb47f387248a72ed3bff7a683e
	6a0ddb36d09734d10b49d23de7d52783	6642dd2515c399063d342d7f79070d3e	eb46efe95e5706bc1df766d2bb14a7c6	a680aea552845cc2abe4524a0545ffd4
	582a8759b2f2517211bcc32678c96d94	ff6d131d3dd6644a9b4b2685e84f6d5d	6d3234bc22f6991f5eba669bdfb67aa7	4e89790564f36e85434bcf382fa72ad6
	982a044c6ddce771cebe972991097eae	f64ae5e9cd20842b90e9b8a22d6e1028	257c07dce83e5750dc71fdaa48760d35	ea946cd85ab6ac7ab11df8c7e4a44645
	828576b1c3aad4141c74f5af9a58abff	f2a923bcd11078db68396534601829b9	c3ba6fbb45b6eaabdd557208a8c93d5d	4c11723b267b2ca2e3a5ad9d49095078
	b7b0dc7735b63ae50c2216f5af2df8ca	ba633c2b456d4ab6137a23a546cc292d	0749d2c44f2ebb581a2950a09bf27786	76712921de6def8055af5ee6748bdfb0
	9035406db5a113c86da894fd7c08ae03	4796f228ae39b5da33aa302c9d8aa16b	6b601736b63c8ee64b2f2f8f3bf29e8a	4e9ec6c2f0a44d9c1233dce17fef7fd3
	eca08cd2aaf0be6f03e29573269a18b9	ccbb0e7d3d8163907e571a1c1ab722b3	cca13bb9d3dc5de1a65ed40780e2db44	a2f691ecf0a69a35768006c8c546495e
	5fd8f8bfa29927bd7c5f0c536ee4e339	b46059ced51439337163e91ed91e567c	2c9d39990ae80ca717f531a5c6ff30a2	4f5d1be7e8e679ebdb40a610df2ac071
	c529c768820773383bb591b8ff81856c	cb7d5dca97b73dbb2f602a38ff0d59a1	a45b930bb0201e37d333cba740ee63aa	a706af077039c3573acca187716c4750
	405de1e8c4580c1ab3814126d4827c58	c9ae2e3f5772bf9fda460845b5366633	03c5ed9a084c854dd70032332cfc05d5	8bc006613779cc4348a3af80d2e6d34f
	df9098e8c13c6b6acb7274168377b593	50cde6d63cb3cd6a2deb5478eb587b03	25529ee2595d508067f337e2f2a1423a	4a23a0708982f65d6eb6747382d5a5b5
	bb1d476920f15b59e7ec340df868f24e	467479904d7d1a79c9265d72722f8f2e	bbca61217ca2c80ebee2157c9df47bb9	b17b5c24f673d82d44ef2b6958962827
	71d8e4d3d3f3df5e0e04a8cbb8ec0b0a	efc2e59413b51e780c8b6417c34df25a	9cde20d9f191f888e3da95af8bceda07	d319890fca4ee6f284066d5e054d1048
	2cdba1bf63acc3f533848097cef1ac02	0c9a71220a99cab1253a91afb2c51e88	321bf62446b90e38260f8a1eef973f1f	fc2abe6365e442f23a645e02cddf188f
	d6998b804f165b7b9b4ab6c457945ceb	25df6384ad4671ab873e0fa7287db40c	2cbde9d858175e8fa33a65805f89c2b6	38c0f2f82468cb8ebad56df3889bf800
	1354554524fcd60950af259d16b5a6af	c749b03057d9dc9a3e84a94a2cb4bfd0	8a94a71acbc45e49598da7cc46161c92	b05a2531ea65156af8a781f5b13d19a1
	aff33a1d2ef0c9d21d45cca035acef9d	53b476cc945504082ba4c282263bf825	f6fe4c82d615747295edd3f3902c62c6	db6b9b3f527304f0199004d22edc4730
	405b4856bd34281cad1727001fce4eae	3ada0abfa234306fd60423fcb32ffd88	8d8067ba3a0c969583ef8ff03ff90876	3787456422f3dcc9bd5405ff95c738ca
	aec97114edaf12af5e40658475295bd8	3edc5d57f943ddceb1e5755ee2c84a42	ce2a0ce6baa2c80357d25c069aed4400	a7d795a6a2479621fbe3beaa7e7e2cf0
	e8da8db15e930a97844d83bb1273f357	63d250d0aa7044eac57c3980676272a7	695716591eaed3baea033381a99bb543	0710e8562964fc1282045fef1dfe8687
	a379a9d23ab5a07fc9180c17a97d4e0b	be5c3b46966fe092f93e69f3c780b064	56603ce1d2d47cefa779fb4d6cb9a563	85e03c1fab621c770f9e0dfa4ad8f321
	b04fe08b4b0836a3fd1d2cc32d3b3e33	51971c8810f232f4979707ec019a7ab1	394f7df40ff696ca3d9bc5c07d36cdf9	8d73b78550d214e3152394f5d232c103
	daa5c5bd9fefdbcddaa8ef8c6a689a94	863752609b276f8c0e5add236c45e0eb	458b10a577ef8a376f584bc173996698	2f8164cc0939c82348523f819b354384
	6c40953e09c70c262c820b2852b1f0d4	c7633e5760b87d2025b4b61a4045f2b3	b429ab4769a71a101cdbb82d592aa931	7ed6f71b581656a630e45c484578032b
	9f34fd6418a7d059618963f834c789cf	53264fd02a7bccb0a554dc6fd85f848e	d6d3358b00a1f1b0af7d738808492137	a48709447c37b8d47335e7faa7fc97a1
	ff50ee45c5b7553666b1a6a8c4d8a60d	4f88c40d9ea5def28b193e33dc80ce8a	33975834325b314542f849ee648d7aa0	313552a2ff0bd2405ff54dd834167159
	3f72b1310b96c853d2ae7e2fc17ebca9	d7dbb06f54cf6f68e66afb4c1fdb73df	4b9c6186dfa447b5dcafb470565841b4	7ad4f08c8c86ea44e1fd8f7106478d3e
	f04b8e4dfb288820e482fa7957ba4ac2	ecc3c434e040b61c1b251dafa13dedb1	cea41faa29ce0cc4ec59725889243316	c75b9293de1fa557e9cad3a7d46cdb9e
	293177a2a1106904e43d6fda367288a3	0c1670621bca8eafdf64b8a235a17b89	8870e0cd1abad2fb2d23a4b4fbf73014	f698b77a7375150319423a113f2c7ce2
	0f46cdac0b7418d3bee261c6184d6c9e	5f9b4c26b7e9ef9790bf79e688d30ab9	822a28490def5295793a89fdfb03e31e	aa8fc2898197d1a87ea16606d216532f
	241e20f0cda02e48889310b911bd8b28	d542febe95827f4a66edfe218652058c	01ab9bb45d6b08c6d33b5d4108dd8d42	1f8e8e1fbff8ed48495b9f205972342f
	a976ecb2e7a4764ce3ea7b28e97d967c	3310f2c5d2a91f50eed308ebabd6159a	e93293b3a650214c745e3783f99e3f5f	645aed5a5d50c4b70479162b346eb193
	a3244261de4871103102d8d46f2cd9d0	843d365d1d75ee49b212cbd6543fba99	862430d86237d9dadd6ffeb0c6b272ba	6c1618dcbb04bd22f3281ea8e6380c8f
	08c678aec5261beae60d89567aa464dd	edeb188d43eae4340d07d5bcc973c18f	d13e2181177c1448afa62ca04a12c1a7	d7236d3d6349c3ef5598d98afd4db94a
	8a0ca1bcceca2f0c4cae4088f37032ee	2038a847cd1f508ce7f9745663a8cd93	792a4d929510af66e1b7fae6ae29a551	1bc5859cd02960921ffd3c34d4687fca
	8e809e88c74e972457150d8d749c64af	d46b5f37ba98c63ee7332eb355bbc1a1	89f5842d8c5bf2ebef4875caa7a06163	a11de8774951d1d7ae783b2443d8b79b
	3da893dd5846092ee924b2e938fc432b	e429ce3d2b10ba3fa9a490c2215a4e68	72b14a33d93d77fe3c0a51eaeeef1ee4	9ed77be37e09d75e29e266eeb4ff5afb
	fe3e5c4319e2e17ca11410a55e95d165	b6de77bb9e0413fd83f0b6a175cc2fac	d060ba07bdcc18cd914eca112d6bce74	8d3d42602338c832eba7c57c06e6d80f
	f2540d828935de7940156c1586de0756	208b0d65558f722a47b452b30bea9e86	83e0215ae537a88f28742a59e63820be	ec79cba373f52a21bbc2d08454ed8f74
	6659a38faf0dbed51838a377a3bf06c6	be122ae6f443c41a362f57063b045ec5	b6c56cd9479a3150fb01a73d19ebd603	645d95fcc5944968cc276f7a68de7df7
	aa04fd4dc7b29952e2631ad9cecd2941	57614214ab837263d9bf7eb6c4630384	3d5f4d0452ffafd68e7631914c648306	deff1c156dade9f16d4b67d01b20664e
	5dfa35e5e469f55d1889d5b29e66f460	eaa2ab7d2fc419b7bb42baa84dd5acbb	1e9f8e47c2d8c02806825249867f8e37	dc7deffbf4a26d8f2a39fd5fdc7d3faf
	e0d3e0dd4161486263cc0866a44e21de	bc210c5b44a86b8467ad2822c0ff4006	1089849555ade08dd8b0ae4d0a62f36e	ea25d39cc8ef75d0155945e6b816dc82
	aa416c04f291c7124823ae31ebc451b1	a4ef40caa4a365e43779fd78967687d0	25b9b27f18ea3c7d45e6135ae09d8db1	1330a809fe45e7e5e32ba478866bf81c
	a4f4c24b27dbe736e8a26aec6ac02212	0a59e8f4c3f4c63eb20f7f4c8e299d1f	88d5d66521ad2642870d3f1336e2f5f4	25a1cf3be501eed825ff3d0002c9ab28
	02ff8386d9711f41ff3c1dd0e151514f	473d06081e5fe7ae09dee70fc2e03719	609ee66609b571b6b68e992a0fc249a9	99501127dd01702639374b5f5ffb2ad2
	f4d2e0977b9583adf6c226f5dc597c70	70d09732952f4c934ff393e148732d01	a4ed59e6be398383b0d1173f0578130a	1514449b8ee64d577c09fdcb1a201a13
	045f1df43c5d61318a4eb009f8a01c2e	48db683fe7e4e35e18c8f39c9ad06cc8	72f7de4808dd8f612ef66217743c0292	0fae8ba17177846eaea879e825235111
	1f39c5c8d03c677918e11c8971be085d	0ff5a7ed0cc49ee31745679e4732656a	6bb050b68c1716c1a9338812eaf9de50	61af4bd15fab02fa68af61d1b5b6809b
	81df597112b3a483cf57eec89dc79ab2	dd696d1bd3082b4c35beb5a5708fa236	67847785748310679ee63ac8881d89be	af18a03608f71721ab33dca20f623292
	0fabb238041db6d22d5b5e5c785e96b2	8a2116887faca6c4ab8a52fb75057823	4c62cce824e69e6d0c9a93a604cc1dba	bb8dc3fdba0a411b5e3a65417c48345e
	2eb458659d7b44a04e4eddbcb48ef1d3	7e841bf02ac7f44d18777c4eb31c6866	c409d56a9207741fedb9d390f6e7efbb	06af173089eba908a7d1b2cf32f847f5
	c18ee99c282f4d53c6ad0a3d06d66226	01394ba88b9ca11b527e3ece44d8b439	03dc41d4c61d2084747cc744a19808ef	f20b4e6089c5bc9fb48fb42dc56b020f
	dc924a2cea2bcbe4a79e49d2b1ce5cf5	5ad65058e4d1bacd16f38db9f282882d	9b57a26225eec21eeb8da338c7fa6128	022c6a482edf5c3c077aed63bb6a361e
	458483f610fc07d4d0afa358113e1425	0a1cfe0318375e9847ad59b40b90262c	57b3e04f65d3a53a0d6bd13306ec075f	166189bf31c2c2ef537e9112cd38445c
	98e4f3a37e46a278f4727bcfccf9e6c8	178d2725e9e2b2d0ff7e6ec8e8d70914	5fae3bebe7cebc9f7bb372cb7447802a	48b84e10a8ad28516ea9ac5a483613e7
	feb1e7eefb2829d27563f8c32a2babb7	ecb5621f3ceb187c9b2543a0942e13ca	f075a9132cc8792e5b617428567b55c1	e812e529eb472e8251e535e817994c67
	a747b86d3698fe5c356d9977894ab614	9d499a2d8c80c75c5626c2435bb2f421	aa8ed81c5a040e0ba7acf2da78ea58fe	671fbaa68e569e7c61ea68a5e4c93954
	555c1ced71403fce87221e34140072a7	04c0d9ff12ab48de63092cdb6e11a944	8c07b461b11a51666730e246dbb44908	01ea88f2d13477c125a59ec8842961fb
	e8579b54f4189c06705ed705fa1bb87a	ee558d317d45cefd08de42a53e11a6d5	df27dd21a458579e0c68564d48e8b21e	f6b1b1eecc5aa172d32b241764e9b5c3
	0e253fa6de7f417a711af51843e05bc6	9808a4e3d51b6a06c375423350b9cf17	ff6d131d3dd6644a9b4b2685e84f6d5d	efd507e7707733c7822bb8ea36b398cb
	fd0236a08629e09a202069a8e936b402	4fb2ad5dd80b8fbbdb7c24f18eba64f7	ba633c2b456d4ab6137a23a546cc292d	c7d2695cc57da88378557349f341b41b
	6d76dafe1a4cf9f80023263d6eef971c	dd9467e0de6075d5c42824e0cd94e640	4796f228ae39b5da33aa302c9d8aa16b	fe7ee0218722864832dfe026aabeb1aa
	da715304a8f952ca98ca30c590f807f4	b58ac7cca0fe60d9179e1f9ee11724a4	b46059ced51439337163e91ed91e567c	e27fe2fae17e915b19738d343bc57300
	95718ef2852b3cc0c7fd4f9ade47d3a3	0a3899e37d5f6635c8913312d44394fe	9133495bcc30ce6b7aac6a3ca2d88c41	246082beb7c4eab05a49904464831145
	1c8277b6f520fa81491a4bcf9e47119c	6c5dbe04a5066db5000077e38d14cdaf	cb7d5dca97b73dbb2f602a38ff0d59a1	9f7228cef3736d3fd84ce653e7ea4b79
	aa336fd0f64560f772fee16fdd67d3e2	451c7a67b35617f5d7931fe96dd93db4	c9ae2e3f5772bf9fda460845b5366633	dbf45734995142698b50f6a26a572927
	d3c2d861a941e1ef376f6a129991a61b	fc02c28fca10fa5ebc4f65e0a70dccca	50cde6d63cb3cd6a2deb5478eb587b03	8c25f464d4912e5ffa978d903830fe1b
	b349abd92bfe635707b311fc28c44aed	002d28b47707cdd6bfbc67548d797a90	467479904d7d1a79c9265d72722f8f2e	16db299f2b30ffbbddf8231b97d7b8ac
	3e43e7e6386d8bbd8f15e77d32c77a33	9c276c7dce2705f35b09cfb856b79a4d	acdeb5273dd197a89c1f256b502c7ba5	4c5c17b790283832efe2512a9d9f6107
	7cbf39e3e2199879c7dfbee6109ec692	b2fde31ae240502f5e07b1a47caf4630	0c9a71220a99cab1253a91afb2c51e88	caecb8b6877197d0dbd5121aef65c5b6
	5942323a37bd04fc871bc7403984d1b6	4ef104eb1b579a5281451eae0ea91006	25df6384ad4671ab873e0fa7287db40c	6f1440a90c5a3f7347907213610217a1
	49fa9970852590f3e712d6aeb775b7a3	28587cc653e55974e52acd14c2f0b59f	c749b03057d9dc9a3e84a94a2cb4bfd0	639073180553c20910ba82840cc2cb7f
	e36856c9f7e1e9b399b3b6a9aabc95bb	6dd64be215b307c0f0688cf37dc565cd	53b476cc945504082ba4c282263bf825	b0d812d2ed724e0944f5af2fe6df6eb9
	a3fc9f65d05c6ad57248dff8fdf080d8	f2399b5adc048bcdbf2310117f7e476b	8f44c71fbbeff546cde5e59028622aee	06d47c901a52f0dba71913ab19215adf
	1d266c4912a0822942821adee4d0a491	4522d6941de85e9e6cd60ded6d01bfa4	3ada0abfa234306fd60423fcb32ffd88	78b07d5abe96a506bfb22cdc0b861679
	f76315a18e2d5221567b3b7c485cd247	ebf0ca0b470178ad303c138d11b4e122	3edc5d57f943ddceb1e5755ee2c84a42	36c4f622afdf7432398a9a26bf2a98e7
	b15ebde842c2952158e67a7e90d3a0f7	c0448b88b525ff373e1fe0882b8f9387	63d250d0aa7044eac57c3980676272a7	2acb16db7da799dbd332400b7d50daae
	af53d9f4fc33542f9503bf4f520ab312	df901c33c33612b4103f2e49e21eaf01	be5c3b46966fe092f93e69f3c780b064	709ceb713451b5aea07a304083e9a94d
	f4c4f79a42dd2196a0dffe82e40bcb70	f9fca17814fda13372eba888d308c611	51971c8810f232f4979707ec019a7ab1	5565c4603e84adf56a39dd34b6c1ade1
	94a6c36d7eef41a1444dacc543db10c1	adf9f9934cc9cc3ea5defe204924ca9e	863752609b276f8c0e5add236c45e0eb	c0095afc7322241de8056660a5e0c5b7
	ccfbc00fe5493b4048d7a42ebc0697ac	e35a42acb28e24efce212e3c8ad56eb7	4f88c40d9ea5def28b193e33dc80ce8a	17843ee0b6bf6a6eb016a3276d8ef20e
	b58e1268567b4c1ef2d0ee8cdb06d221	dd50add28630b40eea9d003313680edc	d7dbb06f54cf6f68e66afb4c1fdb73df	a8cf9f528c35d42e970c3d70bbc84cb9
	fd5a43c41cfe4fdb6af17ad5e061af68	cc3f29d7acd997224c2f713b0eb1fa2a	d369a6b74915125525532c7f1363366f	ced703f84ff235ff6d2b930344caacde
	6da458e539977dccde392e6f153239ed	fe151857f910b06526114639b1f2e568	5f9b4c26b7e9ef9790bf79e688d30ab9	83cc78a3e357fdb251c5f301913a7f6a
	0e7ab22971925daa98a265606b40d917	9d2f0cdbbf6263a16f3365303eb774ef	d542febe95827f4a66edfe218652058c	06ad9bf1514ad41cf4b626b5b4a97317
	908900aa433781e065bc57668a0472a7	726ed86340ca72791541712da39264f6	3310f2c5d2a91f50eed308ebabd6159a	68a465d3a1ab1ea4b805b93ab348cb4e
	b71a8772d364d00eac7926e159e3fcf8	2753fbe9cade8cd0dc622e1180e32f06	843d365d1d75ee49b212cbd6543fba99	0818dc1e2a32c7ec2f987332b0c0981e
	b24a2bbf88aeea7e2c753a02fb969df9	3c0dd12d313f87d7af914719228e1854	52a030e3a0d0b87480bea425df9c93a4	c9bb959434e4233604fae2b46a047cc4
	969e5da706f698816955693686631ee1	2a472bb38232a0205ff9bb7f9a9f5ba3	2038a847cd1f508ce7f9745663a8cd93	b40976ea75cfb7d145114e97103d139b
	b53f78e4d585077dc4e176ce5af69ac9	e6a625595282e03916bfa24c91b4e868	e429ce3d2b10ba3fa9a490c2215a4e68	711c44ce929d86a10237e22a528ef548
	606f1b5ee90e6ff3aa5b407846d41226	86834c0b33eae3972cf101e683d50ec3	b6de77bb9e0413fd83f0b6a175cc2fac	0ee980bb76f67a3aaffa21bcdbc7805f
	cdbad48a231bb3faa822ec3e528e50eb	84a6a5502a1c870542cf0bb23c952009	26671f28f49982bd8c0b2f39d36f74af	a9dfe6b65ba4dbdec5afe03f596f4cce
	158c4bd913ae06cb0e8edcf176fb1d06	8b7a345735112ec6d9a47082f68cc247	be122ae6f443c41a362f57063b045ec5	df57647c3bbf2d17a2cc1ec2a79c9b6a
	e3c1d58f51813777f8a7a6a1e5f71b36	844d4c16f883820b3b3c7db1f7880431	bc210c5b44a86b8467ad2822c0ff4006	cf42ccc89a93e041decb475b26b7095b
	2a0af10c543a09152bbfabbbf3e8c691	a2b91473febaafeda5b7f2efa1cce1b2	0a59e8f4c3f4c63eb20f7f4c8e299d1f	32f141692ec96291c712f2716c0d0826
	9d179fd144b10267f8f81c9889d3db72	bb4bf967e0c9980b35da4bbe57c22557	335173cb9ca3c4b7c154d9a2ab968790	ef321b87fbc9bda5e972eecb6334a8a5
	3ee19c69a1f3777ef40d3c35dc06fcab	669e122c24be1daaa73a170588ac1dec	473d06081e5fe7ae09dee70fc2e03719	6f24859517e95d8d6a97a71b81ccf09d
	af4ed850dd54373d9ac3910cad8416dc	44f6b3847a61a9124b882d9980fed5c5	70d09732952f4c934ff393e148732d01	2e0dba68340d3b2c5fb75aecc187b76e
	7c35b92d8063e21cffd913138e9a7437	e1d6019068a5c4b9254af09dbf8f441d	48db683fe7e4e35e18c8f39c9ad06cc8	f2127d4af366af9057b8d18a91a5bb3f
	7b3ef4511b1f2982ba663c4020c692b1	2607c5b308db2652efc711bec7041f23	937349bf9ca75d3ee95a3dc2aa849306	a1b639a0eeb2fbb782efb8424cf67793
	b9487d1e8a5bc7710cf901e0791b3d96	ba88d0dc2b2dd0fdf31632c8c2abb850	0ff5a7ed0cc49ee31745679e4732656a	65437e8c91b8f148149ad6ea51164bf0
	792e4e4d43d54a89fae99b1546cb8097	797b0d0af76e70dd4ebfaabae1083c99	a0526131083513d0fb589657f4937127	dba1a0ce85f13a4c5a888e57938cb38f
	15dccaa28f85efdeeb9b49a1c9f36f4b	71cec21ac3da2a64994ab004debb8a96	dd696d1bd3082b4c35beb5a5708fa236	9eb9c01385dd35e4e77580fc8b4d1ad1
	1f4d558b0cc3c4efa088239f2dfe24fe	1be125642d4516d48a6c89ce14e243f8	df441df5dafe017eadb862b09231bc6b	cfb18eb85df4025d0e6aa8d9befee2ef
	9c4af33847d4aafef62ae90707cb4681	1570c4544a945ed78845d3f39b0648d4	6da5348592596d6fe12d427e96d563e4	4c4b45fbca532332ba470b4f4aea0255
	b0a040df4bc87f428f34b227c6612201	738e61f997e6e53c3855e97faae33df7	c259a9172ad046da05c9858a28f6ccd7	6cbc4ba0c8c4249e3830e4d5c4f343c4
	2be95e92e088fa14d761793befb001c7	545a42cea100666d7ae0ebc6a1572225	01394ba88b9ca11b527e3ece44d8b439	30b69ee818cd1817ad966d1abf6b38d2
	f8e35ea76dbf6a45cde3a81f18fd02e0	cd58271c5188c35f4421be4dc4350845	5ad65058e4d1bacd16f38db9f282882d	8e986372db5110a6ab9d1add999e447e
	db1a941a6e2e163439601cfbfadc5986	2b598b80fee08d468481c6e3035254af	0a1cfe0318375e9847ad59b40b90262c	141ae22224fa15668ed611f9174fba6d
	d225e05d2fbd788cf2ffb1fcdee0e95f	efa7f5c8eb0847449926201968cc6884	178d2725e9e2b2d0ff7e6ec8e8d70914	e56ddaf8858083924efe9359f303b587
	f6c02170fbdff83539ec8874a75ba090	a0480355a4055a48f3b72b2cf24b8ba1	ecb5621f3ceb187c9b2543a0942e13ca	5004197f32dc5d05eb4f24c06707bba0
	bc1b45b2f669093d95a439864376c705	0596ebf31ecba7e45f8117b61cad6b36	04c0d9ff12ab48de63092cdb6e11a944	802716e986f1e03a9400d7a704bda64e
	6dc1ac2c8a2012400b441da23af0b867	238a70413bc5f8ddcfd7f9b00ada873e	ee558d317d45cefd08de42a53e11a6d5	92b2ae9069d9bdbedeccc8ccf764bd20
	119e47de969fad2dfcb986cc3fb62396	63bae8b42589ca0b6e0c603aa76c83d9	9808a4e3d51b6a06c375423350b9cf17	8fe516c66ca7b18aaa68151bee48f9ba
	a77cb5febe5c0eaf716af48a0d987a6b	ebb364d5246059d1edf6d6385ad7f0dc	4fb2ad5dd80b8fbbdb7c24f18eba64f7	8e069d70431fec87bc7dd5b94e79c091
	55400fb263af62bf1a8383b9fe3238d7	480360e08c038a4479a5e621894adb28	b58ac7cca0fe60d9179e1f9ee11724a4	832147ef86b8f589e598dc862c1c7857
	53eb557a0105ae5b71fa31fc9207fd20	14b2069a81f6122ed9c79aa7f30c01ae	0a3899e37d5f6635c8913312d44394fe	0b3fd93702d37b15fd1eceaec62c9113
	0668356abf24b4efa3273ed03e454ffa	4b0aa2e038baba2757fdccfcb32613bc	451c7a67b35617f5d7931fe96dd93db4	20c95698508fef752f31a09061e0af62
	b7c9dc05881a974d9dd6c9bc490d92cf	74b41e247bd40da7fef2af48a3e39479	fc02c28fca10fa5ebc4f65e0a70dccca	0f3d3d7af12496966a513e7e0c17f96c
	009fa43a6f93ca12854c45843b0cca81	8580ab26888e4235d975fb3692012c8d	19606ce563412ef96a04f06e4a40752e	2431387eccb22c0d9f4cc49cadd1378f
	e35e9667e64494d60834500bc6ea8dbc	18fdb53aa4a26919cce3744ad663de71	002d28b47707cdd6bfbc67548d797a90	e56c5eabbe5ecbbf44647e9be49329c2
	48b2ff2e3db09afde8e456a6e20e069e	f1b261a89b3adbe9e3dccffaa507b7e9	9c276c7dce2705f35b09cfb856b79a4d	ece4ab9db1b41f8e4105ca1ff26726ac
	d7a4deaae6688e9f86c9818886e950b4	804ebf5d1a7e700425b14b2a7a28c00c	b2fde31ae240502f5e07b1a47caf4630	29a02e57b0d4cb5fde46198759f9df6e
	a13aabe17535051e3f8a6dcd199ce6eb	688fa62ae8f930955f9d829a0f2bcdc5	4ef104eb1b579a5281451eae0ea91006	fca5746515c5e5bd9b8b4dac7bfa409c
	e3cf5ebbd699cfba49d7bafadfa8b392	dd10b235156d42d4b6010b5c8d2a856a	28587cc653e55974e52acd14c2f0b59f	f5269ca1f39df249e6a71ec7d7882d1b
	68f2a6b0970e160e6b55f771c2706e41	8130b1ac6648cd0478733de82ca5fdc7	5e272ed997b6a6e1b823ec07ed438961	c544e41db84dad0a0689949b47fa6390
	1ffa328e0df353c6c9c6bef1e9e0f105	28b9331e49c8fbdccb65b1e09811aafe	6dd64be215b307c0f0688cf37dc565cd	db1540b1a9c6f470b8fbb1e2232e93ff
	4652b68e2d22639bf5ad2acc36c73537	e211e80926544aebd6f42d2bee438435	4522d6941de85e9e6cd60ded6d01bfa4	a6f3958eb34e207fea6e124120c28839
	5e7e35a3fc766b89798c36c014c7454d	cd627581d4c19bb0e456445690f6dca2	2b1ca388c95a6c837252d2e931f016ff	3324ba718144a00c8ce90ae29dfddaef
	30225dad09f52000ec7c7f6a1fe0452c	b7c73e5fad6908b0a26b072b63d45f67	ebf0ca0b470178ad303c138d11b4e122	14ed67705165c65c9e78a3f1883d2499
	2aa52bc471da5a399697b17d15ce3f68	a3344471f3f9640f6b651ca19d6f0466	c0448b88b525ff373e1fe0882b8f9387	fa3bd196309ba9d2fc1883c9deabcf73
	40522d3bdcc417806e63c673b79b23a2	4abbb0f31cd727929c1c00e73750f132	df901c33c33612b4103f2e49e21eaf01	6c88553ad36bc0b08215a49dbe5feaa8
	032cfd794d384080db29e2eb4f352452	2c710c922c68aa07d9dec287d466064f	f9fca17814fda13372eba888d308c611	83b260e0a1737eb5563d9454784f442f
	24973db994d04a510e9fed3faa64b0b9	18892c3f5e9f1665fae02e13be4bb8f7	adf9f9934cc9cc3ea5defe204924ca9e	3ddb7031aa7c2eeb3aba5a8131a8a861
	ad2d0dfd193b9387f80bea1a996f3226	dbce548bc8f5e1b6754403e5f570cf74	e35a42acb28e24efce212e3c8ad56eb7	fa65fa3b54be506f1064d30c4b5e7628
	6deb0575a456a0aac7b8b7cf1975e282	cc8f55cb47f387248a72ed3bff7a683e	dd50add28630b40eea9d003313680edc	2771ca4aba338b92e83ce7ac9badc9ad
	54b1cfb174d17a61961778b8ceeb5402	4e89790564f36e85434bcf382fa72ad6	cc3f29d7acd997224c2f713b0eb1fa2a	cf3534cfe4985ff0eff3c50e41841c8f
	05b9c05b4665aa8c4d4e207f95338bb1	ea946cd85ab6ac7ab11df8c7e4a44645	fe151857f910b06526114639b1f2e568	1ea7dc1bdece495c97c3af974f3ab0d1
	c3b065637567530dc4dcf9633b997ffe	bd70b91822d01d6646b2068f17cbb4c4	726ed86340ca72791541712da39264f6	8bb29edafb77d40c4db87893026f8aa8
	989f5a964d3018846a04a71ca414168f	4c11723b267b2ca2e3a5ad9d49095078	3c0dd12d313f87d7af914719228e1854	254d8f1616700fe2bf40697b03c1eadf
	43b0a2fe2b2e015476ed9b65bb3ec7fe	ff71cfc2a130afd83e7cfbf5150bd181	2a472bb38232a0205ff9bb7f9a9f5ba3	2b0d9486528680ef816db633e16d9711
	e4922d1b802e30dd689be5a6a4eee7ad	8591c2015a288f1e5dc4b0bd34251395	e6a625595282e03916bfa24c91b4e868	6f46893389648548636a677a8ea729e8
	6934abbd9d2626fed6080052eb6e4bbb	077b08c85edf32cc98b63eab47675054	e40b2ee664e651f3c8924920a11ed1ae	b1c7cb670bbc8fb861caf1782327d05e
	9ead4d936fd9707f070a82ab41d055ac	4e9ec6c2f0a44d9c1233dce17fef7fd3	86834c0b33eae3972cf101e683d50ec3	30092cdc34b1cef5b85ec42fb404f904
	4907d2d9322d76486eb8d0e3b307c0eb	a2f691ecf0a69a35768006c8c546495e	84a6a5502a1c870542cf0bb23c952009	b3de231aa00e8bd3ff011daf8d8593bf
	2c6b0f8e72db8c14d1c3aefa404be454	a706af077039c3573acca187716c4750	b92cb4955c97383b6557db6eed4b1647	3f1fe6b498731b27166393d6658731ee
	2436ba39d813aee3eca306589d3057d0	d301ea0824449661ea4e13e5ea8bb7f8	844d4c16f883820b3b3c7db1f7880431	c10d1067dae0a2fa6446c14257b8bbca
	029e90951b64d00673eaaa49edd1508a	8bc006613779cc4348a3af80d2e6d34f	def4607596a89096d14c4cd08735c1c9	437736de44a9bb42791968abd8c9df96
	1f5a0c776c9724ec342800fa06853932	4a23a0708982f65d6eb6747382d5a5b5	bb4bf967e0c9980b35da4bbe57c22557	8d57c87cbcfd80ac5f70f6ef9ff416f1
	ce42af0e5bf72af0860e070172a79546	f8aca465cffc5075c420dc1ba17d7696	669e122c24be1daaa73a170588ac1dec	876ff97cb5304d39844026866e2010c3
	c77721614878194a6437893fb5c1e7ad	b90c0401d3d03ae2649749adf4d3f02e	44f6b3847a61a9124b882d9980fed5c5	f6d2af7a1b349c1bd4a2e0b7b390ef1c
	498d404d484c5f0fb285307a18ca1b58	d319890fca4ee6f284066d5e054d1048	2607c5b308db2652efc711bec7041f23	c6b55dcfe19497455ae7f841d716c757
	194b2a0042a677cce2b27d9ae240f389	fc2abe6365e442f23a645e02cddf188f	42fd2c53479e3cfd585c462a99d4e851	f1849ae568e70a9e8d3cb521b22afe1c
	fb2d4ef8f69bef599260e3ff2a27673f	b05a2531ea65156af8a781f5b13d19a1	ba88d0dc2b2dd0fdf31632c8c2abb850	d5f80dab6d1102f736e799dbf28f214f
	c077411204cf7126ab6a8e9e8586cda6	db6b9b3f527304f0199004d22edc4730	797b0d0af76e70dd4ebfaabae1083c99	d89ae61702c5959aacc345145d00dd24
	188455f5941cc6636912c0cf9c04e1c1	4b5965dc02dab821af663e0b0f22d908	71cec21ac3da2a64994ab004debb8a96	a9056f9b716ab5de8035987e1e8743c7
	83f82543f705e9b41ca71c65e748ee6b	a7d795a6a2479621fbe3beaa7e7e2cf0	1be125642d4516d48a6c89ce14e243f8	e9bdd440cef3edf25f67c4ba434f2481
	dfce954db12c610451f2d4742880ce47	0710e8562964fc1282045fef1dfe8687	545a42cea100666d7ae0ebc6a1572225	b7025fff62392cadcb1e1a4af91892f5
	93b8247ce5dfcfcb3c318da0111da9c6	5baf6be0dc13a532ff89dc6fb779eb2d	cd58271c5188c35f4421be4dc4350845	3ba0513655e541cbd42c883087fb0fab
	ae11f089b41afea7845ea1a41d501514	76680e76cca58e966e267ff8bf718f32	fa24559e3155523bdd2abf6bbd21a972	ed9f2fdc124412c451c7ed940c38e5c4
	322f352b2b8dcb8795905f0d6fd41e70	a48709447c37b8d47335e7faa7fc97a1	2b598b80fee08d468481c6e3035254af	8b83f6879cc56b9a0bae572b00a38b75
	c9beb4fc65235389aa07898916b480f9	313552a2ff0bd2405ff54dd834167159	efa7f5c8eb0847449926201968cc6884	2ffe6a25e452f967ac3e0889c580586a
	d5a844e5f97951e53d264c7aae08596b	e9cf30d2155286231949bbadd1a0ff66	a0480355a4055a48f3b72b2cf24b8ba1	8d96d53d29f40cbda162f52b51f3cdc4
	06a0929d95fb3af53a6587dc237da719	c75b9293de1fa557e9cad3a7d46cdb9e	0596ebf31ecba7e45f8117b61cad6b36	e299b9918f2aea1c1593e051045e6c2d
	6224434575e7fa4f43c409733a8c2a83	ad55b6965cbab123104998f5f0b58c57	238a70413bc5f8ddcfd7f9b00ada873e	bb98cd052b32e62ccabf1cf234421d22
	f3310fc594ddcbfa48a9c078e8198aee	f698b77a7375150319423a113f2c7ce2	63bae8b42589ca0b6e0c603aa76c83d9	e6161b2103121971a5d0e2f3184e69c0
	c64878ff130da8b7202202312ac36284	7d61aac5e83d4a17340353db112b52b2	01d39073dd20df51daf2818b7bc213fe	895c8c1d9dfeb6d524ab857368460892
	cc8cb2d627d464140242a7b8a44caf8a	aa8fc2898197d1a87ea16606d216532f	480360e08c038a4479a5e621894adb28	44e57161222a4314e399ff91a6498f91
	75cc73430511342f4b4a38cb13d68a6e	645aed5a5d50c4b70479162b346eb193	14b2069a81f6122ed9c79aa7f30c01ae	c9aa8f21ff7f8aefb37dbb23d71598ac
	e1df89c6630e4f3b5d4d0910778087c8	3fe01e6502858acf7455acd770bc269c	74b41e247bd40da7fef2af48a3e39479	e9a78f21fe1a66e94e4ca9ccd2877eb0
	f45ed44036969703d17662da30f4fe57	6c1618dcbb04bd22f3281ea8e6380c8f	8580ab26888e4235d975fb3692012c8d	e27793018b4fb474e56bcce235a5a4ef
	eb46efe95e5706bc1df766d2bb14a7c6	9e5482dedffeec28a4c29c706cbbd179	18fdb53aa4a26919cce3744ad663de71	dd2d55129e5bdc9ca222a653e671d131
	39794280b7ca7a4bb64c41fde5375289	d7236d3d6349c3ef5598d98afd4db94a	c5e609ba68bc49d9c2a13688790fb7f0	2faf598e72f8a0422027a753ff23222e
	6d3234bc22f6991f5eba669bdfb67aa7	1bc5859cd02960921ffd3c34d4687fca	f1b261a89b3adbe9e3dccffaa507b7e9	87085c87ac6766cdd6b2d916b526f159
	257c07dce83e5750dc71fdaa48760d35	a11de8774951d1d7ae783b2443d8b79b	804ebf5d1a7e700425b14b2a7a28c00c	52a840bdad71bd9c776d072ad4b7ba08
	c3ba6fbb45b6eaabdd557208a8c93d5d	8d3d42602338c832eba7c57c06e6d80f	688fa62ae8f930955f9d829a0f2bcdc5	c0b6a82edba55f548eaa599b019c80fc
	88fd04a963372a97c686d232bec55165	ec79cba373f52a21bbc2d08454ed8f74	8130b1ac6648cd0478733de82ca5fdc7	67993bb089daa20fa316ca3210f8c05e
	0749d2c44f2ebb581a2950a09bf27786	645d95fcc5944968cc276f7a68de7df7	28b9331e49c8fbdccb65b1e09811aafe	5b9838aa7f875a2c9c564a5da9930261
	ba9e7fcb7884d23421f4154e29b0dfc9	deff1c156dade9f16d4b67d01b20664e	e211e80926544aebd6f42d2bee438435	4d34c7e55bb4f2aeda97d61c919c5927
	b5ab58781ca98e74a03a1620787c0719	dc7deffbf4a26d8f2a39fd5fdc7d3faf	cd627581d4c19bb0e456445690f6dca2	d6f786f91ca010d66a16dca5ec1289c4
	6b601736b63c8ee64b2f2f8f3bf29e8a	ea25d39cc8ef75d0155945e6b816dc82	b7c73e5fad6908b0a26b072b63d45f67	914299d2509fabff2179207876785d61
	cca13bb9d3dc5de1a65ed40780e2db44	1330a809fe45e7e5e32ba478866bf81c	4abbb0f31cd727929c1c00e73750f132	48b064480be2d5405922fd5c8331e280
	2c9d39990ae80ca717f531a5c6ff30a2	25a1cf3be501eed825ff3d0002c9ab28	2c710c922c68aa07d9dec287d466064f	385ea14f495f14f4eaaa3d5edfc2f846
	a45b930bb0201e37d333cba740ee63aa	1514449b8ee64d577c09fdcb1a201a13	18892c3f5e9f1665fae02e13be4bb8f7	a12518fc09fcebac46244877eab39092
[truncated: 11,629 more rows]

## Sheet: Sheet2
	ITS VENN
	hzzc	hzlj	szlj	szzc
	denovo797	denovo797	denovo3037	denovo970
	denovo970	denovo2121	denovo2121	denovo2879
	denovo565	denovo565	denovo565	denovo565
	denovo1249	denovo1249	denovo1991	denovo321
	denovo321	denovo321	denovo2732	denovo1991
	denovo249	denovo158	denovo2760	denovo158
	denovo158	denovo375	denovo1410	denovo2894
	denovo375	denovo2760	denovo70	denovo2760
	denovo2894	denovo1410	denovo2284	denovo1410
	denovo2760	denovo562	denovo2418	denovo562
	denovo2710	denovo70	denovo56	denovo70
	denovo70	denovo1793	denovo1793	denovo2418
	denovo296	denovo1275	denovo2191	denovo56
	denovo56	denovo2778	denovo1275	denovo1793
	denovo1793	denovo302	denovo1682	denovo1352
	denovo2105	denovo53	denovo302	denovo302
	denovo1352	denovo1674	denovo487	denovo487
	denovo2191	denovo1949	denovo53	denovo2905
	denovo1682	denovo1830	denovo2978	denovo53
	denovo302	denovo2554	denovo2746	denovo1477
	denovo1837	denovo605	denovo1911	denovo2978
	denovo792	denovo1081	denovo1814	denovo3101
	denovo53	denovo2978	denovo1655	denovo2746
	denovo1949	denovo2533	denovo2215	denovo2013
	denovo1830	denovo1911	denovo1050	denovo1814
	denovo2174	denovo1814	denovo1224	denovo1655
	denovo605	denovo3053	denovo2612	denovo2215
	denovo1081	denovo2790	denovo1405	denovo1050
	denovo2978	denovo1050	denovo1803	denovo1405
	denovo1970	denovo2982	denovo140	denovo1803
	denovo2746	denovo1822	denovo1733	denovo3026
	denovo1911	denovo2950	denovo2886	denovo140
	denovo2013	denovo1296	denovo327	denovo2643
	denovo1814	denovo186	denovo1848	denovo2886
	denovo2828	denovo2886	denovo1367	denovo1447
	denovo2594	denovo2913	denovo1437	denovo327
	denovo1655	denovo1523	denovo380	denovo1848
	denovo1050	denovo327	denovo819	denovo1367
	denovo1315	denovo238	denovo1537	denovo2624
	denovo1224	denovo1848	denovo179	denovo3014
	denovo2982	denovo1240	denovo712	denovo380
	denovo2612	denovo380	denovo631	denovo819
	denovo3026	denovo2339	denovo2461	denovo1014
	denovo1966	denovo819	denovo1189	denovo1537
	denovo186	denovo1014	denovo2838	denovo179
	denovo2364	denovo179	denovo1018	denovo631
	denovo2886	denovo1713	denovo1470	denovo2461
	denovo2913	denovo631	denovo1196	denovo2569
	denovo1523	denovo2461	denovo16	denovo3114
	denovo327	denovo1189	denovo1231	denovo1018
	denovo238	denovo2569	denovo1780	denovo1470
	denovo1848	denovo1018	denovo3068	denovo1196
	denovo3014	denovo1470	denovo1070	denovo16
	denovo1240	denovo825	denovo141	denovo1231
	denovo380	denovo1196	denovo1526	denovo1906
	denovo2339	denovo2317	denovo11	denovo1780
	denovo819	denovo16	denovo358	denovo3068
	denovo2823	denovo979	denovo783	denovo1070
	denovo1537	denovo1583	denovo1492	denovo141
	denovo179	denovo643	denovo2377	denovo11
	denovo2461	denovo1906	denovo2652	denovo358
	denovo1189	denovo854	denovo2447	denovo783
	denovo2838	denovo995	denovo2647	denovo1571
	denovo1018	denovo1070	denovo523	denovo1646
	denovo1470	denovo141	denovo440	denovo1492
	denovo825	denovo1096	denovo871	denovo2903
	denovo1196	denovo72	denovo2393	denovo2647
	denovo2317	denovo11	denovo2683	denovo523
	denovo16	denovo358	denovo574	denovo440
	denovo979	denovo783	denovo1974	denovo871
	denovo1583	denovo1878	denovo542	denovo2393
	denovo643	denovo956	denovo368	denovo542
	denovo1906	denovo2652	denovo2402	denovo368
	denovo3004	denovo2447	denovo2727	denovo2402
	denovo854	denovo523	denovo1126	denovo2784
	denovo995	denovo871	denovo771	denovo2727
	denovo1780	denovo1762	denovo2139	denovo1334
	denovo141	denovo1888	denovo270	denovo1126
	denovo1096	denovo2683	denovo734	denovo771
	denovo1526	denovo574	denovo2399	denovo2139
	denovo72	denovo1482	denovo404	denovo270
	denovo11	denovo2082	denovo2259	denovo2210
	denovo358	denovo368	denovo94	denovo734
	denovo982	denovo687	denovo917	denovo2259
	denovo2468	denovo2784	denovo2415	denovo94
	denovo783	denovo409	denovo2854	denovo2272
	denovo1571	denovo359	denovo2130	denovo1063
	denovo1646	denovo1334	denovo680	denovo2670
	denovo1492	denovo1126	denovo1913	denovo2619
	denovo1878	denovo270	denovo2505	denovo2415
	denovo956	denovo2067	denovo1101	denovo2130
	denovo2447	denovo2210	denovo184	denovo342
	denovo523	denovo734	denovo1506	denovo680
	denovo440	denovo2399	denovo2044	denovo2505
	denovo871	denovo136	denovo309	denovo1506
	denovo2840	denovo404	denovo2045	denovo2044
	denovo1888	denovo2354	denovo2334	denovo309
	denovo2683	denovo2272	denovo105	denovo105
	denovo574	denovo1063	denovo2804	denovo89
	denovo1974	denovo1463	denovo2600	denovo514
	denovo1904	denovo2931	denovo350	denovo1977
	denovo368	denovo2952	denovo89	denovo2413
	denovo687	denovo1028	denovo514	denovo351
	denovo2784	denovo281	denovo1977	denovo2633
	denovo409	denovo2415	denovo1607	denovo1743
	denovo2833	denovo414	denovo2413	denovo310
	denovo2727	denovo1314	denovo2872	denovo2424
	denovo2588	denovo342	denovo351	denovo257
	denovo1334	denovo680	denovo2633	denovo1799
	denovo1126	denovo2439	denovo470	denovo2249
	denovo270	denovo2566	denovo310	denovo2691
	denovo3027	denovo2070	denovo2390	denovo838
	denovo2210	denovo1672	denovo257	denovo1187
	denovo734	denovo2433	denovo1718	denovo2032
	denovo136	denovo184	denovo652	denovo1857
	denovo404	denovo2607	denovo1799	denovo2344
	denovo2354	denovo2334	denovo2249	denovo1508
	denovo2096	denovo105	denovo838	denovo1299
	denovo2103	denovo2693	denovo1187	denovo2297
	denovo2272	denovo2804	denovo576	denovo2517
	denovo917	denovo2165	denovo2344	denovo713
	denovo1063	denovo350	denovo1597	denovo3077
	denovo1463	denovo89	denovo1508	denovo842
	denovo2952	denovo1977	denovo1299	denovo2899
	denovo1028	denovo1607	denovo2297	denovo1359
	denovo281	denovo2347	denovo2517	denovo2860
	denovo414	denovo2633	denovo713	denovo2061
	denovo1314	denovo470	denovo2478	denovo663
	denovo2830	denovo1519	denovo1406	denovo1113
	denovo342	denovo1886	denovo38	denovo2734
	denovo2439	denovo310	denovo1359	denovo1366
	denovo2579	denovo257	denovo3064	denovo1534
	denovo680	denovo1718	denovo2061	denovo1959
	denovo2566	denovo2244	denovo663	denovo49
	denovo2070	denovo497	denovo1113	denovo1047
	denovo2433	denovo1177	denovo2734	denovo2737
	denovo184	denovo652	denovo748	denovo451
	denovo105	denovo1799	denovo1319	denovo3093
	denovo2693	denovo2548	denovo1534	denovo269
	denovo2600	denovo1452	denovo49	denovo909
	denovo89	denovo838	denovo675	denovo467
	denovo514	denovo2949	denovo1047	denovo99
	denovo2347	denovo576	denovo2737	denovo64
	denovo2984	denovo2959	denovo451	denovo581
	denovo470	denovo3042	denovo3093	denovo721
	denovo1519	denovo1429	denovo269	denovo2942
	denovo310	denovo1597	denovo909	denovo2269
	denovo2390	denovo1508	denovo467	denovo844
	denovo257	denovo2297	denovo99	denovo1079
	denovo1718	denovo2929	denovo64	denovo1774
	denovo213	denovo168	denovo581	denovo204
	denovo497	denovo1630	denovo721	denovo674
	denovo652	denovo1033	denovo2942	denovo2219
	denovo1799	denovo1961	denovo2290	denovo262
	denovo2471	denovo1216	denovo2269	denovo703
	denovo1452	denovo1009	denovo844	denovo804
	denovo2691	denovo1406	denovo861	denovo3
	denovo1187	denovo38	denovo812	denovo719
	denovo576	denovo3064	denovo1079	denovo477
	denovo2959	denovo1459	denovo1924	denovo458
	denovo3042	denovo663	denovo1774	denovo279
	denovo2032	denovo2677	denovo1021	denovo2204
	denovo1429	denovo218	denovo204	denovo2946
	denovo1684	denovo1113	denovo674	denovo860
	denovo2344	denovo2238	denovo2219	denovo124
	denovo1597	denovo2734	denovo262	denovo371
	denovo2297	denovo1366	denovo703	denovo893
	denovo2002	denovo748	denovo804	denovo1412
	denovo3077	denovo1319	denovo3047	denovo1782
	denovo168	denovo1940	denovo475	denovo528
	denovo1630	denovo981	denovo2110	denovo1083
	denovo1033	denovo2370	denovo3	denovo1317
	denovo1961	denovo1047	denovo2201	denovo1360
	denovo1216	denovo483	denovo719	denovo2520
	denovo1009	denovo2918	denovo477	denovo407
	denovo2899	denovo451	denovo279	denovo2208
	denovo38	denovo2795	denovo2204	denovo1003
	denovo1459	denovo2961	denovo2483	denovo215
	denovo663	denovo1637	denovo124	denovo2745
	denovo218	denovo269	denovo1553	denovo2213
	denovo1113	denovo909	denovo371	denovo2153
	denovo2734	denovo467	denovo893	denovo1194
	denovo748	denovo99	denovo13	denovo1623
	denovo1319	denovo581	denovo1412	denovo567
	denovo1959	denovo721	denovo3051	denovo2938
	denovo2338	denovo2541	denovo1083	denovo915
	denovo2370	denovo2942	denovo1317	denovo18
	denovo1047	denovo1894	denovo1360	denovo694
	denovo483	denovo2845	denovo407	denovo1358
	denovo2918	denovo861	denovo2208	denovo98
	denovo451	denovo878	denovo1003	denovo1369
	denovo936	denovo1203	denovo215	denovo61
	denovo2961	denovo1774	denovo2745	denovo2487
	denovo1637	denovo204	denovo2213	denovo50
	denovo269	denovo2570	denovo2153	denovo2524
	denovo909	denovo674	denovo1194	denovo1128
	denovo1432	denovo2219	denovo1623	denovo1348
	denovo99	denovo197	denovo2938	denovo134
	denovo581	denovo262	denovo915	denovo1435
	denovo721	denovo2842	denovo18	denovo1926
	denovo2967	denovo804	denovo694	denovo1247
	denovo2541	denovo1487	denovo521	denovo658
	denovo1784	denovo3	denovo1358	denovo1381
	denovo1894	denovo1775	denovo490	denovo746
	denovo2845	denovo1755	denovo98	denovo888
	denovo844	denovo1665	denovo1369	denovo383
	denovo861	denovo719	denovo61	denovo1324
	denovo2382	denovo2956	denovo2487	denovo463
	denovo878	denovo458	denovo50	denovo709
	denovo1203	denovo431	denovo2524	denovo2352
	denovo1079	denovo2946	denovo1128	denovo2146
	denovo1774	denovo26	denovo2289	denovo5
	denovo1021	denovo860	denovo134	denovo965
	denovo204	denovo124	denovo1435	denovo2748
	denovo2570	denovo1553	denovo1926	denovo2093
	denovo674	denovo387	denovo1611	denovo2901
	denovo2219	denovo2252	denovo1247	denovo2865
	denovo197	denovo1950	denovo658	denovo1
	denovo262	denovo2253	denovo1381	denovo725
	denovo395	denovo2018	denovo746	denovo545
	denovo2842	denovo13	denovo888	denovo1751
	denovo804	denovo1412	denovo383	denovo2752
	denovo3	denovo900	denovo1654	denovo416
	denovo2201	denovo2799	denovo2073	denovo328
	denovo1775	denovo1782	denovo1324	denovo2140
	denovo1665	denovo528	denovo1676	denovo729
	denovo719	denovo1083	denovo2352	denovo2299
	denovo431	denovo429	denovo2146	denovo2228
	denovo2946	denovo247	denovo5	denovo2221
	denovo26	denovo1643	denovo2384	denovo411
	denovo2815	denovo1003	denovo2379	denovo1876
	denovo860	denovo215	denovo3029	denovo82
	denovo124	denovo2153	denovo2093	denovo814
	denovo1553	denovo1623	denovo2865	denovo954
	denovo371	denovo567	denovo1	denovo1604
	denovo893	denovo1521	denovo725	denovo1408
	denovo387	denovo2257	denovo1751	denovo919
	denovo2252	denovo2085	denovo416	denovo442
	denovo2450	denovo28	denovo328	denovo43
	denovo1950	denovo18	denovo2140	denovo1495
	denovo2584	denovo202	denovo729	denovo731
	denovo2018	denovo1358	denovo2228	denovo1804
	denovo13	denovo98	denovo411	denovo3072
	denovo1412	denovo61	denovo82	denovo1149
	denovo900	denovo2788	denovo814	denovo2528
	denovo2799	denovo50	denovo1738	denovo702
	denovo528	denovo2524	denovo954	denovo2621
	denovo1083	denovo1128	denovo1604	denovo948
	denovo247	denovo134	denovo1408	denovo831
	denovo1643	denovo847	denovo919	denovo1278
	denovo1379	denovo658	denovo442	denovo1484
	denovo1639	denovo746	denovo1731	denovo1626
	denovo2969	denovo888	denovo43	denovo553
	denovo215	denovo383	denovo2507	denovo1980
	denovo1623	denovo2431	denovo1064	denovo3095
	denovo567	denovo1137	denovo731	denovo2881
	denovo1521	denovo1423	denovo1563	denovo300
	denovo1310	denovo998	denovo1804	denovo1812
	denovo2257	denovo2954	denovo3072	denovo2659
	denovo2085	denovo298	denovo1149	denovo1579
	denovo28	denovo1199	denovo2528	denovo32
	denovo18	denovo2073	denovo2098	denovo323
	denovo2028	denovo2908	denovo831	denovo119
	denovo694	denovo2167	denovo1332	denovo420
	denovo202	denovo1676	denovo2857	denovo2767
	denovo1358	denovo463	denovo1484	denovo1745
	denovo490	denovo1711	denovo856	denovo226
	denovo98	denovo2146	denovo1626	denovo335
	denovo61	denovo1528	denovo553	denovo1786
	denovo2487	denovo5	denovo1953	denovo3049
	denovo50	denovo965	denovo3095	denovo2631
	denovo2524	denovo77	denovo300	denovo1444
	denovo1128	denovo618	denovo1054	denovo2112
	denovo2278	denovo2865	denovo624	denovo1705
	denovo2362	denovo1	denovo2397	denovo1532
	denovo2289	denovo2235	denovo1579	denovo1116
	denovo134	denovo545	denovo32	denovo558
	denovo1926	denovo2681	denovo1915	denovo1694
	denovo847	denovo328	denovo323	denovo572
	denovo1247	denovo1180	denovo119	denovo1155
	denovo658	denovo2140	denovo420	denovo496
	denovo1898	denovo729	denovo2493	denovo1454
	denovo746	denovo2299	denovo226	denovo1346
	denovo888	denovo1465	denovo335	denovo1543
	denovo383	denovo1164	denovo3049	denovo667
	denovo2431	denovo1098	denovo1689	denovo2151
	denovo1137	denovo411	denovo2631	denovo2884
	denovo1423	denovo92	denovo1444	denovo188
	denovo998	denovo82	denovo2496	denovo2400
	denovo298	denovo59	denovo1705	denovo434
	denovo1199	denovo1596	denovo1116	denovo785
	denovo2073	denovo2806	denovo2485	denovo686
	denovo1324	denovo814	denovo903	denovo2310
	denovo463	denovo1604	denovo2730	denovo788
	denovo709	denovo42	denovo2862	denovo421
	denovo1711	denovo621	denovo558	denovo3062
	denovo2352	denovo919	denovo1694	denovo2148
	denovo2146	denovo1731	denovo572	denovo385
	denovo1528	denovo252	denovo496	denovo393
	denovo176	denovo976	denovo1854	denovo715
	denovo5	denovo43	denovo1346	denovo1575
	denovo965	denovo1495	denovo2515	denovo583
	denovo77	denovo1064	denovo1543	denovo2038
	denovo618	denovo2596	denovo667	denovo366
	denovo2835	denovo731	denovo2577	denovo1416
	denovo2865	denovo2007	denovo188	denovo1300
	denovo1	denovo1237	denovo2400	denovo507
	denovo545	denovo984	denovo434	denovo660
	denovo1779	denovo2098	denovo785	denovo1157
	denovo1751	denovo948	denovo686	denovo1551
	denovo2681	denovo21	denovo2724	denovo591
	denovo416	denovo114	denovo255	denovo1115
	denovo328	denovo831	denovo2680	denovo1609
	denovo1180	denovo2857	denovo2310	denovo2944
	denovo729	denovo456	denovo122	denovo953
	denovo428	denovo177	denovo421	denovo808
	denovo2299	denovo856	denovo3062	denovo665
	denovo1465	denovo553	denovo2241	denovo1929
	denovo1164	denovo1980	denovo2601	denovo2427
	denovo1098	denovo1831	denovo385	denovo1741
	denovo2228	denovo1953	denovo393	denovo2522
	denovo2271	denovo1254	denovo715	denovo1869
	denovo92	denovo300	denovo867	denovo2301
	denovo82	denovo1965	denovo583	denovo1993
	denovo59	denovo2765	denovo2038	denovo1796
	denovo1596	denovo1054	denovo366	denovo1489
	denovo2806	denovo1778	denovo1892	denovo2386
	denovo814	denovo624	denovo1416	denovo2137
	denovo2068	denovo2659	denovo507	denovo291
	denovo954	denovo1579	denovo660	denovo149
	denovo833	denovo2543	denovo1157	denovo938
	denovo1604	denovo32	denovo3043	denovo1846
	denovo42	denovo323	denovo591	denovo500
	denovo621	denovo2444	denovo1115	denovo2320
	denovo919	denovo420	denovo2119	denovo925
	denovo2342	denovo2292	denovo1609	denovo593
	denovo1170	denovo2586	denovo3035	denovo2644
	denovo252	denovo2767	denovo953	denovo655
	denovo976	denovo2330	denovo808	denovo455
	denovo43	denovo1745	denovo2614	denovo2305
	denovo1495	denovo2493	denovo2427	denovo2623
	denovo1064	denovo226	denovo1869	denovo1933
	denovo2596	denovo335	denovo2301	denovo469
	denovo731	denovo2708	denovo2873	denovo1144
	denovo1237	denovo1716	denovo1796	denovo2763
	denovo984	denovo2332	denovo1045	denovo3107
	denovo2098	denovo2940	denovo1489	denovo2895
	denovo702	denovo1532	denovo2126	denovo2004
	denovo2621	denovo2196	denovo2386	denovo2158
	denovo21	denovo1209	denovo2137	denovo1192
	denovo114	denovo572	denovo3034	denovo1811
	denovo831	denovo473	denovo291	denovo1172
	denovo2857	denovo1510	denovo149	denovo2127
	denovo456	denovo391	denovo938	denovo349
	denovo177	denovo2650	denovo1846	denovo2501
	denovo1403	denovo1581	denovo500	denovo1918
	denovo553	denovo1346	denovo2320	denovo1505
	denovo1831	denovo231	denovo2615	denovo2526
	denovo1953	denovo667	denovo925	denovo1748
	denovo2810	denovo2577	denovo2100	denovo3089
	denovo1254	denovo1512	denovo593	denovo1007
	denovo300	denovo188	denovo655	denovo224
	denovo1965	denovo1287	denovo455	denovo234
	denovo1054	denovo434	denovo2602	denovo405
	denovo1778	denovo2564	denovo1933	denovo1930
	denovo624	denovo686	denovo1826	denovo250
	denovo1579	denovo307	denovo469	denovo1245
	denovo32	denovo255	denovo1144	denovo2489
	denovo323	denovo677	denovo3107	denovo1288
	denovo119	denovo2559	denovo2895	denovo3061
	denovo420	denovo1939	denovo2049	denovo3111
	denovo2292	denovo2680	denovo3033	denovo2341
	denovo2586	denovo788	denovo2158	denovo2381
	denovo2697	denovo1942	denovo1192	denovo585
	denovo2147	denovo699	denovo1172	denovo2738
	denovo1745	denovo1760	denovo2127	denovo744
	denovo226	denovo2241	denovo349	denovo3069
	denovo1072	denovo2101	denovo2501	denovo23
	denovo335	denovo2601	denovo1505	denovo2150
	denovo2463	denovo112	denovo2276	denovo1036
	denovo2708	denovo385	denovo1748	denovo629
	denovo3049	denovo393	denovo224	denovo1710
	denovo2332	denovo715	denovo234	denovo52
	denovo1444	denovo638	denovo405	denovo1692
	denovo1705	denovo867	denovo1697	denovo648
	denovo1219	denovo1580	denovo250	denovo999
	denovo1532	denovo2173	denovo2489	denovo1211
	denovo2196	denovo366	denovo3061	denovo1860
	denovo2485	denovo1631	denovo585	denovo1753
	denovo903	denovo2552	denovo2738	denovo1632
	denovo558	denovo1300	denovo744	denovo2294
	denovo1209	denovo2994	denovo3069	denovo646
	denovo1694	denovo791	denovo23	denovo3084
	denovo572	denovo507	denovo2150	denovo875
	denovo536	denovo1157	denovo1036	denovo1130
	denovo1510	denovo125	denovo629	denovo1260
	denovo1155	denovo2250	denovo1395	denovo2410
	denovo496	denovo1115	denovo52	denovo700
	denovo391	denovo2119	denovo1692	denovo288
	denovo1581	denovo1609	denovo648	denovo848
	denovo2986	denovo2944	denovo999	denovo689
	denovo1346	denovo1102	denovo8	denovo3099
	denovo2515	denovo2336	denovo1211	denovo2634
	denovo1726	denovo611	denovo2987	denovo1517
	denovo231	denovo196	denovo2863	denovo1342
	denovo2107	denovo2786	denovo1753	denovo174
	denovo667	denovo1929	denovo646	denovo590
	denovo2577	denovo2937	denovo875	denovo200
	denovo2151	denovo100	denovo1260	denovo650
	denovo1512	denovo2427	denovo2410	denovo2628
	denovo188	denovo3009	denovo700	denovo777
	denovo1287	denovo756	denovo1383	denovo2688
	denovo2679	denovo2301	denovo288	denovo29
	denovo1602	denovo1147	denovo848	denovo2281
	denovo434	denovo312	denovo689	denovo1011
	denovo785	denovo277	denovo3099	denovo1978
	denovo686	denovo1039	denovo1517	denovo707
	denovo307	denovo1993	denovo1342	denovo84
	denovo2724	denovo895	denovo174	denovo2420
	denovo255	denovo2452	denovo590	denovo36
	denovo2996	denovo236	denovo200	denovo3097
	denovo677	denovo1045	denovo2288	denovo1986
	denovo1939	denovo3020	denovo777	denovo1139
	denovo2680	denovo2793	denovo1797	denovo1197
	denovo122	denovo767	denovo29	denovo2308
	denovo699	denovo1391	denovo217	denovo1226
	denovo421	denovo2803	denovo2281	denovo422
	denovo3062	denovo806	denovo1011	denovo941
	denovo2241	denovo264	denovo1978	denovo57
	denovo2101	denovo596	denovo707	denovo1269
	denovo2601	denovo500	denovo84	denovo3087
	denovo112	denovo1824	denovo551	denovo103
	denovo385	denovo143	denovo36	denovo2521
	denovo2369	denovo2926	denovo355	denovo1305
	denovo393	denovo1398	denovo3097	denovo127
	denovo1166	denovo2644	denovo1986	denovo2906
	denovo715	denovo655	denovo2874	denovo1806
	denovo638	denovo455	denovo2723	denovo267
	denovo2372	denovo601	denovo1197	denovo2075
	denovo1580	denovo469	denovo1849	denovo684
	denovo2173	denovo1144	denovo1226	denovo1567
	denovo2038	denovo2763	denovo422	denovo292
	denovo366	denovo1770	denovo941	denovo2224
	denovo1631	denovo1641	denovo57	denovo2108
	denovo2552	denovo1769	denovo1269	denovo44
	denovo1300	denovo1092	denovo3087	denovo1427
	denovo2994	denovo1548	denovo103	denovo472
	denovo791	denovo2004	denovo444	denovo1592
	denovo507	denovo2374	denovo2521	denovo19
	denovo1157	denovo1587	denovo1133	denovo1448
	denovo1551	denovo2775	denovo127	denovo2890
	denovo3043	denovo1811	denovo1806	denovo2142
	denovo125	denovo1172	denovo267	denovo3092
	denovo2250	denovo2448	denovo684	denovo1158
	denovo2119	denovo2536	denovo1567	denovo1281
	denovo2944	denovo62	denovo292	denovo14
	denovo1102	denovo2127	denovo2224	denovo1859
	denovo2336	denovo2690	denovo44	denovo1995
	denovo2847	denovo349	denovo1427	denovo1361
	denovo196	denovo2526	denovo472	denovo730
	denovo2021	denovo910	denovo19	denovo620
	denovo1929	denovo95	denovo991	denovo316
	denovo100	denovo2131	denovo706	denovo569
	denovo3009	denovo1007	denovo1448	denovo1160
	denovo2826	denovo224	denovo2890	denovo1255
	denovo2301	denovo234	denovo1158	denovo897
	denovo1147	denovo405	denovo1281	denovo284
	denovo312	denovo1697	denovo14	denovo817
	denovo277	denovo1930	denovo3040	denovo1541
	denovo1039	denovo250	denovo1995	denovo60
	denovo1993	denovo2442	denovo1361	denovo180
	denovo895	denovo1288	denovo1522	denovo2406
	denovo2452	denovo3061	denovo730	denovo1501
	denovo3019	denovo2780	denovo620	denovo1700
	denovo1045	denovo2341	denovo316	denovo3046
	denovo1489	denovo585	denovo1318	denovo12
	denovo760	denovo1955	denovo569	denovo1200
	denovo3020	denovo23	denovo1255	denovo905
	denovo291	denovo2150	denovo897	denovo2508
	denovo767	denovo629	denovo284	denovo1473
	denovo2262	denovo1395	denovo817	denovo155
	denovo2185	denovo52	denovo1541	denovo418
	denovo2803	denovo1896	denovo60	denovo2837
	denovo1290	denovo2211	denovo180	denovo161
	denovo806	denovo461	denovo2114	denovo1983
	denovo264	denovo920	denovo3046	denovo3074
	denovo500	denovo1692	denovo12	denovo1699
	denovo2817	denovo8	denovo1909	denovo865
	denovo143	denovo1211	denovo1200	denovo246
	denovo925	denovo2987	denovo905	denovo1503
	denovo2926	denovo975	denovo2508	denovo1339
	denovo1398	denovo1632	denovo2480	denovo67
	denovo960	denovo2294	denovo1473	denovo2136
	denovo655	denovo2429	denovo155	denovo890
	denovo455	denovo2550	denovo418	denovo116
	denovo601	denovo700	denovo1496	denovo1615
	denovo2305	denovo1383	denovo1736	denovo345
	denovo1826	denovo768	denovo2837	denovo1819
	denovo2465	denovo2689	denovo161	denovo2924
	denovo469	denovo245	denovo2661	denovo415
	denovo1144	denovo1724	denovo1699	denovo764
	denovo2763	denovo2998	denovo1759	denovo1442
	denovo1770	denovo2435	denovo865	denovo821
	denovo1641	denovo1418	denovo246	denovo1866
	denovo1769	denovo689	denovo1503	denovo2178
	denovo2049	denovo1460	denovo67	denovo952
	denovo2004	denovo1962	denovo2388	denovo2715
	denovo2374	denovo2581	denovo116	denovo1927
	denovo987	denovo131	denovo1615	denovo1271
	denovo1587	denovo1342	denovo345	denovo2518
	denovo2775	denovo2188	denovo415	denovo1853
	denovo1811	denovo590	denovo764	denovo1027
	denovo2696	denovo1057	denovo1442	denovo2407
	denovo1172	denovo2770	denovo821	denovo2036
	denovo2536	denovo29	denovo1527	denovo2059
	denovo62	denovo217	denovo2178	denovo1704
	denovo2127	denovo1122	denovo952	denovo2161
	denovo2690	denovo2350	denovo2715	denovo916
	denovo349	denovo259	denovo1927	denovo90
	denovo1286	denovo1011	denovo1271	denovo2753
	denovo2267	denovo1978	denovo2518	denovo191
	denovo727	denovo2657	denovo1853	denovo1119
	denovo2526	denovo2076	denovo1027	denovo381
	denovo910	denovo36	denovo2036	denovo3023
	denovo95	denovo355	denovo2059	denovo1920
	denovo2276	denovo3097	denovo535	denovo1621
	denovo2131	denovo1179	denovo2161	denovo171
	denovo1652	denovo2315	denovo916	denovo2058
	denovo1748	denovo2308	denovo2869	denovo448
	denovo1007	denovo1226	denovo90	denovo2756
	denovo224	denovo422	denovo2753	denovo1530
	denovo234	denovo613	denovo191	denovo742
	denovo405	denovo57	denovo165	denovo3056
	denovo1930	denovo1269	denovo2858	denovo969
	denovo250	denovo103	denovo1119	denovo884
	denovo2442	denovo2521	denovo3023	denovo927
	denovo1288	denovo1133	denovo1085	denovo377
	denovo187	denovo512	denovo171	denovo1099
	denovo2780	denovo1305	denovo448	denovo1976
	denovo2341	denovo127	denovo2756	denovo25
	denovo2348	denovo2808	denovo742	denovo549
	denovo585	denovo267	denovo3056	denovo2971
	denovo1955	denovo2075	denovo969	denovo2296
	denovo23	denovo147	denovo884	denovo2755
	denovo2150	denovo292	denovo927	denovo482
	denovo629	denovo2248	denovo1916	denovo2423
	denovo52	denovo1427	denovo1099	denovo2892
	denovo1896	denovo1592	denovo2089	denovo352
	denovo2211	denovo19	denovo1976	denovo1052
	denovo1692	denovo991	denovo25	denovo560
	denovo648	denovo3017	denovo549	denovo1873
	denovo2846	denovo1424	denovo2296	denovo1142
	denovo8	denovo354	denovo1988	denovo363
	denovo1211	denovo1373	denovo2498	denovo1922
	denovo2987	denovo14	denovo2048	denovo1661
	denovo975	denovo3040	denovo1972	denovo1708
	denovo2825	denovo2968	denovo2755	denovo580
	denovo1753	denovo1044	denovo482	denovo2154
	denovo2091	denovo730	denovo1659	denovo3071
	denovo2991	denovo398	denovo1174	denovo1059
	denovo700	denovo2095	denovo352	denovo1862
	denovo1383	denovo316	denovo1052	denovo167
	denovo768	denovo2673	denovo560	denovo759
	denovo2689	denovo1160	denovo1873	denovo754
	denovo245	denovo2818	denovo2050	denovo1919
	denovo1724	denovo284	denovo363	denovo1750
	denovo848	denovo817	denovo1922	denovo1935
	denovo2998	denovo314	denovo1661	denovo846
	denovo2435	denovo2482	denovo2965	denovo1386
	denovo1418	denovo60	denovo2154	denovo799
	denovo689	denovo180	denovo3071	denovo2933
	denovo3099	denovo2406	denovo1059	denovo1385
	denovo1795	denovo2327	denovo3031	denovo2993
	denovo1460	denovo2114	denovo1862	denovo1871
	denovo1517	denovo12	denovo167	denovo1303
	denovo1962	denovo2557	denovo759	denovo396
	denovo2581	denovo1200	denovo754	denovo228
	denovo131	denovo1515	denovo2503	denovo325
	denovo1342	denovo1165	denovo1750	denovo1572
	denovo2188	denovo905	denovo846	denovo587
	denovo590	denovo2480	denovo799	denovo2306
	denovo2288	denovo2084	denovo1385	denovo659
	denovo1640	denovo1473	denovo2876	denovo1985
	denovo2770	denovo155	denovo2686	denovo1565
	denovo2688	denovo418	denovo205	denovo1068
	denovo29	denovo698	denovo2205	denovo110
	denovo1122	denovo864	denovo1871	denovo1488
	denovo1956	denovo161	denovo396	denovo2604
	denovo2350	denovo2024	denovo228	denovo3105
	denovo259	denovo336	denovo325	denovo914
	denovo1011	denovo1875	denovo2729	denovo1025
	denovo2657	denovo1109	denovo1572	denovo1573
	denovo2076	denovo2574	denovo47	denovo3094
	denovo36	denovo2661	denovo2877	denovo1005
	denovo355	denovo1486	denovo587	denovo997
	denovo3097	denovo1043	denovo2306	denovo1344
	denovo1179	denovo1082	denovo659	denovo3086
	denovo2315	denovo1759	denovo921	denovo3103
	denovo2874	denovo246	denovo627	denovo2080
	denovo1226	denovo2813	denovo110	denovo1207
	denovo422	denovo2193	denovo1908	denovo722
	denovo613	denovo2562	denovo1685	denovo46
	denovo941	denovo67	denovo2604	denovo704
	denovo57	denovo662	denovo1025	denovo74
	denovo1269	denovo890	denovo1573	denovo243
	denovo103	denovo116	denovo3094	denovo1590
	denovo444	denovo1615	denovo1005	denovo710
	denovo512	denovo1388	denovo997	denovo989
	denovo1305	denovo20	denovo1344	denovo1322
	denovo127	denovo345	denovo3086	denovo1479
	denovo2808	denovo1819	denovo1529	denovo219
	denovo939	denovo415	denovo3103	denovo654
	denovo2906	denovo636	denovo2080	denovo286
	denovo267	denovo764	denovo1207	denovo540
	denovo2475	denovo821	denovo1538	denovo794
	denovo2849	denovo2178	denovo722	denovo388
	denovo2075	denovo2171	denovo46	denovo2605
	denovo1567	denovo1380	denovo993	denovo2065
	denovo147	denovo1455	denovo704	denovo776
	denovo292	denovo1271	denovo74	denovo641
	denovo2224	denovo2518	denovo243	denovo1294
	denovo44	denovo2407	denovo1590	denovo189
	denovo2248	denovo2036	denovo989	denovo1013
	denovo1427	denovo1104	denovo2383	denovo1687
	denovo19	denovo2234	denovo1322	denovo774
	denovo1552	denovo1577	denovo1479	denovo1441
	denovo991	denovo1704	denovo2123	denovo930
	denovo3017	denovo916	denovo2636	denovo2412
	denovo706	denovo435	denovo219	denovo425
	denovo1424	denovo2869	denovo654	denovo153
	denovo1448	denovo571	denovo1695	denovo2888
	denovo354	denovo90	denovo286	denovo2000
	denovo1281	denovo2753	denovo2286	denovo886
	denovo14	denovo194	denovo540	denovo626
	denovo1995	denovo222	denovo794	denovo1023
	denovo2968	denovo191	denovo388	denovo211
	denovo1522	denovo165	denovo776	denovo2078
	denovo1044	denovo505	denovo641	denovo1228
	denovo2455	denovo2565	denovo1294	denovo1499
	denovo730	denovo1119	denovo2395	denovo850
	denovo398	denovo381	denovo862	denovo801
	denovo2095	denovo1835	denovo781	denovo1535
	denovo3006	denovo2591	denovo189	denovo479
	denovo316	denovo2936	denovo1013	denovo2134
	denovo1400	denovo171	denovo2870	denovo54
	denovo2818	denovo951	denovo2484	denovo182
	denovo1255	denovo2544	denovo1472	denovo2042
	denovo897	denovo1000	denovo425	denovo438
	denovo284	denovo448	denovo153	denovo723
	denovo3010	denovo305	denovo2888	denovo1371
	denovo314	denovo1937	denovo2000	denovo2742
	denovo60	denovo2801	denovo886	denovo40
	denovo180	denovo2797	denovo626	denovo2897
	denovo2406	denovo2323	denovo211	denovo3025
	denovo3046	denovo2756	denovo2078	denovo1663
	denovo12	denovo34	denovo2198	denovo489
	denovo1200	denovo1218	denovo1228	denovo2511
	denovo2704	denovo2166	denovo2611	denovo2156
	denovo870	denovo2539	denovo1499	denovo1297
	denovo1515	denovo25	denovo2118	denovo1257
	denovo1165	denovo2649	denovo850	denovo1678
	denovo905	denovo1094	denovo801	denovo2741
	denovo155	denovo272	denovo1262	denovo207
	denovo418	denovo400	denovo479	denovo2097
	denovo698	denovo1659	denovo2134	denovo2758
	denovo864	denovo1222	denovo54	denovo539
	denovo2837	denovo2346	denovo182	denovo1821
	denovo161	denovo1958	denovo2042	denovo145
	denovo2024	denovo1947	denovo438	denovo2625
	denovo336	denovo912	denovo723	denovo2499
	denovo1875	denovo1174	denovo1241	denovo331
	denovo2574	denovo1722	denovo1371	denovo2546
	denovo1486	denovo2768	denovo1561	denovo615
	denovo1043	denovo2821	denovo40	denovo3066
	denovo669	denovo1873	denovo3025	denovo1364
	denovo1082	denovo1393	denovo1663	denovo332
	denovo1759	denovo2921	denovo489	denovo943
	denovo865	denovo81	denovo2156	denovo664
	denovo246	denovo163	denovo1297	denovo1190
	denovo1503	denovo2782	denovo1257	denovo135
	denovo2193	denovo1520	denovo1678	denovo2231
	denovo67	denovo1661	denovo696	denovo2056
	denovo1467	denovo1717	denovo207	denovo1308
	denovo2367	denovo2660	denovo2097	denovo578
	denovo1603	denovo1291	denovo2758	denovo1087
	denovo662	denovo1017	denovo1243	denovo348
	denovo116	denovo580	denovo1647	denovo672
	denovo1615	denovo2154	denovo145	denovo1049
	denovo1388	denovo2183	denovo2625	denovo1438
	denovo20	denovo1031	denovo2499	denovo239
	denovo345	denovo1767	denovo331	denovo1338
	denovo415	denovo2776	denovo615	denovo2923
	denovo764	denovo167	denovo2086	denovo1195
	denovo1140	denovo759	denovo3066	denovo2617
	denovo821	denovo2948	denovo1364	denovo241
	denovo1527	denovo1550	denovo332	denovo2641
	denovo2178	denovo1585	denovo943	denovo634
	denovo2171	denovo1584	denovo664	denovo3076
	denovo1557	denovo554	denovo1190	denovo503
	denovo2360	denovo1267	denovo135	denovo2627
	denovo2715	denovo2260	denovo3058	denovo740
	denovo1380	denovo1386	denovo2721	denovo1627
	denovo1271	denovo799	denovo1308	denovo1450
	denovo2518	denovo1385	denovo294	denovo784
	denovo1853	denovo2686	denovo578	denovo1671
	denovo2033	denovo205	denovo2665	denovo1214
	denovo1104	denovo1763	denovo1087	denovo679
	denovo1577	denovo494	denovo348	denovo836
	denovo2161	denovo2467	denovo672	denovo1809
	denovo916	denovo325	denovo239	denovo1997
	denovo435	denovo47	denovo1338	denovo828
	denovo2869	denovo2877	denovo1195	denovo1035
	denovo571	denovo587	denovo241	denovo823
	denovo1356	denovo2583	denovo2641	denovo2747
	denovo194	denovo659	denovo634	denovo66
	denovo222	denovo921	denovo3076	denovo1124
	denovo191	denovo1565	denovo2116	denovo2911
	denovo165	denovo1250	denovo740	denovo717
	denovo505	denovo627	denovo1627	denovo303
	denovo2858	denovo110	denovo1450	denovo370
	denovo1409	denovo1880	denovo784	denovo138
	denovo381	denovo1685	denovo679	denovo902
	denovo1184	denovo1488	denovo1613	denovo1453
	denovo1835	denovo1968	denovo1850	denovo311
	denovo2591	denovo1263	denovo836	denovo334
	denovo1085	denovo1110	denovo1809	denovo2516
	denovo171	denovo2604	denovo1997	denovo1752
	denovo951	denovo857	denovo1035	denovo2414
	denovo2544	denovo3094	denovo256	denovo3080
	denovo1000	denovo2789	denovo823	denovo623
	denovo448	denovo1005	denovo66	denovo945
	denovo305	denovo1529	denovo1734	denovo254
	denovo2801	denovo934	denovo2911	denovo3078
	denovo1530	denovo779	denovo717	denovo811
	denovo3022	denovo2080	denovo2492	denovo1706
	denovo742	denovo1538	denovo2441	denovo2425
	denovo969	denovo608	denovo2839	denovo2871
	denovo927	denovo1284	denovo595	denovo510
	denovo34	denovo873	denovo303	denovo813
	denovo1218	denovo704	denovo370	denovo2396
	denovo1916	denovo2245	denovo2052	denovo433
	denovo1099	denovo1772	denovo138	denovo121
	denovo2089	denovo74	denovo2731	denovo701
	denovo1976	denovo243	denovo902	denovo690
	denovo2539	denovo1590	denovo2606	denovo263
	denovo1221	denovo2917	denovo1073	denovo146
	denovo25	denovo1490	denovo2392	denovo390
	denovo2649	denovo55	denovo2495	denovo577
	denovo2971	denovo2736	denovo334	denovo676
	denovo2296	denovo219	denovo1752	denovo2291
	denovo1844	denovo86	denovo3065	denovo2759
	denovo2498	denovo286	denovo2414	denovo1343
	denovo1816	denovo906	denovo2325	denovo111
	denovo272	denovo794	denovo623	denovo552
	denovo400	denovo2218	denovo945	denovo1103
	denovo1659	denovo2958	denovo1020	denovo651
	denovo2030	denovo959	denovo811	denovo839
	denovo1222	denovo2015	denovo1706	denovo498
	denovo1958	denovo424	denovo2871	denovo1856
	denovo912	denovo776	denovo2055	denovo899
	denovo2892	denovo1294	denovo510	denovo632
	denovo1174	denovo1233	denovo2610	denovo2298
	denovo1722	denovo525	denovo2396	denovo832
	denovo1052	denovo2239	denovo433	denovo2404
	denovo2768	denovo781	denovo121	denovo1620
	denovo2821	denovo189	denovo701	denovo2184
	denovo1873	denovo1013	denovo690	denovo747
	denovo1393	denovo1687	denovo263	denovo367
	denovo2921	denovo1121	denovo146	denovo160
	denovo81	denovo774	denovo390	denovo739
	denovo363	denovo1162	denovo41	denovo2912
	denovo2782	denovo930	denovo2003	denovo237
	denovo3015	denovo556	denovo577	denovo1188
	denovo2851	denovo2412	denovo676	denovo2639
	denovo1520	denovo2852	denovo2291	denovo2525
	denovo1708	denovo1472	denovo1152	denovo1229
	denovo1291	denovo153	denovo2486	denovo530
	denovo2965	denovo2888	denovo1343	denovo923
	denovo580	denovo1182	denovo2199	denovo2263
	denovo1151	denovo626	denovo111	denovo63
	denovo2183	denovo1469	denovo552	denovo1740
	denovo1031	denovo211	denovo1595	denovo2203
	denovo1767	denovo2655	denovo2866	denovo1999
	denovo1059	denovo2078	denovo651	denovo841
	denovo2989	denovo1757	denovo839	denovo372
	denovo2776	denovo2457	denovo498	denovo582
	denovo167	denovo1634	denovo1856	denovo478
	denovo1550	denovo2973	denovo2867	denovo2632
	denovo1585	denovo1635	denovo1407	denovo1105
	denovo1750	denovo2671	denovo632	denovo589
	denovo554	denovo869	denovo885	denovo2761
	denovo2260	denovo479	denovo2298	denovo476
	denovo799	denovo1457	denovo832	denovo594
	denovo2933	denovo1605	denovo2957	denovo24
	denovo736	denovo54	denovo1620	denovo1666
	denovo2376	denovo2177	denovo2184	denovo1992
	denovo2993	denovo182	denovo718	denovo278
	denovo453	denovo2042	denovo747	denovo2479
	denovo2876	denovo438	denovo367	denovo517
	denovo2686	denovo2560	denovo160	denovo378
	denovo205	denovo2168	denovo739	denovo2451
	denovo1763	denovo1371	denovo2912	denovo868
	denovo1061	denovo1561	denovo237	denovo1864
	denovo2467	denovo40	denovo1188	denovo1744
	denovo1828	denovo2675	denovo1112	denovo2719
	denovo2473	denovo3025	denovo3044	denovo1946
	denovo228	denovo489	denovo1229	denovo185
	denovo325	denovo2181	denovo530	denovo2220
	denovo47	denovo2156	denovo923	denovo3102
	denovo2877	denovo2975	denovo2263	denovo2891
	denovo587	denovo1257	denovo63	denovo2904
	denovo681	denovo2226	denovo1740	denovo937
	denovo2459	denovo2663	denovo2203	denovo872
	denovo519	denovo207	denovo1999	denovo2190
	denovo921	denovo2758	denovo2111	denovo484
	denovo1565	denovo1430	denovo372	denovo376
	denovo1250	denovo145	denovo478	denovo1193
	denovo2980	denovo2546	denovo2632	denovo2387
	denovo1353	denovo2086	denovo1105	denovo1436
	denovo627	denovo1364	denovo589	denovo1732
	denovo110	denovo1077	denovo892	denovo2807
	denovo1685	denovo2572	denovo594	denovo2285
	denovo2977	denovo2706	denovo1666	denovo1989
	denovo1968	denovo332	denovo278	denovo1274
	denovo1263	denovo943	denovo517	denovo606
	denovo1110	denovo664	denovo378	denovo1417
	denovo2604	denovo2335	denovo1046	denovo2953
	denovo857	denovo1190	denovo868	denovo2902
	denovo1005	denovo135	denovo1864	denovo93
	denovo1344	denovo2056	denovo1744	denovo1446
	denovo1529	denovo1420	denovo2328	denovo720
	denovo934	denovo1308	denovo1078	denovo464
	denovo2080	denovo294	denovo2853	denovo2409
	denovo1207	denovo578	denovo2719	denovo2910
	denovo1538	denovo2665	denovo185	denovo564
	denovo608	denovo1107	denovo2220	denovo1259
	denovo1284	denovo1087	denovo2904	denovo2749
	denovo762	denovo348	denovo937	denovo1707
	denovo873	denovo810	denovo1644	denovo491
	denovo749	denovo752	denovo2124	denovo320
	denovo1772	denovo1546	denovo2728	denovo4
	denovo1153	denovo1600	denovo484	denovo2642
	denovo74	denovo1049	denovo376	denovo966
	denovo243	denovo239	denovo1193	denovo190
	denovo1590	denovo2255	denovo2387	denovo522
	denovo1902	denovo1051	denovo1436	denovo178
	denovo989	denovo2598	denovo2711	denovo1089
	denovo2383	denovo338	denovo1732	denovo2129
	denovo2917	denovo2923	denovo1614	denovo1127
	denovo1479	denovo150	denovo2285	denovo1658
	denovo1490	denovo241	denovo1274	denovo657
	denovo55	denovo2593	denovo606	denovo957
	denovo2736	denovo634	denovo1912	denovo2307
	denovo219	denovo503	denovo2318	denovo169
	denovo86	denovo2116	denovo2953	denovo3115
	denovo1695	denovo2627	denovo2902	denovo488
	denovo286	denovo1792	denovo2613	denovo2145
	denovo906	denovo2009	denovo93	denovo2740
	denovo794	denovo1671	denovo1446	denovo142
	denovo2958	denovo318	denovo464	denovo880
	denovo959	denovo282	denovo564	denovo3113
	denovo2015	denovo679	denovo1259	denovo786
	denovo424	denovo967	denovo1794	denovo271
	denovo776	denovo2534	denovo2749	denovo2419
	denovo1294	denovo1850	denovo491	denovo607
	denovo1233	denovo232	denovo2733	denovo78
	denovo525	denovo973	denovo320	denovo859
	denovo781	denovo836	denovo4	denovo1813
	denovo189	denovo828	denovo2642	denovo113
	denovo1013	denovo533	denovo190	denovo401
	denovo1687	denovo1041	denovo522	denovo1481
	denovo1121	denovo1035	denovo178	denovo1570
	denovo774	denovo256	denovo2129	denovo2099
	denovo1162	denovo66	denovo1127	denovo427
	denovo2995	denovo1326	denovo1658	denovo2932
	denovo556	denovo1124	denovo657	denovo529
	denovo2852	denovo2163	denovo1336	denovo133
	denovo1472	denovo347	denovo957	denovo1749
	denovo1728	denovo2934	denovo169	denovo2316
	denovo425	denovo717	denovo1969	denovo2258
	denovo153	denovo2441	denovo537	denovo1625
	denovo2888	denovo1248	denovo3115	denovo326
	denovo1182	denovo595	denovo2791	denovo575
	denovo2000	denovo370	denovo488	denovo1295
	denovo626	denovo138	denovo2145	denovo1800
	denovo2359	denovo1598	denovo2740	denovo992
	denovo3008	denovo902	denovo142	denovo543
	denovo1469	denovo2606	denovo880	denovo3085
	denovo211	denovo311	denovo1975	denovo2529
	denovo2457	denovo1938	denovo271	denovo276
	denovo2611	denovo88	denovo2419	denovo159
	denovo1634	denovo334	denovo607	denovo297
	denovo2973	denovo1428	denovo78	denovo1246
	denovo1499	denovo1752	denovo859	denovo360
	denovo446	denovo1582	denovo2311	denovo826
	denovo2702	denovo2164	denovo918	denovo229
	denovo869	denovo2325	denovo1813	denovo1161
	denovo1890	denovo623	denovo113	denovo2209
	denovo2963	denovo432	denovo401	denovo419
	denovo479	denovo254	denovo1481	denovo750
	denovo1605	denovo1509	denovo1570	denovo2532
	denovo54	denovo1020	denovo427	denovo1038
	denovo2177	denovo811	denovo3041	denovo1982
	denovo182	denovo2832	denovo529	denovo515
	denovo2042	denovo1283	denovo1560	denovo2416
	denovo438	denovo757	denovo2316	denovo2313
	denovo1241	denovo510	denovo1625	denovo2549
	denovo1599	denovo2610	denovo326	denovo597
	denovo2168	denovo2692	denovo575	denovo3082
	denovo1371	denovo433	denovo1693	denovo1154
	denovo40	denovo121	denovo1295	denovo1903
	denovo3025	denovo701	denovo1800	denovo1340
	denovo2365	denovo690	denovo992	denovo2751
	denovo489	denovo1720	denovo543	denovo2630
	denovo2181	denovo263	denovo2529	denovo1434
	denovo2156	denovo146	denovo276	denovo1746
	denovo2975	denovo390	denovo159	denovo1390
	denovo1678	denovo41	denovo2504	denovo183
	denovo2226	denovo2003	denovo297	denovo1855
	denovo2717	denovo260	denovo1608	denovo2293
	denovo1252	denovo676	denovo1544	denovo1029
	denovo207	denovo2291	denovo1246	denovo1345
	denovo1312	denovo1261	denovo360	denovo31
	denovo2713	denovo2486	denovo826	denovo144
	denovo1430	denovo1943	denovo229	denovo313
	denovo1647	denovo2547	denovo1161	denovo1576
	denovo145	denovo2237	denovo2209	denovo639
	denovo1364	denovo1100	denovo419	denovo668
	denovo1077	denovo2243	denovo750	denovo280
	denovo2572	denovo111	denovo2532	denovo644
	denovo2706	denovo2456	denovo1019	denovo866
	denovo332	denovo1595	denovo71	denovo118
	denovo943	denovo2060	denovo1038	denovo904
	denovo135	denovo617	denovo1982	denovo766
	denovo2056	denovo1856	denovo515	denovo449
	denovo2031	denovo632	denovo2313	denovo195
	denovo1420	denovo1877	denovo2549	denovo1208
	denovo1308	denovo2676	denovo597	denovo1445
	denovo294	denovo2242	denovo1910	denovo120
	denovo1690	denovo1422	denovo2609	denovo37
	denovo578	denovo466	denovo1434	denovo450
	denovo2665	denovo2404	denovo1390	denovo2303
	denovo1107	denovo2943	denovo2494	denovo3067
	denovo1087	denovo2472	denovo1559	denovo1415
	denovo348	denovo1756	denovo2113	denovo2149
	denovo810	denovo2947	denovo183	denovo940
	denovo752	denovo2957	denovo1855	denovo685
	denovo1600	denovo2184	denovo1029	denovo1213
	denovo1049	denovo908	denovo1345	denovo2646
	denovo1438	denovo718	denovo31	denovo3059
	denovo239	denovo2540	denovo313	denovo2035
	denovo2255	denovo2555	denovo1576	denovo2514
	denovo1051	denovo747	denovo639	denovo2928
	denovo2598	denovo367	denovo668	denovo3109
	denovo338	denovo160	denovo280	denovo1114
	denovo2923	denovo2843	denovo3030	denovo666
	denovo1462	denovo1135	denovo290	denovo780
	denovo1195	denovo2787	denovo644	denovo1533
	denovo150	denovo203	denovo118	denovo1090
	denovo2026	denovo2912	denovo904	denovo1146
	denovo241	denovo508	denovo766	denovo961
	denovo2593	denovo237	denovo449	denovo79
	denovo503	denovo2426	denovo2861	denovo198
	denovo2116	denovo2639	denovo195	denovo1277
	denovo2627	denovo1229	denovo1208	denovo894
	denovo1627	denovo980	denovo3063	denovo790
	denovo1792	denovo530	denovo2240	denovo678
	denovo784	denovo2263	denovo120	denovo474
	denovo1671	denovo2251	denovo37	denovo27
	denovo1399	denovo63	denovo450	denovo2513
	denovo318	denovo2025	denovo940	denovo2391
	denovo282	denovo394	denovo685	denovo384
	denovo679	denovo1999	denovo1213	denovo604
	denovo1613	denovo841	denovo3059	denovo1156
	denovo967	denovo2966	denovo2514	denovo399
	denovo1850	denovo372	denovo666	denovo1742
	denovo836	denovo926	denovo1533	denovo1802
	denovo828	denovo2632	denovo1090	denovo1276
	denovo533	denovo1148	denovo1146	denovo2062
	denovo1041	denovo1105	denovo2453	denovo1411
	denovo1035	denovo452	denovo961	denovo1805
	denovo256	denovo589	denovo79	denovo457
	denovo1167	denovo2761	denovo3036	denovo1668
	denovo66	denovo1376	denovo198	denovo1660
	denovo1124	denovo2571	denovo1277	denovo901
	denovo2163	denovo2008	denovo790	denovo1730
	denovo2911	denovo2576	denovo2389	denovo1483
	denovo1555	denovo476	denovo474	denovo1244
	denovo347	denovo2027	denovo2283	denovo2893
	denovo2934	denovo24	denovo807	denovo1306
	denovo2839	denovo693	denovo27	denovo1925
	denovo595	denovo1392	denovo2391	denovo1002
	denovo370	denovo278	denovo2794	denovo688
	denovo138	denovo879	denovo501	denovo2207
	denovo1598	denovo2479	denovo2608	denovo612
	denovo2585	denovo517	denovo1788	denovo1320
	denovo1073	denovo378	denovo384	denovo2202
	denovo2997	denovo2328	denovo604	denovo30
	denovo1938	denovo1078	denovo1156	denovo1629
	denovo1032	denovo2438	denovo399	denovo2152
	denovo88	denovo2719	denovo1169	denovo1899
	denovo334	denovo1946	denovo1742	denovo1129
	denovo1428	denovo1673	denovo1802	denovo1475
	denovo1752	denovo2220	denovo1276	denovo1136
	denovo1582	denovo1923	denovo2062	denovo619
	denovo2164	denovo1882	denovo1141	denovo2744
	denovo2325	denovo130	denovo1411	denovo1067
	denovo623	denovo2814	denovo1805	denovo299
	denovo432	denovo2779	denovo386	denovo3011
	denovo254	denovo745	denovo344	denovo1191
	denovo1020	denovo872	denovo457	denovo527
	denovo811	denovo484	denovo1668	denovo2236
	denovo2832	denovo376	denovo1660	denovo2
	denovo2871	denovo2964	denovo901	denovo1378
	denovo1283	denovo971	denovo1730	denovo1653
	denovo757	denovo1387	denovo1306	denovo2216
	denovo2610	denovo1832	denovo1925	denovo1478
	denovo2692	denovo1193	denovo728	denovo622
	denovo2396	denovo1015	denovo688	denovo1781
	denovo433	denovo301	denovo248	denovo853
	denovo121	denovo2648	denovo1351	denovo486
	denovo2371	denovo849	denovo2202	denovo1656
	denovo701	denovo1732	denovo30	denovo274
	denovo690	denovo2783	denovo1629	denovo932
	denovo1720	denovo2807	denovo1171	denovo91
	denovo146	denovo1989	denovo2152	denovo829
	denovo390	denovo606	denovo97	denovo887
	denovo41	denovo1912	denovo743	denovo403
	denovo2003	denovo2953	denovo1129	denovo947
	denovo260	denovo93	denovo619	denovo1617
	denovo1261	denovo1934	denovo1067	denovo253
	denovo1152	denovo1683	denovo299	denovo1765
	denovo2486	denovo2071	denovo2361	denovo6
	denovo1204	denovo464	denovo1191	denovo175
	denovo2237	denovo2409	denovo1610	denovo2270
	denovo2709	denovo1259	denovo527	denovo1131
	denovo1100	denovo852	denovo964	denovo2138
	denovo111	denovo1669	denovo2	denovo3100
	denovo2456	denovo209	denovo1378	denovo2530
	denovo1595	denovo2700	denovo1653	denovo266
	denovo651	denovo491	denovo566	denovo1981
	denovo2060	denovo320	denovo1691	denovo2889
	denovo1960	denovo1368	denovo2216	denovo322
	denovo1856	denovo2437	denovo1612	denovo413
	denovo632	denovo4	denovo1478	denovo955
	denovo885	denovo2642	denovo622	denovo108
	denovo1877	denovo966	denovo1781	denovo2883
	denovo2676	denovo190	denovo853	denovo2725
	denovo832	denovo522	denovo2430	denovo2222
	denovo2404	denovo178	denovo3054	denovo2620
	denovo2943	denovo2072	denovo1656	denovo1265
	denovo2472	denovo1847	denovo274	denovo2214
	denovo1181	denovo2012	denovo2385	denovo1008
	denovo718	denovo2469	denovo932	denovo2506
	denovo2540	denovo1223	denovo2488	denovo1494
	denovo747	denovo957	denovo91	denovo156
	denovo367	denovo2307	denovo829	denovo2811
	denovo160	denovo1680	denovo887	denovo737
	denovo2843	denovo1374	denovo403	denovo441
	denovo2816	denovo1823	denovo1253	denovo2855
	denovo1135	denovo169	denovo947	denovo106
	denovo203	denovo1176	denovo1617	denovo983
	denovo2912	denovo1969	denovo2900	denovo2046
	denovo237	denovo537	denovo1765	denovo882
	denovo2426	denovo1236	denovo462	denovo600
	denovo980	denovo488	denovo6	denovo573
	denovo530	denovo2740	denovo2270	denovo83
	denovo923	denovo2667	denovo2856	denovo3096
	denovo268	denovo142	denovo1131	denovo1702
	denovo2263	denovo1491	denovo2138	denovo1186
	denovo2251	denovo1333	denovo3100	denovo2223
	denovo63	denovo308	denovo266	denovo962
	denovo1740	denovo1975	denovo2477	denovo978
	denovo2025	denovo2553	denovo322	denovo1675
	denovo394	denovo357	denovo1493	denovo716
	denovo1999	denovo607	denovo108	denovo1542
	denovo841	denovo78	denovo1404	denovo2141
	denovo372	denovo2653	denovo2864	denovo193
	denovo926	denovo2684	denovo2726	denovo373
	denovo478	denovo2311	denovo2883	denovo805
	denovo2268	denovo181	denovo2725	denovo526
	denovo589	denovo1065	denovo1723	denovo1574
	denovo2761	denovo113	denovo2378	denovo697
	denovo1376	denovo401	denovo1914	denovo172
	denovo1842	denovo2446	denovo1265	denovo1662
	denovo2571	denovo1570	denovo2214	denovo692
	denovo2037	denovo642	denovo1601	denovo337
	denovo2576	denovo544	denovo1008	denovo1973
	denovo2027	denovo1230	denovo2506	denovo559
	denovo1666	denovo2932	denovo1494	denovo2887
	denovo1636	denovo361	denovo156	denovo3106
	denovo879	denovo529	denovo737	denovo1500
	denovo2479	denovo230	denovo2855	denovo610
	denovo517	denovo2651	denovo106	denovo724
	denovo378	denovo2589	denovo10	denovo2353
	denovo2451	denovo133	denovo2046	denovo154
	denovo868	denovo2595	denovo882	denovo929
	denovo1078	denovo2316	denovo2122	denovo317
	denovo2104	denovo630	denovo600	denovo2800
	denovo520	denovo1625	denovo573	denovo2512
	denovo2438	denovo2006	denovo83	denovo1874
	denovo2719	denovo326	denovo3096	denovo1928
	denovo1946	denovo793	denovo1702	denovo1498
	denovo1673	denovo575	denovo1186	denovo495
	denovo2220	denovo1589	denovo2223	denovo285
	denovo2891	denovo1295	denovo962	denovo2509
	denovo1923	denovo2529	denovo978	denovo2819
	denovo1882	denovo276	denovo716	denovo210
	denovo130	denovo1313	denovo193	denovo922
	denovo2814	denovo341	denovo373	denovo1502
	denovo1556	denovo1327	denovo526	denovo1564
	denovo1644	denovo2504	denovo1574	denovo2408
	denovo2822	denovo297	denovo1514	denovo1362
	denovo745	denovo1544	denovo697	denovo2519
	denovo872	denovo2568	denovo172	denovo1280
	denovo484	denovo360	denovo1662	denovo126
	denovo2992	denovo2275	denovo692	denovo2063
	denovo2964	denovo2088	denovo2481	denovo1201
	denovo971	denovo1095	denovo1331	denovo1363
	denovo1832	denovo826	denovo1973	denovo206
	denovo1193	denovo229	denovo2051	denovo1618
	denovo1015	denovo419	denovo559	denovo223
	denovo301	denovo2532	denovo3045	denovo258
	denovo2648	denovo2658	denovo3106	denovo346
	denovo2711	denovo71	denovo17	denovo1301
	denovo849	denovo761	denovo610	denovo1808
	denovo1732	denovo1038	denovo2353	denovo68
	denovo2807	denovo599	denovo154	denovo963
	denovo2285	denovo1945	denovo929	denovo2133
	denovo606	denovo515	denovo317	denovo379
	denovo1912	denovo2941	denovo2800	denovo816
	denovo1417	denovo2549	denovo2512	denovo1868
	denovo2841	denovo2662	denovo1874	denovo787
	denovo2902	denovo597	denovo1928	denovo166
	denovo93	denovo772	denovo285	denovo1867
	denovo1683	denovo2401	denovo770	denovo2563
	denovo2071	denovo1340	denovo3073	denovo1256
	denovo1905	denovo1994	denovo210	denovo2616
	denovo2106	denovo1178	denovo922	denovo1703
	denovo1259	denovo1434	denovo1502	denovo1921
	denovo852	denovo2773	denovo1564	denovo2640
	denovo1669	denovo1390	denovo1069	denovo820
	denovo796	denovo1593	denovo1606	denovo436
	denovo2700	denovo2113	denovo1497	denovo1701
	denovo3016	denovo183	denovo1280	denovo506
	denovo3013	denovo1029	denovo126	denovo437
	denovo320	denovo227	denovo1667	denovo1001
	denovo1368	denovo2333	denovo1337	denovo570
	denovo4	denovo1345	denovo738	denovo480
	denovo2642	denovo31	denovo206	denovo1118
	denovo966	denovo2802	denovo1531	denovo548
	denovo190	denovo144	denovo223	denovo33
	denovo178	denovo1576	denovo258	denovo635
	denovo2827	denovo639	denovo2057	denovo65
	denovo2072	denovo280	denovo346	denovo822
	denovo1847	denovo2432	denovo2279	denovo364
	denovo2357	denovo290	denovo2925	denovo235
	denovo2469	denovo644	denovo408	denovo1132
	denovo1127	denovo866	denovo1808	denovo2200
	denovo1223	denovo118	denovo68	denovo1712
	denovo657	denovo766	denovo963	denovo509
	denovo957	denovo449	denovo3055	denovo2622
	denovo2307	denovo1163	denovo379	denovo755
	denovo1680	denovo2861	denovo816	denovo1413
	denovo2054	denovo195	denovo1868	denovo647
	denovo1374	denovo1445	denovo2714	denovo2896
	denovo1823	denovo2240	denovo166	denovo2256
	denovo169	denovo2805	denovo1867	denovo1414
	denovo1176	denovo37	denovo2563	denovo2128
	denovo537	denovo450	denovo1703	denovo2645
	denovo2685	denovo2303	denovo820	denovo22
	denovo1236	denovo1415	denovo436	denovo1843
	denovo488	denovo2844	denovo506	denovo561
	denovo2145	denovo2674	denovo1123	denovo2159
	denovo2740	denovo2462	denovo437	denovo1807
	denovo142	denovo115	denovo2720	denovo584
	denovo1491	denovo101	denovo1001	denovo1798
	denovo1333	denovo940	denovo570	denovo1425
	denovo308	denovo685	denovo1042	denovo2491
	denovo1975	denovo3059	denovo1721	denovo2909
	denovo2553	denovo2035	denovo480	denovo2132
	denovo357	denovo2428	denovo1118	denovo2500
	denovo2831	denovo1114	denovo3050	denovo2531
	denovo78	denovo780	denovo1594	denovo2143
	denovo2684	denovo2022	denovo33	denovo117
	denovo1813	denovo1146	denovo635	denovo2764
	denovo181	denovo2135	denovo822	denovo1210
	denovo1065	denovo961	denovo364	denovo1382
	denovo113	denovo79	denovo741	denovo809
	denovo2458	denovo637	denovo1132	denovo1936
	denovo401	denovo2337	denovo2200	denovo1375
	denovo2446	denovo2955	denovo592	denovo2302
	denovo1645	denovo894	denovo2722	denovo735
	denovo544	denovo790	denovo509	denovo1698
	denovo1230	denovo1895	denovo3052	denovo201
	denovo427	denovo678	denovo2622	denovo1480
	denovo2932	denovo1075	denovo755	denovo289
	denovo361	denovo474	denovo1413	denovo2750
	denovo529	denovo1971	denovo647	denovo1861
	denovo230	denovo2172	denovo2256	denovo137
	denovo2651	denovo27	denovo1185	denovo1810
	denovo2589	denovo1397	denovo3039	denovo447
	denovo133	denovo2391	denovo22	denovo1897
	denovo1688	denovo2794	denovo1843	denovo51
	denovo2595	denovo889	denovo561	denovo1931
	denovo2316	denovo1785	denovo2159	denovo775
	denovo1725	denovo2010	denovo1807	denovo2206
	denovo2258	denovo468	denovo584	denovo614
	denovo1625	denovo2960	denovo1145	denovo1568
	denovo326	denovo1681	denovo3081	denovo845
	denovo793	denovo2300	denovo1798	denovo1292
	denovo575	denovo803	denovo1425	denovo2635
	denovo1589	denovo170	denovo2491	denovo275
	denovo1295	denovo877	denovo2132	denovo1727
	denovo1800	denovo1511	denovo2500	denovo392
	denovo992	denovo2265	denovo2143	denovo2411
	denovo3001	denovo365	denovo117	denovo3060
	denovo2529	denovo604	denovo1382	denovo3088
	denovo2363	denovo1156	denovo2875	denovo2716
	denovo276	denovo374	denovo809	denovo1476
	denovo1313	denovo2927	denovo1375	denovo765
	denovo341	denovo214	denovo735	denovo1540
	denovo1327	denovo2985	denovo1698	denovo518
	denovo2504	denovo1578	denovo201	denovo293
	denovo1544	denovo2542	denovo289	denovo45
	denovo2599	denovo1276	denovo1861	denovo670
	denovo2568	denovo2074	denovo137	denovo460
	denovo1464	denovo1141	denovo3032	denovo225
	denovo1246	denovo550	denovo1897	denovo1012
	denovo360	denovo1411	denovo51	denovo3110
	denovo2275	denovo876	denovo485	denovo2898
	denovo2019	denovo344	denovo1931	denovo1504
	denovo2088	denovo457	denovo775	denovo1569
	denovo1095	denovo343	denovo2206	denovo2212
	denovo826	denovo69	denovo845	denovo858
	denovo229	denovo1730	denovo330	denovo1787
	denovo2175	denovo1483	denovo1292	denovo782
	denovo761	denovo1244	denovo2394	denovo603
	denovo1251	denovo1306	denovo275	denovo102
	denovo3028	denovo2939	denovo1727	denovo1091
	denovo1038	denovo2785	denovo392	denovo471
	denovo599	denovo2017	denovo2411	denovo35
	denovo1982	denovo2567	denovo3060	denovo423
	denovo1945	denovo1624	denovo2716	denovo1298
	denovo515	denovo2951	denovo513	denovo2312
	denovo2941	denovo728	denovo765	denovo2064
	denovo2549	denovo248	denovo1540	denovo958
	denovo2662	denovo2915	denovo518	denovo3098
	denovo2698	denovo221	denovo410	denovo1026
	denovo597	denovo1948	denovo1074	denovo58
	denovo772	denovo1171	denovo293	denovo1304
	denovo2125	denovo1347	denovo45	denovo2603
	denovo1910	denovo97	denovo670	denovo3108
	denovo2401	denovo743	denovo460	denovo2434
	denovo2102	denovo726	denovo225	denovo1754
	denovo1903	denovo1129	denovo1012	denovo2882
	denovo1340	denovo1839	denovo2490	denovo1279
	denovo1994	denovo1136	denovo1504	denovo2197
	denovo1178	denovo619	denovo645	denovo1650
	denovo1434	denovo691	denovo858	denovo1891
	denovo265	denovo1714	denovo356	denovo87
	denovo1390	denovo2361	denovo782	denovo283
	denovo2113	denovo527	denovo603	denovo2023
	denovo2694	denovo1316	denovo102	denovo2907
	denovo183	denovo2236	denovo1091	denovo2066
	denovo1029	denovo964	denovo471	denovo588
	denovo2587	denovo2	denovo35	denovo609
	denovo227	denovo1378	denovo423	denovo2398
	denovo1345	denovo566	denovo1298	denovo824
	denovo31	denovo1612	denovo2974	denovo1227
	denovo144	denovo139	denovo958	denovo329
	denovo639	denovo1737	denovo1026	denovo1449
	denovo280	denovo1951	denovo58	denovo123
	denovo3030	denovo2735	denovo1304	denovo1633
	denovo290	denovo622	denovo2282	denovo1507
	denovo644	denovo853	denovo2603	denovo1022
	denovo866	denovo546	denovo2434	denovo2229
	denovo118	denovo486	denovo2882	denovo1282
	denovo766	denovo1656	denovo1279	denovo2225
	denovo449	denovo91	denovo2197	denovo173
	denovo1163	denovo1887	denovo109	denovo2629
	denovo2861	denovo829	denovo1650	denovo2157
	denovo195	denovo887	denovo1891	denovo443
	denovo2999	denovo1056	denovo87	denovo1175
	denovo1445	denovo2678	denovo283	denovo837
	denovo2805	denovo1080	denovo2023	denovo3057
	denovo37	denovo152	denovo1735	denovo208
	denovo450	denovo1513	denovo2066	denovo532
	denovo2303	denovo2227	denovo588	denovo531
	denovo3067	denovo2930	denovo609	denovo1801
	denovo1415	denovo253	denovo2497	denovo502
	denovo2844	denovo2069	denovo1227	denovo304
	denovo2149	denovo1765	denovo329	denovo851
	denovo2462	denovo6	denovo1449	denovo1365
	denovo115	denovo175	denovo123	denovo1335
	denovo101	denovo2270	denovo1633	denovo1370
	denovo940	denovo1117	denovo1022	denovo1134
	denovo714	denovo3100	denovo2043	denovo2405
	denovo1213	denovo266	denovo2229	denovo3075
	denovo2090	denovo2656	denovo1282	denovo579
	denovo3059	denovo1981	denovo2225	denovo1664
	denovo2035	denovo412	denovo173	denovo1206
	denovo2428	denovo322	denovo2868	denovo1619
	denovo2928	denovo1715	denovo2117	denovo2254
	denovo1114	denovo2682	denovo2629	denovo2626
	denovo666	denovo108	denovo443	denovo673
	denovo780	denovo2725	denovo3057	denovo1709
	denovo1202	denovo1777	denovo208	denovo2230
	denovo1845	denovo1723	denovo532	denovo633
	denovo2022	denovo1914	denovo531	denovo3079
	denovo1146	denovo1964	denovo502	denovo1325
	denovo2453	denovo2620	denovo304	denovo1037
	denovo2135	denovo977	denovo851	denovo1205
	denovo961	denovo1729	denovo2718	denovo1616
	denovo79	denovo815	denovo2120	denovo789
	denovo637	denovo2214	denovo1335	denovo830
	denovo1638	denovo1834	denovo1370	denovo1258
	denovo894	denovo156	denovo1562	denovo240
	denovo1840	denovo1097	denovo1134	denovo151
	denovo1895	denovo441	denovo3075	denovo212
	denovo1075	denovo2855	denovo579	denovo1451
	denovo474	denovo106	denovo2443	denovo3048
	denovo1971	denovo10	denovo1206	denovo1998
	denovo2172	denovo1055	denovo1619	denovo504
	denovo2373	denovo2669	denovo2254	denovo1272
	denovo27	denovo2273	denovo2626	denovo883
	denovo1397	denovo2046	denovo673	denovo2053
	denovo2794	denovo882	denovo1709	denovo3070
	denovo889	denovo2122	denovo2230	denovo1865
	denovo1785	denovo600	denovo1852	denovo2179
	denovo468	denovo83	denovo633	denovo538
	denovo1681	denovo1518	denovo1325	denovo972
	denovo2300	denovo942	denovo1037	denovo1004
	denovo501	denovo1952	denovo1205	denovo1791
	denovo803	denovo157	denovo1616	denovo2421
	denovo170	denovo2705	denovo789	denovo7
	denovo877	denovo2766	denovo1258	denovo382
	denovo1511	denovo2223	denovo661	denovo1034
	denovo2265	denovo1889	denovo151	denovo1990
	denovo1788	denovo962	denovo212	denovo1622
	denovo384	denovo978	denovo454	denovo2618
	denovo365	denovo1675	denovo3048	denovo9
	denovo604	denovo716	denovo369	denovo769
	denovo1156	denovo1329	denovo504	denovo459
	denovo374	denovo1372	denovo1272	denovo1536
	denovo214	denovo2141	denovo883	denovo2440
	denovo2985	denovo193	denovo3070	denovo2757
	denovo1742	denovo805	denovo1865	denovo199
	denovo2186	denovo1574	denovo1851	denovo481
	denovo1802	denovo697	denovo1004	denovo516
	denovo1642	denovo172	denovo1791	denovo261
	denovo1276	denovo692	denovo2421	denovo164
	denovo2074	denovo337	denovo1125	denovo946
	denovo2062	denovo1331	denovo1183	denovo2417
	denovo1141	denovo1330	denovo7	denovo96
	denovo550	denovo559	denovo382	denovo1323
	denovo1411	denovo2016	denovo1034	denovo753
	denovo876	denovo881	denovo1990	denovo711
	denovo1805	denovo2887	denovo2618	denovo2754
	denovo344	denovo2672	denovo9	denovo2144
	denovo457	denovo896	denovo769	denovo1173
	denovo343	denovo818	denovo459	denovo39
	denovo69	denovo17	denovo968	denovo1384
	denovo901	denovo610	denovo2757	denovo1539
	denovo1730	denovo2445	denovo199	denovo751
	denovo1483	denovo154	denovo516	denovo2403
	denovo1357	denovo929	denovo261	denovo242
	denovo778	denovo835	denovo164	denovo2880
	denovo1244	denovo2800	denovo946	denovo555
	denovo1524	denovo2664	denovo96	denovo3083
	denovo2092	denovo1874	denovo1323	denovo1433
	denovo2939	denovo107	denovo2754	denovo2266
	denovo2017	denovo495	denovo2144	denovo3112
	denovo2567	denovo2087	denovo1173	denovo1987
	denovo1624	denovo770	denovo39	denovo1872
	denovo1925	denovo2703	denovo640	denovo2762
	denovo728	denovo1485	denovo751	denovo1389
	denovo248	denovo3073	denovo242	denovo324
	denovo1351	denovo2509	denovo2880	denovo2527
	denovo1320	denovo2819	denovo1440	denovo1917
	denovo2915	denovo907	denovo555	denovo2261
	denovo221	denovo922	denovo362	denovo2324
	denovo30	denovo708	denovo586	denovo3090
	denovo2979	denovo2551	denovo1433	denovo1307
	denovo1554	denovo840	denovo2266	denovo80
	denovo1347	denovo1818	denovo2040	denovo988
	denovo97	denovo1497	denovo1030	denovo1006
	denovo743	denovo1362	denovo2047	denovo1827
	denovo726	denovo1060	denovo1389	denovo402
	denovo1899	denovo2834	denovo324	denovo1076
	denovo1129	denovo1670	denovo2527	denovo2502
	denovo1136	denovo2519	denovo2261	denovo994
	denovo619	denovo1280	denovo2324	denovo48
	denovo691	denovo2081	denovo2460	denovo1657
	denovo1010	denovo126	denovo493	denovo2314
	denovo3011	denovo1311	denovo1307	denovo2812
	denovo527	denovo1667	denovo80	denovo1474
	denovo1466	denovo547	denovo1006	denovo1302
	denovo1316	denovo1201	denovo1827	denovo1863
	denovo2236	denovo1337	denovo2280	denovo3104
	denovo964	denovo738	denovo402	denovo1016
	denovo2	denovo1836	denovo1076	denovo3091
	denovo1378	denovo206	denovo2380	denovo1341
	denovo139	denovo1215	denovo3038	denovo1566
	denovo1951	denovo251	denovo2502	denovo863
	denovo2735	denovo1150	denovo48	denovo104
	denovo622	denovo1833	denovo557	denovo1932
	denovo1781	denovo1618	denovo1739	denovo1071
	denovo853	denovo258	denovo935	denovo1443
	denovo546	denovo2057	denovo1302	denovo2638
	denovo486	denovo346	denovo1863	denovo763
	denovo274	denovo2925	denovo3104	denovo2878
	denovo932	denovo408	denovo913	denovo683
	denovo91	denovo162	denovo1016	denovo682
	denovo1887	denovo2233	denovo3091	denovo1979
	denovo829	denovo1301	denovo1341	denovo2743
	denovo887	denovo2322	denovo1566	denovo1040
	denovo1056	denovo68	denovo863	denovo295
	denovo1525	denovo1212	denovo104	denovo1696
	denovo2194	denovo1893	denovo1679	denovo524
	denovo2678	denovo379	denovo1932	denovo2739
	denovo1080	denovo816	denovo1071	denovo628
	denovo152	denovo2331	denovo1443	denovo911
	denovo1513	denovo2714	denovo2287	denovo445
	denovo2227	denovo787	denovo1111	denovo758
	denovo834	denovo430	denovo763	denovo898
	denovo1253	denovo166	denovo683	denovo2309
	denovo1617	denovo1867	denovo1979	denovo353
	denovo253	denovo1256	denovo1870	denovo2510
	denovo6	denovo2616	denovo1040	denovo1984
	denovo175	denovo2798	denovo295	denovo1048
	denovo2270	denovo1776	denovo1696	denovo1024
	denovo1117	denovo2476	denovo499	denovo2217
	denovo266	denovo1921	denovo758	denovo616
	denovo412	denovo2321	denovo898	denovo1321
	denovo2345	denovo534	denovo353	denovo389
	denovo3003	denovo506	denovo541	denovo795
	denovo322	denovo1123	denovo616	denovo15
	denovo1715	denovo306	denovo1321	denovo2295
	denovo1238	denovo2180	denovo2375	denovo128
	denovo2682	denovo437	denovo389	denovo949
	denovo108	denovo1001	denovo795	denovo705
	denovo2725	denovo570	denovo15	denovo990
	denovo76	denovo1042	denovo128	denovo2329
	denovo1777	denovo1817	denovo949	denovo1198
	denovo1723	denovo950	denovo705	denovo1093
	denovo1914	denovo1721	denovo1293	denovo2637
	denovo1964	denovo220	denovo990	denovo2304
	denovo2620	denovo480	denovo2422
	denovo977	denovo1118	denovo2859
	denovo1729	denovo1456	denovo1093
	denovo815	denovo2326	denovo2637
	denovo2809	denovo1239	denovo2304
	denovo2214	denovo1270	denovo1858
	denovo1601	denovo2170
	denovo132	denovo2820
	denovo2597	denovo1594
	denovo1494	denovo1108
	denovo1834	denovo2232
	denovo1967	denovo3021
	denovo2811	denovo928
	denovo1097	denovo548
	denovo441	denovo33
	denovo2855	denovo635
	denovo106	denovo65
	denovo10	denovo1066
	denovo1225	denovo235
	denovo2669	denovo1132
	denovo732	denovo1266
	denovo2273	denovo1712
	denovo882	denovo592
	denovo2122	denovo509
	denovo600	denovo2792
	denovo573	denovo755
	denovo1518	denovo1413
	denovo942	denovo2256
	denovo2705	denovo1547
	denovo1702	denovo602
	denovo1889	denovo2935
	denovo962	denovo2340
	denovo978	denovo2005
	denovo716	denovo1900
	denovo1329	denovo1747
	denovo1372	denovo1168
	denovo2355	denovo22
	denovo193	denovo561
	denovo373	denovo1807
	denovo805	denovo584
	denovo2358	denovo2920
	denovo1574	denovo1825
	denovo697	denovo2187
	denovo172	denovo656
	denovo1662	denovo2491
	denovo1330	denovo2666
	denovo559	denovo75
	denovo2016	denovo2848
	denovo881	denovo1885
	denovo2464	denovo1588
	denovo2672	denovo2500
	denovo896	denovo2531
	denovo3106	denovo2143
	denovo818	denovo2945
	denovo17	denovo117
	denovo1084	denovo2466
	denovo610	denovo1350
	denovo315	denovo735
	denovo2445	denovo201
	denovo1401	denovo1651
	denovo2353	denovo598
	denovo154	denovo1861
	denovo929	denovo137
	denovo1874	denovo2538
	denovo1928	denovo1810
	denovo107	denovo447
	denovo1498	denovo1309
	denovo495	denovo1897
	denovo2368	denovo51
	denovo2087	denovo1944
	denovo770	denovo485
	denovo2703	denovo775
	denovo1485	denovo148
	denovo2575	denovo1568
	denovo3073	denovo845
	denovo397	denovo1396
	denovo1719	denovo406
	denovo2819	denovo330
	denovo210	denovo1591
	denovo907	denovo2635
	denovo1502	denovo2394
	denovo840	denovo275
	denovo1497	denovo392
	denovo1362	denovo3060
	denovo1060	denovo513
	denovo2834	denovo765
	denovo1677	denovo518
	denovo2590	denovo653
	denovo2519	denovo410
	denovo1280	denovo1766
	denovo2081	denovo670
	denovo126	denovo225
	denovo1311	denovo985
	denovo3000	denovo1138
	denovo547	denovo996
	denovo738	denovo2914
	denovo944	denovo1504
	denovo3005	denovo1771
	denovo1836	denovo1881
	denovo206	denovo645
	denovo251	denovo858
	denovo1833	denovo1159
	denovo1618	denovo356
	denovo258	denovo603
	denovo346	denovo2771
	denovo2925	denovo855
	denovo408	denovo102
	denovo162	denovo1091
	denovo68	denovo471
	denovo1893	denovo2772
	denovo379	denovo35
	denovo2331	denovo931
	denovo2195	denovo423
	denovo2714	denovo1289
	denovo787	denovo958
	denovo430	denovo244
	denovo166	denovo2077
	denovo1867	denovo58
	denovo2563	denovo1402
	denovo2616	denovo1954
	denovo1776	denovo2580
	denovo2476	denovo2282
	denovo1996	denovo2434
	denovo820	denovo1754
	denovo2558	denovo2882
	denovo436	denovo1516
	denovo1701	denovo986
	denovo534	denovo1279
	denovo506	denovo2343
	denovo2029	denovo933
	denovo1123	denovo2976
	denovo2180	denovo802
	denovo437	denovo1891
	denovo570	denovo87
	denovo1817	denovo2001
	denovo950	denovo2919
	denovo1721	denovo1758
	denovo220	denovo85
	denovo480	denovo3007
	denovo1118	denovo2023
	denovo1239	denovo2356
	denovo1270	denovo2654
	denovo2170	denovo2545
	denovo2820	denovo2066
	denovo1594	denovo588
	denovo1108	denovo609
	denovo2232	denovo824
	denovo3021	denovo1227
	denovo928	denovo329
	denovo548	denovo1820
	denovo33	denovo1449
	denovo635	denovo1088
	denovo65	denovo123
	denovo1066	denovo1633
	denovo235	denovo1829
	denovo1132	denovo2094
	denovo1266	denovo800
	denovo592	denovo1282
	denovo2988	denovo1879
	denovo509	denovo173
	denovo2622	denovo2561
	denovo755	denovo1086
	denovo1413	denovo2117
	denovo647	denovo443
	denovo2256	denovo1217
	denovo1547	denovo2436
	denovo602	denovo837
	denovo2340	denovo3057
	denovo1900	denovo208
	denovo1747	denovo1234
	denovo1168	denovo1461
	denovo22	denovo625
	denovo1843	denovo2351
	denovo561	denovo304
	denovo2264	denovo851
	denovo1807	denovo2718
	denovo584	denovo1365
	denovo2920	denovo1648
	denovo1431	denovo1458
	denovo2187	denovo1562
	denovo2109	denovo1134
	denovo75	denovo2556
	denovo2848	denovo733
	denovo1885	denovo3075
	denovo1588	denovo1206
	denovo2500	denovo2366
	denovo2531	denovo2254
	denovo2143	denovo2626
	denovo2945	denovo673
	denovo117	denovo924
	denovo2764	denovo340
	denovo2466	denovo192
	denovo1350	denovo3079
	denovo1058	denovo1037
	denovo1936	denovo2274
	denovo1285	denovo1258
	denovo735	denovo1421
	denovo201	denovo2922
	denovo1651	denovo240
	denovo598	denovo661
	denovo1861	denovo151
	denovo1810	denovo212
	denovo447	denovo454
	denovo1309	denovo1451
	denovo1897	denovo1998
	denovo1790	denovo1349
	denovo51	denovo843
	denovo1944	denovo695
	denovo485	denovo1106
	denovo2206	denovo439
	denovo148	denovo369
	denovo1568	denovo504
	denovo845	denovo1272
	denovo1396	denovo2277
	denovo1963	denovo3024
	denovo330	denovo883
	denovo1591	denovo2962
	denovo2394	denovo319
	denovo275	denovo2319
	denovo392	denovo3070
	denovo3060	denovo2796
	denovo513	denovo1865
	denovo765	denovo972
	denovo518	denovo827
	denovo653	denovo7
	denovo410	denovo2573
	denovo1766	denovo2537
	denovo45	denovo382
	denovo670	denovo1034
	denovo460	denovo1990
	denovo225	denovo1622
	denovo1012	denovo9
	denovo2695	denovo769
	denovo2824	denovo459
	denovo985	denovo2192
	denovo1138	denovo2440
	denovo2914	denovo2757
	denovo1504	denovo1549
	denovo3012	denovo199
	denovo645	denovo481
	denovo858	denovo2781
	denovo1787	denovo516
	denovo356	denovo261
	denovo2771	denovo1120
	denovo855	denovo164
	denovo102	denovo946
	denovo2474	denovo1883
	denovo471	denovo2020
	denovo2772	denovo1220
	denovo2011	denovo2349
	denovo35	denovo96
	denovo931	denovo1394
	denovo423	denovo671
	denovo2974	denovo2144
	denovo2981	denovo1173
	denovo2470	denovo39
	denovo1289	denovo1815
	denovo958	denovo1539
	denovo2077	denovo1268
	denovo58	denovo242
	denovo1402	denovo233
	denovo2580	denovo2535
	denovo1754	denovo1440
	denovo2972	denovo273
	denovo2882	denovo773
	denovo1516	denovo2169
	denovo986	denovo1545
	denovo1279	denovo1628
	denovo2343	denovo1558
	denovo933	denovo362
	denovo2976	denovo1433
	denovo802	denovo2266
	denovo1891	denovo1030
	denovo87	denovo1355
	denovo2162	denovo2047
	denovo2919	denovo324
	denovo1758	denovo2155
	denovo3007	denovo1586
	denovo2701	denovo2527
	denovo2023	denovo1901
	denovo2356	denovo511
	denovo3002	denovo493
	denovo2066	denovo1419
	denovo588	denovo1941
	denovo609	denovo2983
	denovo2454	denovo1307
	denovo2398	denovo80
	denovo824	denovo1006
	denovo1227	denovo1827
	denovo329	denovo2668
	denovo1820	denovo1062
	denovo1449	denovo994
	denovo1088	denovo48
	denovo123	denovo1426
	denovo2094	denovo1657
	denovo2043	denovo2314
	denovo1282	denovo2812
	denovo1879	denovo492
	denovo2225	denovo3104
	denovo1328	denovo1016
	denovo2157	denovo2079
	denovo443	denovo1242
	denovo1175	denovo1341
	denovo1217	denovo1566
	denovo3057	denovo2083
	denovo208	denovo216
	denovo1234	denovo1679
	denovo2836	denovo2160
	denovo1461	denovo1932
	denovo2351	denovo1273
	denovo304	denovo129
	denovo851	denovo2769
	denovo2182	denovo1471
	denovo2176	denovo1764
	denovo1365	denovo1354
	denovo2712	denovo1264
	denovo1648	denovo1979
	denovo1458	denovo1870
	denovo1562	denovo295
	denovo1134	denovo524
	denovo1439	denovo499
	denovo733	denovo628
	denovo2405	denovo1377
	denovo3075	denovo3018
	denovo2366	denovo2777
	denovo1783	denovo758
	denovo2626	denovo1907
	denovo673	denovo568
	denovo1709	denovo353
	denovo924	denovo2510
	denovo2189	denovo2687
	denovo192	denovo2916
	denovo1325	denovo2246
	denovo333	denovo2115
	denovo1037	denovo2990
	denovo789	denovo417
	denovo2274	denovo616
	denovo830	denovo2375
	denovo1258	denovo287
	denovo1649	denovo389
	denovo1421	denovo795
	denovo240	denovo15
	denovo661	denovo2295
	denovo151	denovo1761
	denovo212	denovo128
	denovo454	denovo705
	denovo1451	denovo1232
	denovo1349	denovo1293
	denovo339	denovo990
	denovo1106	denovo563
	denovo439	denovo2329
	denovo369	denovo1198
	denovo1272	denovo2247
	denovo2277	denovo2774
	denovo3024	denovo2578
	denovo319	denovo1093
	denovo2319
	denovo3070
	denovo2850
	denovo2592
	denovo972
	denovo1789
	denovo827
	denovo2421
	denovo1183
	denovo649
	denovo7
	denovo2573
	denovo1034
	denovo1990
	denovo1838
	denovo1622
	denovo1468
	denovo9
	denovo769
	denovo459
	denovo2192
	denovo2440
	denovo2757
	denovo199
	denovo481
	denovo2781
	denovo516
	denovo261
	denovo164
	denovo946
	denovo2020
	denovo1220
	denovo2349
	denovo96
	denovo671
	denovo1053
	denovo1173
	denovo39
	denovo1815
	denovo1539
	denovo640
	denovo1268
	denovo1143
	denovo233
	denovo1440
	denovo273
	denovo773
	denovo1545
	denovo1841
	denovo1558
	denovo362
	denovo3083
	denovo586
	denovo2970
	denovo2266
	denovo2040
	denovo1030
	denovo1355
	denovo1768
	denovo2047
	denovo2039
	denovo324
	denovo2155
	denovo1586
	denovo2527
	denovo2449
	denovo1901
	denovo2261
	denovo2324
	denovo511
	denovo493
	denovo80
	denovo891
	denovo1006
	denovo1827
	denovo2034
	denovo402
	denovo1076
	denovo2502
	denovo1062
	denovo994
	denovo48
	denovo1426
	denovo2314
	denovo2812
	denovo492
	denovo2707
	denovo1863
	denovo3104
	denovo1016
	denovo1242
	denovo1341
	denovo1566
	denovo863
	denovo104
	denovo216
	denovo1679
	denovo2160
	denovo1273
	denovo129
	denovo2014
	denovo1471
	denovo763
	denovo1354
	denovo798
	denovo2829
	denovo683
	denovo1979
	denovo1870
	denovo2041
	denovo2582
	denovo524
	denovo1686
	denovo499
	denovo628
	denovo1377
	denovo3018
	denovo758
	denovo1907
	denovo568
	denovo898
	denovo1957
	denovo2510
	denovo2687
	denovo2916
	denovo2217
	denovo2246
	denovo2990
	denovo417
	denovo465
	denovo616
	denovo2375
	denovo287
	denovo389
	denovo795
	denovo15
	denovo2295
	denovo1761
	denovo128
	denovo705
	denovo1232
	denovo1293
	denovo1773
	denovo990
	denovo563
	denovo2699
	denovo1198
	denovo2774
	denovo2578
	denovo1093
	denovo2304
	denovo73
