# Supplementary material for: Diversity in rhizospheric microbial communities in tea varieties at different locations and tapping potential beneficial microorganisms
Source: Front Microbiol. 2022 Nov 10;13:1027444. doi: 10.3389/fmicb.2022.1027444 (PMC9685800; doi:10.3389/fmicb.2022.1027444)
Supplement: Supplementary file 4 [file Data_Sheet_4.XLSX]

## Sheet: Sheet1
16s BETA	pairs	Df	SumsOfSqs	F.Model	R2	p.value	p.adjusted	sig
	hzlj vs hzzc	1	0.498391	14.5331	0.509342	0.000166667	0.00025	**
	hzlj vs szlj	1	0.830081	20.603	0.59541	0.0005	0.0006	**
	hzlj vs szzc	1	0.864932	21.7926	0.608858	0.000166667	0.00025	**
	hzzc vs szlj	1	0.644665	17.6896	0.558215	0.000166667	0.00025	**
	hzzc vs szzc	1	0.727341	20.2924	0.591747	0.000166667	0.00025	**
	szlj vs szzc	1	0.2297	5.4901	0.281687	0.000666667	0.000666667	**
	ID	diff	lwr	upr	p.adj
	hzzc-hzlj	-0.0196544	-0.0328794	-0.00642935	0.00193105
	szlj-hzlj	0.00986778	-0.00335724	0.0230928	0.198806
	szzc-hzlj	0.00717992	-0.0060451	0.0204049	0.461165
	szlj-hzzc	0.0295221	0.0162971	0.0427472	8.13723e-06
	szzc-hzzc	0.0268343	0.0136093	0.0400593	3.60832e-05
	szzc-szlj	-0.00268786	-0.0159129	0.0105372	0.94443
	PCoA1	PCoA2	PCoA3	group	Row.names
	-0.240054	-0.14696	-0.0233517	hzlj	hzlj1
	-0.196592	-0.17062	0.00135849	hzlj	hzlj2
	-0.228026	-0.163532	-0.0128277	hzlj	hzlj3
	-0.253821	-0.134965	-0.000612392	hzlj	hzlj4
	-0.232894	-0.152982	-0.0134851	hzlj	hzlj5
	-0.242781	-0.131101	-0.0124495	hzlj	hzlj6
	-0.234485	-0.165903	-0.00185474	hzlj	hzlj7
	-0.24334	-0.145017	-0.000681408	hzlj	hzlj8
	-0.140163	0.184924	0.0214862	hzzc	hzzc1
	-0.148671	0.18764	0.0379956	hzzc	hzzc2
	-0.14113	0.198451	0.0298122	hzzc	hzzc3
	-0.14537	0.194038	0.0134345	hzzc	hzzc4
	-0.143158	0.191626	0.00504902	hzzc	hzzc5
	-0.156616	0.198941	0.00440337	hzzc	hzzc6
	-0.152773	0.186364	0.00250601	hzzc	hzzc7
	-0.142507	0.171136	0.0307526	hzzc	hzzc8
	0.168441	0.00506447	-0.11754	szlj	szlj1
	0.190798	-0.00215798	-0.124609	szlj	szlj2
	0.189826	-0.0342885	-0.135652	szlj	szlj3
	0.16483	0.0116951	-0.120114	szlj	szlj4
	0.170815	-0.0197094	-0.128868	szlj	szlj5
	0.16496	0.000932971	-0.135819	szlj	szlj6
	0.189088	0.0173398	-0.102984	szlj	szlj7
	0.19661	0.0340026	-0.114159	szlj	szlj8
	0.206594	-0.0228544	0.119858	szzc	szzc1
	0.219195	-0.0801914	0.129173	szzc	szzc2
	0.209928	-0.0209022	0.112621	szzc	szzc3
	0.203411	-0.037246	0.114955	szzc	szzc4
	0.211589	-0.0557193	0.11785	szzc	szzc5
	0.163682	-0.0631954	0.103949	szzc	szzc6
	0.186396	-0.0216651	0.0999617	szzc	szzc7
	0.206215	-0.0131455	0.0998418	szzc	szzc8

## Sheet: Sheet2
ITS BETA	pairs	Df	SumsOfSqs	F.Model	R2	p.value	p.adjusted	sig
	hzlj vs hzzc	1	0.682249	11.9151	0.459775	0.000666667	0.000666667	**
	hzlj vs szlj	1	1.67117	25.524	0.645785	0.0005	0.0006	**
	hzlj vs szzc	1	1.82674	31.4821	0.692186	0.000166667	0.0006	**
	hzzc vs szlj	1	1.50461	19.0333	0.576185	0.0005	0.0006	**
	hzzc vs szzc	1	1.60549	22.4225	0.615622	0.000333333	0.0006	**
	szlj vs szzc	1	0.51754	6.48409	0.316543	0.000333333	0.0006	**
	ID	diff	lwr	upr	p.adj
	hzzc-hzlj	0.0535437	0.0288018	0.0782857	1.33878e-05
	szlj-hzlj	0.0806602	0.0559182	0.105402	6.91301e-09
	szzc-hzlj	0.0559969	0.031255	0.0807389	6.4974e-06
	szlj-hzzc	0.0271165	0.0023745	0.0518585	0.0276331
	szzc-hzzc	0.0024532	-0.0222888	0.0271952	0.992904
	szzc-szlj	-0.0246633	-0.0494053	7.86989e-05	0.0509633
	PCoA1	PCoA2	PCoA3	group	Row.names
	-0.318902	-0.18266	0.0377076	hzlj	hzlj1
	-0.311682	-0.202685	0.0232151	hzlj	hzlj2
	-0.326161	-0.194869	0.0362285	hzlj	hzlj3
	-0.324578	-0.19176	0.0252741	hzlj	hzlj4
	-0.315343	-0.186453	0.0303019	hzlj	hzlj5
	-0.294414	-0.177153	0.0250309	hzlj	hzlj6
	-0.326254	-0.201962	0.0295633	hzlj	hzlj7
	-0.329057	-0.201597	0.029369	hzlj	hzlj8
	-0.260804	0.209391	-0.0247157	hzzc	hzzc1
	-0.271837	0.202005	-0.00930684	hzzc	hzzc2
	-0.250788	0.245283	-0.0284335	hzzc	hzzc3
	-0.270647	0.234201	-0.0255841	hzzc	hzzc4
	-0.25844	0.190964	-0.0197302	hzzc	hzzc5
	-0.261526	0.206227	-0.0203916	hzzc	hzzc6
	-0.259235	0.191703	-0.0218017	hzzc	hzzc7
	-0.26791	0.226271	-0.0230225	hzzc	hzzc8
	0.278657	-0.0412196	-0.161599	szlj	szlj1
	0.27342	-0.0507341	-0.181742	szlj	szlj2
	0.275905	-0.0629925	-0.193927	szlj	szlj3
	0.289291	-0.0421022	-0.164508	szlj	szlj4
	0.292422	-0.0673111	-0.19689	szlj	szlj5
	0.254657	-0.0296688	-0.199474	szlj	szlj6
	0.259614	-0.0216221	-0.192043	szlj	szlj7
	0.261859	0.00590984	-0.154019	szlj	szlj8
	0.306185	0.00319846	0.160454	szzc	szzc1
	0.300985	0.0179989	0.212365	szzc	szzc2
	0.303949	0.0311615	0.201228	szzc	szzc3
	0.314231	0.0209263	0.159576	szzc	szzc4
	0.318355	0.023851	0.195102	szzc	szzc5
	0.318928	-0.0156622	0.14976	szzc	szzc6
	0.285849	0.0153498	0.154193	szzc	szzc7
	0.313268	0.0460103	0.14782	szzc	szzc8
