# Supplementary material for: Diversity in rhizospheric microbial communities in tea varieties at different locations and tapping potential beneficial microorganisms
Source: Front Microbiol. 2022 Nov 10;13:1027444. doi: 10.3389/fmicb.2022.1027444 (PMC9685800; doi:10.3389/fmicb.2022.1027444)
Supplement: Supplementary file 5 [file Data_Sheet_5.XLSX]

## Sheet: Sheet1
16S lefse	Taxon	hzlj	hzlj	hzlj	hzlj	hzlj	hzlj	hzlj	hzlj	hzzc	hzzc	hzzc	hzzc	hzzc	hzzc	hzzc	hzzc	szlj	szlj	szlj	szlj	szlj	szlj	szlj	szlj	szzc	szzc	szzc	szzc	szzc	szzc	szzc	szzc
	Archaea|Crenarchaeota	7165	1872	1924	5088	4931	4816	2065	5170	2708	2265	4431	11133	3580	2558	3989	2155	1477	963	833	1900	2519	1716	4039	1859	1637	1328	3296	2599	1940	1702	3330	4083
	Archaea|Thermoplasmatota	189	62	59	143	110	80	74	173	290	188	190	100	36	42	80	57	14	14	2	17	12	8	5	3	2	3	10	20	9	3	2	17
	Bacteria	329	108	110	272	358	235	173	477	128	106	144	138	91	124	98	95	227	216	223	260	177	201	241	237	111	110	264	325	232	109	208	321
	Bacteria|Acidobacteriota	25852	11846	10260	28552	28974	23763	14158	31986	31185	32593	27170	27820	24534	44516	30199	25644	17889	16734	19419	17709	14022	15473	15341	17481	13239	10870	17809	21730	17862	12210	25077	22715
	Bacteria|Actinobacteriota	8211	14162	15201	9453	7970	12511	13245	7454	6852	7088	8023	6887	9708	5166	7710	8681	8435	9161	7224	9460	9486	10235	8262	5632	11726	13447	7498	6210	10581	13893	7822	6273
	Bacteria|Armatimonadota	287	344	235	248	235	322	249	250	349	351	457	463	596	379	580	366	665	685	708	542	648	532	711	284	1055	701	673	728	768	755	520	626
	Bacteria|Bacteroidota	1188	2397	1844	1243	1256	1247	1802	979	1906	1899	2107	1922	2645	1941	2747	2915	3285	2805	3322	2968	3572	3812	2724	1468	2699	3136	1607	1787	1650	2912	2075	1589
	Bacteria|Bdellovibrionota	298	575	514	340	316	332	478	287	656	647	706	685	718	363	717	904	464	234	448	401	542	364	301	170	717	786	355	283	472	936	467	284
	Bacteria|Chloroflexi	6049	4287	4335	6510	6255	7101	4285	6146	8352	7782	11366	8778	10132	8919	9151	7836	19897	18145	14656	19675	15989	14007	20307	26227	17487	13126	27679	25359	25858	12628	18061	26094
	Bacteria|Cyanobacteria	253	107	46	245	197	183	67	156	198	155	122	152	135	162	179	76	185	121	171	136	120	157	134	293	74	43	261	207	214	66	197	305
	Bacteria|Deinococcota	33	33	29	14	72	17	57	20	2	1	2	0	0	2	9	0	8	21	17	52	6	10	192	5	6	9	10	6	25	17	4	9
	Bacteria|Dependentiae	95	172	149	83	118	113	163	83	66	69	101	60	104	43	71	122	116	136	214	217	248	128	100	138	601	221	119	100	253	237	120	103
	Bacteria|Desulfobacterota	8	15	13	15	26	16	18	10	11	12	26	21	32	26	38	11	16	0	1	8	5	7	3	1	0	0	5	0	1	2	1	1
	Bacteria|Elusimicrobiota	258	92	53	292	264	247	120	330	443	444	335	470	278	540	465	321	101	79	97	74	110	125	181	140	83	42	228	204	133	112	249	171
	Bacteria|FCPU426	324	122	88	364	352	285	119	343	1556	1398	1197	1078	915	974	825	764	138	294	377	208	405	365	419	1160	340	187	858	568	584	174	686	803
	Bacteria|Firmicutes	544	1050	1099	903	649	1800	851	685	211	224	248	343	375	437	290	237	1444	350	256	944	481	324	404	417	997	461	476	307	454	499	370	584
	Bacteria|GAL15	116	26	14	32	42	73	29	44	92	88	190	363	292	115	169	73	480	554	332	387	857	730	1227	258	324	97	127	189	401	152	185	750
	Bacteria|Gemmatimonadota	663	1215	1205	766	621	1176	947	572	2641	2534	3031	2883	3848	2126	2842	3521	1233	1240	1120	1268	1899	1839	1921	1039	2874	2795	1747	1203	1964	3101	2080	1206
	Bacteria|Latescibacterota	42	15	8	42	20	59	17	59	176	170	229	178	304	478	347	65	10	9	3	19	0	5	0	14	0	0	4	1	0	0	2	0
	Bacteria|Methylomirabilota	62	65	55	51	22	14	24	33	41	71	114	62	211	118	147	38	15	11	6	54	11	19	9	17	16	2	2	1	1	0	1	0
	Bacteria|Myxococcota	891	1827	1784	1062	968	1591	1526	840	2360	2329	2400	2420	3489	1512	2857	2778	1402	1936	1584	1898	2117	2149	2544	1218	2384	2081	1057	1092	2257	2914	2004	1482
	Bacteria|Nitrospirota	58	117	118	69	75	71	90	54	101	77	191	140	324	194	311	106	152	122	150	199	128	182	86	70	156	231	79	53	62	137	39	46
	Bacteria|Patescibacteria	1463	1840	1682	775	1431	1176	1198	907	1671	1420	1352	1178	1832	1075	1470	1286	1775	1994	1842	1221	1674	1797	1195	935	2168	2179	1853	1543	1492	1739	1294	1148
	Bacteria|Planctomycetota	5268	2265	1551	4106	6290	3561	2446	5056	7016	6737	5570	4965	4045	4606	4348	3447	4754	5267	5880	3826	4710	5257	6618	13419	3288	2181	6602	7698	4132	2652	6200	7816
	Bacteria|Proteobacteria	30987	49336	52304	32540	29562	32123	49626	29693	22175	23085	23400	21302	26160	15259	23788	32271	29214	31828	33562	32065	34988	34701	26944	16577	34548	43390	21773	20532	23912	40215	21910	15609
	Bacteria|RCP2-54	1864	3185	3293	1784	1627	1712	3422	1916	428	435	623	442	752	403	703	714	407	471	456	544	442	442	403	285	656	860	504	327	339	751	428	349
	Bacteria|Verrucomicrobiota	4132	2161	1405	3961	3845	2642	1750	3499	8093	7715	6444	6187	5177	6442	5891	4443	3560	3402	4095	2657	3777	3996	3788	7957	1747	1161	3045	2449	1965	1851	3724	4004
	Bacteria|WPS-2	4098	1640	1136	1961	4363	3426	1719	3972	1263	1165	824	781	647	869	721	664	3402	2869	3901	1833	1827	2390	3088	2265	1775	1354	2787	4035	3303	1203	2462	3069
	Archaea|Crenarchaeota|Bathyarchaeia	1	0	0	0	0	0	0	0	37	43	62	215	115	49	89	18	17	4	6	10	74	16	54	6	7	1	7	5	8	1	2	11
	Archaea|Crenarchaeota|Nitrososphaeria	7164	1872	1924	5088	4931	4816	2065	5170	2671	2222	4369	10918	3465	2509	3900	2137	1460	959	827	1890	2445	1700	3985	1853	1630	1327	3289	2594	1932	1701	3328	4072
	Archaea|Thermoplasmatota|Thermoplasmata	189	62	59	143	110	80	74	173	290	188	190	100	36	42	80	57	14	14	2	17	12	8	5	3	2	3	10	20	9	3	2	17
	Bacteria	329	108	110	272	358	235	173	477	128	106	144	138	91	124	98	95	227	216	223	260	177	201	241	237	111	110	264	325	232	109	208	321
	Bacteria|Acidobacteriota|Acidobacteriae	24546	11106	9693	27138	27717	22754	13589	30629	28738	30200	24782	25825	22176	40979	27796	24216	16236	15512	18376	16823	12951	12925	13209	11575	12318	10555	16185	20381	17017	11559	23130	20906
	Bacteria|Acidobacteriota|Blastocatellia	293	101	64	290	363	169	91	366	215	223	253	179	313	504	300	131	140	56	27	111	28	175	45	144	179	26	347	279	113	60	356	430
	Bacteria|Acidobacteriota|Holophagae	197	363	244	98	185	251	231	204	129	89	175	96	275	170	188	85	208	208	101	84	295	135	349	115	370	150	111	137	130	229	166	132
	Bacteria|Acidobacteriota|Subgroup_22	6	1	2	4	5	4	1	4	10	23	34	23	44	114	69	5	0	0	2	7	1	0	0	1	0	0	0	0	0	0	0	0
	Bacteria|Acidobacteriota|Subgroup_5	26	9	8	47	33	36	7	37	104	92	100	113	123	332	152	95	31	29	2	13	7	22	11	10	4	1	27	19	4	5	11	40
	Bacteria|Acidobacteriota|Thermoanaerobaculia	16	26	53	52	10	19	23	12	3	3	9	4	25	16	22	1	4	2	7	8	2	5	3	0	2	2	5	0	70	41	61	50
	Bacteria|Acidobacteriota|Vicinamibacteria	767	240	196	918	658	526	216	734	1980	1960	1812	1572	1560	2344	1652	1110	1268	923	902	658	738	2211	1724	5636	366	136	1132	914	528	316	1353	1157
	Bacteria|Actinobacteriota|Acidimicrobiia	1636	2406	2860	1341	1377	2439	2297	1361	645	708	829	574	702	430	626	851	723	715	827	906	847	953	668	424	1288	1505	891	715	1237	1473	623	558
	Bacteria|Actinobacteriota|Actinobacteria	4895	8835	9022	6262	4880	7483	7749	4248	4619	4795	5315	4896	7125	3678	5491	5862	5903	6432	4350	6364	6515	7006	5749	3790	7982	8205	4599	3750	7021	8602	5203	4030
	Bacteria|Actinobacteriota|Thermoleophilia	1679	2921	3319	1846	1710	2580	3198	1842	1562	1563	1853	1391	1870	1038	1571	1954	1797	2014	2043	2185	2123	2273	1843	1417	2456	3737	2008	1745	2321	3817	1996	1685
	Bacteria|Armatimonadota|Armatimonadia	80	196	139	81	94	105	142	87	78	90	90	77	95	50	119	124	119	104	92	84	73	99	70	42	78	139	48	58	75	103	52	38
	Bacteria|Armatimonadota|Chthonomonadetes	106	28	16	29	44	43	19	63	59	64	75	166	110	92	91	27	143	147	93	90	109	140	259	85	116	69	105	170	91	55	109	206
	Bacteria|Armatimonadota|Fimbriimonadia	33	69	58	44	29	27	62	35	90	104	117	117	173	69	163	139	149	167	426	230	290	142	103	52	411	151	99	109	62	431	118	125
	Bacteria|Armatimonadota|uncultured	68	51	22	94	68	147	26	65	122	93	175	103	218	168	207	76	254	267	97	138	176	151	279	105	450	342	421	391	540	166	241	257
	Bacteria|Bacteroidota|Bacteroidia	1136	2288	1738	1163	1172	1155	1706	915	1676	1689	1831	1712	2389	1805	2524	2509	3232	2699	3279	2901	3484	3746	2666	1433	2546	2885	1439	1673	1547	2715	1747	1426
	Bacteria|Bacteroidota|Kapabacteria	47	108	95	76	69	87	90	63	220	202	251	204	215	116	188	396	53	106	39	67	88	66	56	35	153	251	167	114	101	195	299	160
	Bacteria|Bdellovibrionota|Bdellovibrionia	84	205	129	130	93	158	139	86	164	164	226	188	225	93	242	200	184	88	114	163	239	147	101	59	258	303	151	97	270	277	254	119
	Bacteria|Bdellovibrionota|Oligoflexia	214	370	385	210	223	174	339	201	492	483	480	497	493	270	475	704	280	146	334	238	303	217	200	111	459	483	204	186	202	659	213	165
	Bacteria|Chloroflexi	90	26	20	125	67	118	29	133	61	63	135	35	50	32	74	33	282	127	159	188	96	99	147	132	71	75	369	257	269	72	230	227
	Bacteria|Chloroflexi|AD3	1401	1632	1831	950	1430	1277	1595	1524	2081	1728	3286	2121	2189	1421	1907	2900	4296	4980	3701	7467	3385	3731	5214	3415	6000	4010	2534	2597	2736	4155	2517	3906
	Bacteria|Chloroflexi|Anaerolineae	200	64	73	172	191	208	38	143	390	287	561	406	889	885	777	365	398	243	131	302	152	244	208	176	89	32	217	199	139	60	110	307
	Bacteria|Chloroflexi|Chloroflexia	263	166	140	359	292	375	136	228	245	237	273	182	266	193	210	162	540	514	517	457	568	482	652	975	603	420	586	546	406	491	464	798
	Bacteria|Chloroflexi|Dehalococcoidia	6	12	25	16	10	10	14	8	12	14	40	24	54	29	24	23	35	34	13	37	16	24	20	21	29	10	34	24	12	15	9	18
	Bacteria|Chloroflexi|JG30-KF-CM66	164	199	295	248	203	226	252	215	215	196	321	253	253	176	177	330	350	313	284	495	326	274	323	299	573	850	687	620	641	749	471	451
	Bacteria|Chloroflexi|KD4-96	39	11	16	25	34	75	18	48	91	52	71	73	72	121	67	30	57	45	58	49	40	70	33	90	4	4	27	7	5	5	15	24
	Bacteria|Chloroflexi|Ktedonobacteria	3334	1822	1585	4067	3510	4249	1801	3124	4673	4678	5740	5084	5620	5562	5273	3286	12381	10278	8235	8966	10378	8167	12575	20204	8666	6295	21519	19657	20092	5734	12863	19264
	Bacteria|Chloroflexi|OLB14	151	198	231	140	195	166	246	175	218	207	226	208	107	113	98	331	516	792	942	675	449	407	292	336	392	578	375	341	386	715	401	320
	Bacteria|Chloroflexi|TK10	399	157	119	408	322	397	156	543	346	290	699	383	622	370	528	365	1040	812	613	1036	577	505	841	570	1056	851	1328	1111	1170	630	979	777
	Bacteria|Cyanobacteria|Cyanobacteriia	26	22	4	28	48	24	13	25	46	22	40	28	43	49	31	11	58	32	41	43	33	35	27	29	14	6	13	28	39	3	9	16
	Bacteria|Cyanobacteria|Vampirivibrionia	225	80	38	206	134	151	52	127	144	129	79	119	83	111	143	61	119	85	110	82	82	111	94	236	57	34	234	161	160	57	171	275
	Bacteria|Deinococcota|Deinococci	33	33	29	14	72	17	57	20	2	1	2	0	0	2	9	0	8	21	17	52	6	10	192	5	6	9	10	6	25	17	4	9
	Bacteria|Dependentiae|Babeliae	95	172	149	83	118	113	163	83	66	69	101	60	104	43	71	122	116	136	214	217	248	128	100	138	601	221	119	100	253	237	120	103
	Bacteria|Elusimicrobiota|Elusimicrobia	208	76	43	229	191	166	88	255	125	133	97	215	59	98	121	86	45	16	29	12	68	65	70	31	21	25	100	73	64	41	68	43
	Bacteria|Elusimicrobiota|Lineage_IIa	42	13	9	56	67	67	31	60	294	289	221	239	199	408	314	220	45	43	51	46	25	49	97	68	61	16	113	127	64	71	174	122
	Bacteria|FCPU426|FCPU426	324	122	88	364	352	285	119	343	1556	1398	1197	1078	915	974	825	764	138	294	377	208	405	365	419	1160	340	187	858	568	584	174	686	803
	Bacteria|Firmicutes	19	9	5	9	13	15	5	13	18	14	9	6	12	5	10	7	2	18	7	15	0	18	20	54	9	2	9	7	10	12	9	10
	Bacteria|Firmicutes|Bacilli	465	922	939	623	531	979	644	451	140	156	185	142	308	160	227	170	264	130	171	540	367	235	328	206	541	363	364	173	344	387	266	360
	Bacteria|Firmicutes|Clostridia	32	72	107	213	66	778	162	172	26	30	34	126	35	204	38	41	916	138	39	205	67	35	26	118	348	59	26	42	68	81	68	120
	Bacteria|Firmicutes|Desulfotomaculia	5	0	2	1	3	1	0	7	18	9	11	7	13	10	6	7	38	42	26	138	31	16	20	29	11	14	49	73	20	7	15	58
	Bacteria|Firmicutes|Negativicutes	9	2	14	38	10	8	11	17	4	12	9	60	3	54	8	11	222	21	10	42	9	15	9	8	85	21	19	10	7	6	12	32
	Bacteria|GAL15|GAL15	116	26	14	32	42	73	29	44	92	88	190	363	292	115	169	73	480	554	332	387	857	730	1227	258	324	97	127	189	401	152	185	750
	Bacteria|Gemmatimonadota|Gemmatimonadetes	628	1172	1168	726	601	1143	921	553	2636	2526	3025	2876	3836	2114	2831	3515	1224	1227	1110	1215	1895	1820	1867	1021	2864	2794	1744	1198	1956	3076	2070	1199
	Bacteria|Gemmatimonadota|Longimicrobia	29	25	21	17	11	5	7	7	2	1	3	3	2	1	4	5	8	10	8	52	4	15	44	14	7	1	2	0	3	10	9	1
	Bacteria|Latescibacterota|Latescibacterota	42	15	8	42	20	59	17	59	176	170	229	176	302	472	344	65	10	9	3	19	0	5	0	14	0	0	4	1	0	0	2	0
	Bacteria|Methylomirabilota|Methylomirabilia	62	65	55	51	22	14	24	33	41	71	114	62	211	118	147	38	15	11	6	54	11	19	9	17	16	2	2	1	1	0	1	0
	Bacteria|Myxococcota|Myxococcia	125	177	231	127	109	147	218	113	227	274	225	242	264	106	194	285	118	130	160	121	178	147	148	124	189	209	111	90	167	226	97	78
	Bacteria|Myxococcota|Polyangia	753	1631	1521	912	844	1425	1289	710	2114	2022	2089	2119	3078	1297	2516	2454	1202	1798	1423	1761	1939	1995	2393	1092	2195	1872	943	1002	2090	2688	1906	1401
	Bacteria|Myxococcota|bacteriap25	10	17	27	22	14	17	13	17	18	26	70	53	134	105	134	34	82	8	1	16	0	7	3	2	0	0	3	0	0	0	1	3
	Bacteria|Nitrospirota|Nitrospiria	58	117	118	69	75	71	90	54	101	77	191	140	324	194	311	106	152	122	150	199	128	182	86	70	156	231	79	53	62	137	39	46
	Bacteria|Patescibacteria|Berkelbacteria	9	12	19	9	15	13	18	17	35	22	26	17	19	11	22	37	13	19	2	7	9	10	12	3	8	9	5	13	5	5	5	4
	Bacteria|Patescibacteria|Parcubacteria	127	105	142	87	87	71	52	46	375	281	242	189	183	60	188	96	50	68	94	69	80	47	22	67	168	103	97	70	63	93	33	72
	Bacteria|Patescibacteria|Saccharimonadia	1315	1714	1516	671	1315	1082	1124	836	1254	1114	1080	971	1627	1003	1256	1152	1709	1903	1741	1143	1584	1736	1160	865	1976	2048	1745	1448	1406	1630	1243	1062
	Bacteria|Planctomycetota|BD7-11	6	2	1	15	6	19	5	7	41	22	32	37	22	17	31	17	16	22	34	18	8	20	29	133	15	8	29	28	39	15	19	25
	Bacteria|Planctomycetota|OM190	6	0	2	5	4	3	2	6	28	13	23	24	59	135	50	0	2	1	2	2	0	14	1	1	0	0	1	0	0	0	1	7
	Bacteria|Planctomycetota|Phycisphaerae	400	322	225	287	472	218	252	299	1632	1355	1157	1140	1065	731	908	806	768	1071	953	572	1039	1203	1187	2623	615	351	1419	1303	454	821	1105	1546
	Bacteria|Planctomycetota|Pla4_lineage	17	8	7	10	14	20	6	18	11	18	18	13	15	26	32	7	5	19	12	10	21	6	9	11	4	1	14	5	5	3	2	14
	Bacteria|Planctomycetota|Planctomycetes	4824	1912	1296	3778	5784	3281	2165	4719	5292	5318	4323	3740	2866	3688	3311	2600	3955	4141	4856	3210	3622	4008	5378	10644	2641	1807	5134	6356	3622	1794	5067	6219
	Bacteria|Planctomycetota|vadinHA49	15	21	20	11	10	20	16	7	12	11	17	11	18	9	16	17	8	13	23	14	20	6	14	7	13	14	5	6	12	19	6	5
	Bacteria|Proteobacteria|Alphaproteobacteria	16390	25180	27330	17840	15632	20285	25707	15738	11755	12269	12306	10704	14151	8468	12897	17973	15955	17063	17181	17450	18764	17990	13911	9375	20716	25659	13944	12096	15627	23361	13590	9118
	Bacteria|Proteobacteria|Gammaproteobacteria	14596	24156	24974	14700	13930	11838	23919	13955	10419	10815	11092	10596	12007	6790	10886	14298	13259	14765	16381	14615	16224	16711	13033	7202	13832	17731	7829	8436	8285	16854	8320	6491
	Bacteria|RCP2-54|RCP2-54	1864	3185	3293	1784	1627	1712	3422	1916	428	435	623	442	752	403	703	714	407	471	456	544	442	442	403	285	656	860	504	327	339	751	428	349
	Bacteria|Verrucomicrobiota|Chlamydiae	330	71	110	274	261	256	74	295	354	330	314	194	193	289	353	146	128	115	354	244	166	76	11	57	129	53	258	215	176	135	93	205
	Bacteria|Verrucomicrobiota|Verrucomicrobiae	3802	2084	1293	3680	3578	2372	1670	3198	7730	7368	6120	5983	4960	6125	5520	4293	3432	3287	3735	2407	3609	3917	3775	7897	1616	1108	2787	2234	1786	1715	3629	3797
	Bacteria|WPS-2|WPS-2	4098	1640	1136	1961	4363	3426	1719	3972	1263	1165	824	781	647	869	721	664	3402	2869	3901	1833	1827	2390	3088	2265	1775	1354	2787	4035	3303	1203	2462	3069
	Archaea|Crenarchaeota|Bathyarchaeia|Bathyarchaeia	1	0	0	0	0	0	0	0	37	43	62	215	115	49	89	18	17	4	6	10	74	16	54	6	7	1	7	5	8	1	2	11
	Archaea|Crenarchaeota|Nitrososphaeria|Group_1.1c	2112	548	540	1247	1391	2034	590	1511	588	450	747	2335	666	403	623	415	106	76	85	144	90	147	284	77	84	55	122	99	181	96	111	144
	Archaea|Crenarchaeota|Nitrososphaeria|Nitrososphaerales	31	16	5	38	37	23	8	28	42	59	153	279	134	123	168	24	137	65	45	265	95	187	270	151	103	110	159	183	141	94	131	264
	Archaea|Crenarchaeota|Nitrososphaeria|Nitrosotaleales	5021	1308	1379	3803	3503	2759	1467	3631	2041	1713	3469	8304	2665	1983	3109	1698	1217	818	697	1481	2260	1366	3431	1625	1443	1162	3008	2312	1610	1511	3086	3664
	Archaea|Thermoplasmatota|Thermoplasmata|uncultured	189	62	59	143	109	80	74	173	289	186	185	98	33	35	73	56	14	14	2	17	11	8	5	3	2	2	8	13	9	3	1	17
	Bacteria	329	108	110	272	358	235	173	477	128	106	144	138	91	124	98	95	227	216	223	260	177	201	241	237	111	110	264	325	232	109	208	321
	Bacteria|Acidobacteriota|Acidobacteriae|Acidobacteriales	8089	2953	2346	8826	9755	7048	3976	10094	11399	11914	9019	9802	7939	17220	10243	8814	9252	8606	11298	9237	7294	7125	7594	6960	4825	4072	9515	12166	9654	4861	12991	11465
	Bacteria|Acidobacteriota|Acidobacteriae|Bryobacterales	941	1648	1845	1032	847	864	1360	827	1067	1030	1195	968	1607	910	1377	1513	1248	1411	1320	1331	1345	1127	912	661	3387	3117	1531	1202	1398	2697	1458	1344
	Bacteria|Acidobacteriota|Acidobacteriae|Solibacterales	454	678	822	537	392	396	681	384	757	741	936	770	1223	724	1226	1154	474	512	363	627	615	580	637	373	1904	1423	823	752	714	1426	736	671
	Bacteria|Acidobacteriota|Acidobacteriae|Subgroup_13	3532	1266	1010	3848	4054	2853	1511	4914	1547	1710	1191	1322	836	1758	1135	1421	1041	1129	1782	1401	881	1024	605	560	228	181	494	814	807	272	664	841
	Bacteria|Acidobacteriota|Acidobacteriae|Subgroup_2	11463	4534	3650	12842	12641	11559	6038	14383	13936	14786	12414	12936	10532	20327	13776	11302	4215	3852	3608	4208	2813	3065	3456	3018	1971	1761	3814	5433	4436	2294	7276	6582
	Bacteria|Acidobacteriota|Blastocatellia|11-24	245	74	47	245	319	128	73	327	134	147	140	120	130	188	143	102	5	10	3	12	4	8	11	14	165	24	335	261	85	54	185	85
	Bacteria|Acidobacteriota|Blastocatellia|Blastocatellales	9	10	4	9	25	13	4	23	27	19	29	18	32	33	37	21	105	20	23	42	23	160	31	115	4	0	7	10	27	6	165	268
	Bacteria|Acidobacteriota|Blastocatellia|Pyrinomonadales	39	16	13	36	19	23	14	11	53	57	81	36	151	281	119	6	30	22	1	56	1	7	3	14	10	2	5	8	1	0	6	73
	Bacteria|Acidobacteriota|Holophagae|Holophagales	3	22	16	9	7	13	33	8	27	20	33	25	25	16	15	30	96	121	62	38	251	86	184	51	59	44	34	57	42	67	71	27
	Bacteria|Acidobacteriota|Holophagae|Subgroup_7	194	341	228	89	178	238	198	196	102	69	142	71	250	154	173	55	112	87	39	46	44	49	165	64	311	106	77	80	88	162	95	105
	Bacteria|Acidobacteriota|Subgroup_22|Subgroup_22	6	1	2	4	5	4	1	4	10	23	34	23	44	114	69	5	0	0	2	7	1	0	0	1	0	0	0	0	0	0	0	0
	Bacteria|Acidobacteriota|Subgroup_5|Subgroup_5	26	9	8	47	33	36	7	37	104	92	100	113	123	332	152	95	31	29	2	13	7	22	11	10	4	1	27	19	4	5	11	40
	Bacteria|Acidobacteriota|Thermoanaerobaculia|Thermoanaerobaculales	16	26	53	52	10	19	23	12	3	3	9	4	25	16	22	1	4	2	7	8	2	5	3	0	2	2	5	0	70	41	61	50
	Bacteria|Acidobacteriota|Vicinamibacteria|Subgroup_17	11	4	7	13	7	12	1	9	24	44	34	32	45	60	37	4	6	7	2	16	6	1	19	12	13	1	10	12	3	7	6	46
	Bacteria|Acidobacteriota|Vicinamibacteria|Vicinamibacterales	756	236	189	905	651	514	215	725	1956	1916	1778	1540	1515	2284	1615	1106	1262	916	900	642	732	2210	1705	5624	353	135	1122	902	525	309	1347	1111
	Bacteria|Actinobacteriota|Acidimicrobiia	220	284	304	154	134	250	275	158	97	95	118	66	85	42	76	121	109	94	104	102	97	99	56	31	185	200	99	83	154	167	53	50
	Bacteria|Actinobacteriota|Acidimicrobiia|IMCC26256	403	662	769	339	358	639	609	356	201	222	292	194	264	163	220	267	249	230	276	327	310	319	282	175	497	532	297	266	440	495	244	220
	Bacteria|Actinobacteriota|Acidimicrobiia|Microtrichales	18	32	39	12	21	29	23	14	29	32	21	35	42	22	29	33	51	63	65	68	76	129	108	53	19	45	25	37	51	61	56	22
	Bacteria|Actinobacteriota|Acidimicrobiia|uncultured	994	1428	1743	836	864	1516	1390	833	309	350	390	275	302	200	295	419	312	321	373	404	364	403	219	164	579	719	465	329	592	739	268	266
	Bacteria|Actinobacteriota|Actinobacteria	9	10	14	11	5	10	23	7	17	18	25	23	34	10	14	13	18	36	20	30	85	114	59	35	4	17	15	11	14	11	3	10
	Bacteria|Actinobacteriota|Actinobacteria|Bifidobacteriales	0	1	3	25	6	156	0	0	2	1	3	5	0	2	2	2	35	13	2	2	0	1	3	1	90	2	5	1	3	6	0	9
	Bacteria|Actinobacteriota|Actinobacteria|Catenulisporales	172	281	405	238	165	198	278	136	190	246	332	324	477	253	448	385	598	675	349	668	543	473	571	296	877	1048	501	330	584	624	296	210
	Bacteria|Actinobacteriota|Actinobacteria|Corynebacteriales	492	897	917	658	611	867	896	476	433	439	495	441	334	239	314	455	340	323	362	470	479	676	489	321	512	572	362	342	601	799	450	347
	Bacteria|Actinobacteriota|Actinobacteria|Frankiales	3847	6986	7166	4842	3599	5869	6035	3379	3411	3546	3884	3493	5254	2617	3873	4342	3810	3711	2645	3612	4320	3973	3138	2295	5393	4795	2919	2259	4339	5569	3418	2613
	Bacteria|Actinobacteriota|Actinobacteria|Micrococcales	78	92	69	50	112	82	81	57	89	109	93	95	140	77	111	99	424	908	474	623	328	550	475	267	226	165	183	189	263	398	219	210
	Bacteria|Actinobacteriota|Actinobacteria|Micromonosporales	93	151	165	97	107	81	108	66	150	87	117	181	188	94	176	156	191	181	134	185	351	477	360	273	93	68	60	65	123	103	160	82
	Bacteria|Actinobacteriota|Actinobacteria|Propionibacteriales	17	69	40	27	42	16	35	26	65	46	47	44	111	44	72	57	67	66	102	126	43	138	72	47	25	21	24	26	29	72	71	36
	Bacteria|Actinobacteriota|Actinobacteria|Pseudonocardiales	109	163	119	67	111	121	146	53	153	158	196	146	342	236	319	217	260	144	81	432	213	335	394	188	580	1363	443	436	913	829	459	385
	Bacteria|Actinobacteriota|Actinobacteria|Streptomycetales	59	97	84	211	50	63	89	29	86	127	100	131	180	90	143	115	137	336	169	132	137	251	147	58	138	131	82	76	119	159	86	110
	Bacteria|Actinobacteriota|Actinobacteria|Streptosporangiales	12	85	38	32	67	18	55	18	16	15	9	10	54	10	10	7	18	16	7	81	13	11	31	8	44	20	3	14	25	29	27	7
	Bacteria|Actinobacteriota|Thermoleophilia|Gaiellales	837	1561	1801	915	816	1498	1753	983	804	834	1039	705	1063	557	854	1048	651	814	837	924	866	961	696	618	735	999	623	503	620	975	569	526
	Bacteria|Actinobacteriota|Thermoleophilia|Solirubrobacterales	842	1360	1518	931	894	1082	1445	859	758	729	814	686	807	481	717	906	1146	1200	1206	1261	1257	1312	1147	799	1721	2738	1385	1242	1701	2842	1427	1159
	Bacteria|Armatimonadota|Armatimonadia|Armatimonadales	80	196	139	81	94	105	142	87	78	90	90	77	95	50	119	124	119	104	92	84	73	99	70	42	78	139	48	58	75	103	52	38
	Bacteria|Armatimonadota|Chthonomonadetes|Chthonomonadales	106	28	16	29	44	43	19	63	59	64	75	166	110	92	91	27	143	147	93	90	109	140	259	85	116	69	105	170	91	55	109	206
	Bacteria|Armatimonadota|Fimbriimonadia|Fimbriimonadales	33	69	58	44	29	27	62	35	90	104	117	117	173	69	163	139	149	167	426	230	290	142	103	52	411	151	99	109	62	431	118	125
	Bacteria|Armatimonadota|uncultured|uncultured	68	51	22	94	68	147	26	65	122	93	175	103	218	168	207	76	254	267	97	138	176	151	279	105	450	342	421	391	540	166	241	257
	Bacteria|Bacteroidota|Bacteroidia	1	0	2	5	2	8	0	1	19	8	5	15	5	5	14	16	19	0	20	85	16	19	5	6	0	0	14	1	2	10	58	3
	Bacteria|Bacteroidota|Bacteroidia|Bacteroidales	14	10	43	155	11	38	110	108	54	9	23	66	54	160	34	29	1132	107	53	141	32	26	16	112	17	15	20	33	13	47	42	217
	Bacteria|Bacteroidota|Bacteroidia|Chitinophagales	658	1157	922	540	660	516	921	460	738	757	824	740	1023	711	996	1184	1147	1614	2306	1469	1913	2089	1354	635	1214	1217	616	691	523	1355	826	621
	Bacteria|Bacteroidota|Bacteroidia|Cytophagales	47	45	61	53	58	81	53	48	180	159	237	187	244	247	379	180	405	184	256	522	329	540	504	218	48	56	137	359	289	70	266	123
	Bacteria|Bacteroidota|Bacteroidia|Flavobacteriales	46	149	55	29	32	49	49	25	13	3	4	3	25	17	13	6	15	49	30	49	427	187	170	161	2	37	5	44	34	9	23	2
	Bacteria|Bacteroidota|Bacteroidia|Sphingobacteriales	370	927	655	381	409	463	573	273	672	752	738	700	1038	665	1088	1093	514	745	614	635	767	884	617	301	1265	1560	645	545	681	1224	528	459
	Bacteria|Bacteroidota|Kapabacteria|Kapabacteriales	47	108	95	76	69	87	90	63	220	202	251	204	215	116	188	396	53	106	39	67	88	66	56	35	153	251	167	114	101	195	299	160
	Bacteria|Bdellovibrionota|Bdellovibrionia|Bdellovibrionales	84	204	128	130	93	157	138	86	163	161	225	185	221	93	242	196	184	87	114	163	232	142	95	59	258	297	150	95	260	276	227	116
	Bacteria|Bdellovibrionota|Oligoflexia|0319-6G20	195	341	361	200	203	159	314	192	479	470	458	480	474	260	459	682	248	143	322	229	299	209	191	108	434	454	193	168	187	627	206	158
	Bacteria|Bdellovibrionota|Oligoflexia|Silvanigrellales	19	26	22	10	17	13	24	8	8	10	17	12	14	5	13	15	22	2	8	7	3	8	5	1	15	24	8	7	10	18	7	4
	Bacteria|Chloroflexi	90	26	20	125	67	118	29	133	61	63	135	35	50	32	74	33	282	127	159	188	96	99	147	132	71	75	369	257	269	72	230	227
	Bacteria|Chloroflexi|AD3|AD3	1401	1632	1831	950	1430	1277	1595	1524	2081	1728	3286	2121	2189	1421	1907	2900	4296	4980	3701	7467	3385	3731	5214	3415	6000	4010	2534	2597	2736	4155	2517	3906
	Bacteria|Chloroflexi|Anaerolineae|Anaerolineales	34	7	6	24	8	26	6	17	116	79	136	88	142	236	157	41	107	9	15	12	10	20	10	19	5	0	18	6	0	0	2	2
	Bacteria|Chloroflexi|Anaerolineae|SBR1031	164	56	65	143	180	178	32	124	266	200	413	308	742	646	616	315	277	213	85	265	138	207	187	154	81	31	199	192	129	58	105	304
	Bacteria|Chloroflexi|Chloroflexia|Chloroflexales	6	10	20	13	7	15	7	14	9	7	41	30	115	49	64	36	38	13	7	38	0	11	4	9	5	3	12	2	13	5	2	15
	Bacteria|Chloroflexi|Chloroflexia|Elev-1554	52	14	6	71	35	15	11	32	65	98	48	37	25	47	36	28	179	91	190	89	102	117	113	691	82	42	172	173	92	35	108	230
	Bacteria|Chloroflexi|Chloroflexia|Thermomicrobiales	201	135	109	273	242	339	114	176	166	132	181	113	119	93	109	95	319	403	313	329	455	345	529	273	516	373	399	371	292	448	347	551
	Bacteria|Chloroflexi|Dehalococcoidia|S085	4	9	22	13	7	7	9	6	8	14	26	24	51	26	19	16	29	25	13	14	14	21	7	9	13	1	9	16	4	8	0	5
	Bacteria|Chloroflexi|JG30-KF-CM66|JG30-KF-CM66	164	199	295	248	203	226	252	215	215	196	321	253	253	176	177	330	350	313	284	495	326	274	323	299	573	850	687	620	641	749	471	451
	Bacteria|Chloroflexi|KD4-96|KD4-96	39	11	16	25	34	75	18	48	91	52	71	73	72	121	67	30	57	45	58	49	40	70	33	90	4	4	27	7	5	5	15	24
	Bacteria|Chloroflexi|Ktedonobacteria|B10-SB3A	20	26	19	75	41	86	12	20	27	20	79	28	21	13	44	12	154	92	103	117	148	64	113	32	199	135	415	231	308	93	83	277
	Bacteria|Chloroflexi|Ktedonobacteria|B12-WMSP1	101	90	80	89	141	118	61	115	61	78	79	73	87	108	72	48	420	370	219	286	239	293	792	388	846	591	938	1922	1737	484	1016	1842
	Bacteria|Chloroflexi|Ktedonobacteria|C0119	2	1	0	7	10	5	1	6	33	26	41	19	19	42	38	14	9	10	12	21	11	4	4	6	0	0	22	21	3	0	8	14
	Bacteria|Chloroflexi|Ktedonobacteria|Ktedonobacterales	3211	1705	1486	3896	3318	4040	1727	2983	4552	4554	5541	4964	5493	5398	5119	3212	11797	9805	7901	8542	9980	7804	11666	19778	7621	5569	20143	17483	18042	5157	11755	17130
	Bacteria|Chloroflexi|OLB14|OLB14	151	198	231	140	195	166	246	175	218	207	226	208	107	113	98	331	516	792	942	675	449	407	292	336	392	578	375	341	386	715	401	320
	Bacteria|Chloroflexi|TK10|TK10	399	157	119	408	322	397	156	543	346	290	699	383	622	370	528	365	1040	812	613	1036	577	505	841	570	1056	851	1328	1111	1170	630	979	777
	Bacteria|Cyanobacteria|Cyanobacteriia|Chloroplast	24	22	4	28	48	24	12	23	46	22	40	28	43	48	30	11	57	32	39	42	33	33	27	18	13	6	10	28	32	2	9	12
	Bacteria|Cyanobacteria|Vampirivibrionia|Obscuribacterales	185	77	37	176	122	145	49	126	143	123	77	110	80	103	134	58	117	85	108	78	80	105	94	230	57	34	234	161	160	56	170	273
	Bacteria|Deinococcota|Deinococci|Deinococcales	30	22	24	13	69	13	54	16	0	0	1	0	0	0	0	0	2	0	9	2	0	6	181	1	3	2	6	1	0	7	0	0
	Bacteria|Dependentiae|Babeliae|Babeliales	95	172	149	83	118	113	163	83	66	69	101	60	104	43	71	122	116	136	214	217	248	128	100	138	601	221	119	100	253	237	120	103
	Bacteria|Elusimicrobiota|Elusimicrobia|Lineage_IV	198	69	42	220	182	154	85	245	121	129	91	204	54	93	118	81	45	16	29	11	68	63	66	26	20	25	90	72	62	37	58	33
	Bacteria|Elusimicrobiota|Lineage_IIa|Lineage_IIa	42	13	9	56	67	67	31	60	294	289	221	239	199	408	314	220	45	43	51	46	25	49	97	68	61	16	113	127	64	71	174	122
	Bacteria|FCPU426|FCPU426|FCPU426	324	122	88	364	352	285	119	343	1556	1398	1197	1078	915	974	825	764	138	294	377	208	405	365	419	1160	340	187	858	568	584	174	686	803
	Bacteria|Firmicutes	19	9	5	9	13	15	5	13	18	14	9	6	12	5	10	7	2	18	7	15	0	18	20	54	9	2	9	7	10	12	9	10
	Bacteria|Firmicutes|Bacilli|Alicyclobacillales	38	93	76	54	47	60	53	26	12	19	15	13	29	9	14	17	28	29	11	29	52	23	23	13	42	18	22	4	22	23	4	13
	Bacteria|Firmicutes|Bacilli|Bacillales	322	633	666	455	385	662	474	299	89	93	127	90	207	101	151	112	173	73	111	366	228	119	229	143	324	249	292	134	232	274	205	273
	Bacteria|Firmicutes|Bacilli|Paenibacillales	53	112	129	73	57	115	73	66	22	28	18	25	40	24	35	23	35	24	34	78	78	74	64	45	74	66	26	18	56	62	17	35
	Bacteria|Firmicutes|Bacilli|Thermoactinomycetales	45	61	60	31	33	39	26	47	5	5	7	3	5	2	3	7	7	1	6	12	3	0	2	3	9	11	11	9	18	21	21	27
	Bacteria|Firmicutes|Clostridia|Lachnospirales	16	25	58	121	29	565	65	69	11	12	18	78	10	93	16	18	530	68	18	60	32	12	10	57	299	23	10	22	41	24	35	64
	Bacteria|Firmicutes|Clostridia|Oscillospirales	5	11	21	67	20	172	69	90	5	5	3	43	10	99	9	10	360	59	16	89	16	13	10	49	7	11	6	8	11	20	22	36
	Bacteria|Firmicutes|Desulfotomaculia|Carboxydothermales	5	0	2	1	3	1	0	7	18	9	11	7	13	10	6	7	38	42	26	138	31	16	20	29	11	14	49	73	20	7	15	58
	Bacteria|Firmicutes|Negativicutes|Veillonellales-Selenomonadales	6	2	13	13	10	6	3	15	1	11	6	54	2	41	4	9	149	15	9	38	2	10	8	4	85	21	16	4	2	2	11	21
	Bacteria|GAL15|GAL15|GAL15	116	26	14	32	42	73	29	44	92	88	190	363	292	115	169	73	480	554	332	387	857	730	1227	258	324	97	127	189	401	152	185	750
	Bacteria|Gemmatimonadota|Gemmatimonadetes|Gemmatimonadales	628	1172	1168	726	601	1143	921	553	2636	2526	3025	2876	3836	2114	2831	3515	1224	1227	1110	1215	1895	1820	1867	1021	2864	2794	1744	1198	1956	3076	2070	1199
	Bacteria|Gemmatimonadota|Longimicrobia|Longimicrobiales	29	25	21	17	11	5	7	7	2	1	3	3	2	1	4	5	8	10	8	52	4	15	44	14	7	1	2	0	3	10	9	1
	Bacteria|Latescibacterota|Latescibacterota|Latescibacterota	42	15	8	42	20	59	17	59	176	170	229	176	302	472	344	65	10	9	3	19	0	5	0	14	0	0	4	1	0	0	2	0
	Bacteria|Methylomirabilota|Methylomirabilia|Rokubacteriales	62	65	55	51	22	14	24	33	41	71	114	62	211	118	147	38	15	11	6	54	11	19	9	17	16	2	2	1	1	0	1	0
	Bacteria|Myxococcota|Myxococcia|Myxococcales	125	177	231	127	109	147	218	113	227	274	225	242	264	106	194	285	118	130	160	121	178	147	148	124	189	209	111	90	167	226	97	78
	Bacteria|Myxococcota|Polyangia|Haliangiales	78	163	161	83	100	149	121	70	419	362	353	388	537	290	507	509	389	379	254	406	497	581	411	251	268	209	142	114	177	327	180	154
	Bacteria|Myxococcota|Polyangia|Polyangiales	661	1445	1340	810	732	1256	1139	631	1659	1638	1709	1706	2514	996	1988	1894	804	1398	1144	1334	1421	1378	1923	811	1906	1647	790	858	1897	2342	1717	1227
	Bacteria|Myxococcota|Polyangia|mle1-27	6	13	7	12	6	5	9	5	23	13	19	21	22	9	17	40	9	20	24	21	19	35	54	25	18	14	10	30	16	15	3	18
	Bacteria|Myxococcota|bacteriap25|bacteriap25	10	17	27	22	14	17	13	17	18	26	70	53	134	105	134	34	82	8	1	16	0	7	3	2	0	0	3	0	0	0	1	3
	Bacteria|Nitrospirota|Nitrospiria|Nitrospirales	58	117	118	69	75	71	90	54	101	77	191	140	324	194	311	106	152	122	150	199	128	182	86	70	156	231	79	53	62	137	39	46
	Bacteria|Patescibacteria|Berkelbacteria|Berkelbacteria	9	12	19	9	15	13	18	17	35	22	26	17	19	11	22	37	13	19	2	7	9	10	12	3	8	9	5	13	5	5	5	4
	Bacteria|Patescibacteria|Parcubacteria|Candidatus_Azambacteria	7	6	12	5	4	5	2	2	136	112	91	68	48	22	34	35	5	5	18	2	3	9	3	12	2	0	27	13	4	3	0	3
	Bacteria|Patescibacteria|Parcubacteria|Parcubacteria	89	71	82	50	60	47	31	31	189	128	118	101	119	31	134	53	35	54	59	48	41	22	14	39	128	73	60	50	51	69	31	55
	Bacteria|Patescibacteria|Saccharimonadia|Saccharimonadales	1315	1714	1516	671	1315	1082	1124	836	1254	1114	1080	971	1627	1003	1256	1152	1709	1903	1741	1143	1584	1736	1160	865	1976	2048	1745	1448	1406	1630	1243	1062
	Bacteria|Planctomycetota|BD7-11|BD7-11	6	2	1	15	6	19	5	7	41	22	32	37	22	17	31	17	16	22	34	18	8	20	29	133	15	8	29	28	39	15	19	25
	Bacteria|Planctomycetota|OM190|OM190	6	0	2	5	4	3	2	6	28	13	23	24	59	135	50	0	2	1	2	2	0	14	1	1	0	0	1	0	0	0	1	7
	Bacteria|Planctomycetota|Phycisphaerae|Phycisphaerales	7	10	14	8	6	16	7	14	19	10	17	12	19	1	9	17	14	14	25	6	73	66	54	32	4	7	10	18	17	15	12	21
	Bacteria|Planctomycetota|Phycisphaerae|Tepidisphaerales	393	308	211	279	465	197	244	285	1613	1345	1140	1128	1046	730	896	788	754	1056	928	566	966	1137	1133	2591	611	344	1409	1285	437	806	1093	1525
	Bacteria|Planctomycetota|Pla4_lineage|Pla4_lineage	17	8	7	10	14	20	6	18	11	18	18	13	15	26	32	7	5	19	12	10	21	6	9	11	4	1	14	5	5	3	2	14
	Bacteria|Planctomycetota|Planctomycetes|Gemmatales	2539	1018	727	1958	3074	1655	1102	2470	2166	2269	1914	1608	1156	1569	1451	1062	1581	1550	1538	1179	1335	1489	2065	3491	1279	828	2303	2822	1663	812	2367	2989
	Bacteria|Planctomycetota|Planctomycetes|Isosphaerales	736	291	189	663	897	589	345	751	978	1025	806	732	606	605	602	516	1046	1140	1315	801	1016	1247	1492	2795	386	229	1059	1136	591	342	1024	1115
	Bacteria|Planctomycetota|Planctomycetes|Pirellulales	1140	474	302	759	1454	765	549	1155	1082	1036	790	662	603	814	676	498	981	1034	1551	862	1020	683	877	783	646	601	1114	1763	1049	466	878	1588
	Bacteria|Planctomycetota|Planctomycetes|Planctomycetales	409	129	78	398	359	272	169	343	1066	988	813	738	501	700	582	524	347	417	452	368	251	589	944	3575	330	149	658	635	319	174	798	527
	Bacteria|Planctomycetota|vadinHA49|vadinHA49	15	21	20	11	10	20	16	7	12	11	17	11	18	9	16	17	8	13	23	14	20	6	14	7	13	14	5	6	12	19	6	5
	Bacteria|Proteobacteria|Alphaproteobacteria	117	120	153	119	100	84	150	73	195	190	135	143	175	90	163	279	166	195	192	210	206	189	105	113	311	350	249	134	95	396	163	76
	Bacteria|Proteobacteria|Alphaproteobacteria|Acetobacterales	3618	5437	6157	3146	3410	3996	5831	3872	1148	1154	1126	942	1128	740	1155	1499	1852	1588	2268	1835	1963	1864	1127	959	1749	2410	1433	1029	1470	2269	1394	839
	Bacteria|Proteobacteria|Alphaproteobacteria|Azospirillales	40	80	64	74	58	79	63	44	98	114	121	114	118	110	124	173	96	142	121	237	125	157	135	60	346	485	151	149	231	205	136	86
	Bacteria|Proteobacteria|Alphaproteobacteria|Caulobacterales	941	1289	1590	916	851	1115	1374	876	1049	1079	1096	967	1323	835	1219	1645	1394	1657	2099	1453	2419	1822	1326	1045	1475	1919	1113	978	1288	2633	1542	920
	Bacteria|Proteobacteria|Alphaproteobacteria|Dongiales	32	46	41	41	45	43	42	30	63	45	41	118	91	69	71	66	94	88	47	135	155	204	155	95	42	51	23	23	25	48	49	34
	Bacteria|Proteobacteria|Alphaproteobacteria|Elsterales	5684	7886	9554	7914	5134	6057	9001	5771	3526	3897	3833	3168	4222	2563	3574	5921	4234	4490	3884	4636	4876	3899	2992	2287	5041	8055	4370	4001	4280	6474	3555	2537
	Bacteria|Proteobacteria|Alphaproteobacteria|Holosporales	17	47	47	21	25	27	35	27	42	29	24	20	31	22	36	63	68	63	51	100	40	53	67	47	69	53	31	26	17	42	14	22
	Bacteria|Proteobacteria|Alphaproteobacteria|Micropepsales	1420	2820	2249	1381	1512	2546	2173	1229	1526	1539	1558	1485	1746	1005	1501	2317	2239	2273	2231	1828	2672	2402	1687	1136	2627	2466	1272	1150	1580	3018	1709	1024
	Bacteria|Proteobacteria|Alphaproteobacteria|Paracaedibacterales	9	41	35	17	15	23	32	9	3	7	10	1	15	2	9	9	11	7	7	9	12	4	5	9	11	16	5	2	4	10	9	1
	Bacteria|Proteobacteria|Alphaproteobacteria|Reyranellales	68	100	121	61	61	146	86	50	200	171	205	183	281	143	225	252	406	394	418	501	650	516	507	262	425	438	529	266	283	481	321	254
	Bacteria|Proteobacteria|Alphaproteobacteria|Rhizobiales	3511	5684	5965	3268	3569	4868	5758	3047	2402	2463	2559	2135	3077	1797	2896	3635	3761	4417	3930	4483	3961	4948	4400	2480	5841	6688	3363	3106	4256	5163	3227	2397
	Bacteria|Proteobacteria|Alphaproteobacteria|Rhodospirillales	395	723	613	404	400	626	554	308	814	876	804	778	1047	540	897	1169	414	611	524	618	533	562	404	326	1361	1141	464	438	844	1017	542	341
	Bacteria|Proteobacteria|Alphaproteobacteria|Rickettsiales	192	350	308	215	181	222	262	201	333	336	293	284	270	225	432	403	298	292	521	344	368	212	184	121	423	416	309	194	281	740	236	138
	Bacteria|Proteobacteria|Alphaproteobacteria|Sphingomonadales	257	401	318	141	216	256	243	141	216	221	197	209	293	168	311	311	724	727	769	845	638	916	649	293	756	1068	491	511	816	726	604	366
	Bacteria|Proteobacteria|Alphaproteobacteria|uncultured	81	149	97	112	53	180	95	53	105	125	257	137	294	126	252	178	172	107	104	194	127	206	146	122	233	91	137	78	145	124	87	79
	Bacteria|Proteobacteria|Gammaproteobacteria	61	127	148	93	59	57	124	70	67	72	38	42	50	23	63	98	48	33	51	84	44	63	55	32	64	58	29	23	22	65	18	18
	Bacteria|Proteobacteria|Gammaproteobacteria|Burkholderiales	1625	2059	2017	1059	1235	898	1654	901	1571	1473	2098	1757	3171	1748	2971	2150	2676	2797	3018	3630	3389	4742	4019	1908	2306	2658	1078	1514	1111	2367	1215	891
	Bacteria|Proteobacteria|Gammaproteobacteria|CCD24	11	4	14	10	2	20	5	7	2	5	7	14	23	18	24	9	28	1	2	4	21	68	31	18	0	0	0	2	0	0	2	1
	Bacteria|Proteobacteria|Gammaproteobacteria|Cellvibrionales	11	18	12	12	9	20	32	11	15	11	3	8	34	29	17	10	14	66	36	37	6	22	37	38	0	2	0	0	6	2	1	1
	Bacteria|Proteobacteria|Gammaproteobacteria|Coxiellales	16	42	37	19	17	17	25	11	10	6	7	10	16	8	14	17	21	45	36	74	36	50	30	13	46	90	16	11	21	25	9	7
	Bacteria|Proteobacteria|Gammaproteobacteria|Diplorickettsiales	446	816	860	477	509	401	816	436	484	613	487	325	601	388	655	1051	799	737	1087	1002	597	742	771	496	1279	1349	649	696	451	935	510	265
	Bacteria|Proteobacteria|Gammaproteobacteria|Enterobacterales	115	399	35	20	17	28	29	69	26	20	8	27	1049	72	30	37	231	92	27	100	339	298	258	95	325	27	19	62	52	22	105	48
	Bacteria|Proteobacteria|Gammaproteobacteria|Gammaproteobacteria_Incertae_Sedis	3336	6158	6396	4222	3460	3412	6809	3396	3705	3828	3927	3459	3154	1968	3189	4648	3205	3661	2828	3717	3947	2460	2196	1507	4674	6311	2712	2553	3587	6032	3016	2464
	Bacteria|Proteobacteria|Gammaproteobacteria|JG36-TzT-191	483	746	781	463	394	368	820	441	225	200	172	180	138	100	160	250	450	581	498	393	448	328	194	181	396	571	226	245	219	652	267	216
	Bacteria|Proteobacteria|Gammaproteobacteria|KF-JG30-C25	5631	7834	9543	5880	5045	4377	8700	6014	3139	3552	3341	3700	2490	1431	2432	4439	848	815	1118	1100	1712	823	1101	789	1293	1555	1050	1010	683	2135	1187	829
	Bacteria|Proteobacteria|Gammaproteobacteria|KI89A_clade	11	7	2	2	3	3	3	1	3	3	4	9	24	24	14	3	20	8	1	12	23	131	26	11	0	0	0	0	0	0	0	0
	Bacteria|Proteobacteria|Gammaproteobacteria|Legionellales	36	44	45	27	38	26	47	24	10	16	11	11	15	21	24	24	108	885	1928	212	130	1028	156	118	91	113	70	115	36	126	52	49
	Bacteria|Proteobacteria|Gammaproteobacteria|Oceanospirillales	10	29	6	4	5	7	18	7	1	1	5	0	23	10	12	2	26	21	32	29	24	8	28	3	13	14	4	1	5	14	3	9
	Bacteria|Proteobacteria|Gammaproteobacteria|PLTA13	12	11	10	5	2	9	13	5	20	29	17	29	26	17	34	34	6	23	13	32	12	18	12	4	17	21	5	9	6	18	8	7
	Bacteria|Proteobacteria|Gammaproteobacteria|Pseudomonadales	57	32	58	26	39	46	37	11	104	38	22	45	72	111	81	57	79	84	79	125	151	847	638	221	15	339	43	469	417	30	297	43
	Bacteria|Proteobacteria|Gammaproteobacteria|Salinisphaerales	78	110	84	61	66	61	65	40	136	127	118	141	176	95	113	179	119	51	65	103	80	137	98	33	127	169	72	63	67	156	73	45
	Bacteria|Proteobacteria|Gammaproteobacteria|Steroidobacterales	17	23	49	26	19	35	38	16	32	23	39	39	96	46	69	40	49	47	38	126	46	108	93	49	16	5	10	24	9	12	10	17
	Bacteria|Proteobacteria|Gammaproteobacteria|WD260	14	36	35	24	24	20	40	18	52	64	51	62	72	42	59	77	101	99	76	163	109	125	172	74	125	211	93	143	54	221	130	106
	Bacteria|Proteobacteria|Gammaproteobacteria|Xanthomonadales	2590	5585	4795	2257	2965	2010	4600	2452	808	718	726	716	735	600	896	1160	4408	4694	5420	3643	4979	4694	3064	1556	3028	4188	1738	1462	1510	4017	1407	1456
	Bacteria|RCP2-54|RCP2-54|RCP2-54	1864	3185	3293	1784	1627	1712	3422	1916	428	435	623	442	752	403	703	714	407	471	456	544	442	442	403	285	656	860	504	327	339	751	428	349
	Bacteria|Verrucomicrobiota|Chlamydiae|Chlamydiales	330	71	110	274	261	256	74	295	354	330	314	194	193	289	353	146	128	115	354	244	166	76	11	57	129	53	258	215	176	135	93	205
	Bacteria|Verrucomicrobiota|Verrucomicrobiae|Chthoniobacterales	127	48	29	110	147	52	41	100	356	327	420	286	449	471	498	211	329	231	285	262	149	383	330	721	57	22	147	187	77	82	141	167
	Bacteria|Verrucomicrobiota|Verrucomicrobiae|Methylacidiphilales	14	12	1	14	32	9	6	9	58	72	49	42	36	27	37	30	80	47	47	27	17	34	52	77	4	7	37	24	10	18	24	26
	Bacteria|Verrucomicrobiota|Verrucomicrobiae|Opitutales	379	715	465	252	312	247	432	238	738	771	425	497	558	226	516	411	324	418	304	323	712	289	444	136	481	395	152	199	208	414	201	261
	Bacteria|Verrucomicrobiota|Verrucomicrobiae|Pedosphaerales	3273	1303	788	3282	3082	2050	1184	2841	6528	6154	5167	5109	3880	5353	4419	3614	2670	2579	3066	1772	2687	3153	2877	6900	1073	682	2437	1807	1477	1195	3190	3282
	Bacteria|Verrucomicrobiota|Verrucomicrobiae|Verrucomicrobiales	7	5	3	12	4	4	4	7	32	25	30	34	11	21	23	18	25	9	31	19	25	37	33	45	0	2	11	10	13	6	73	61
	Bacteria|WPS-2|WPS-2|WPS-2	4098	1640	1136	1961	4363	3426	1719	3972	1263	1165	824	781	647	869	721	664	3402	2869	3901	1833	1827	2390	3088	2265	1775	1354	2787	4035	3303	1203	2462	3069
	Archaea|Crenarchaeota|Bathyarchaeia|Bathyarchaeia|Bathyarchaeia	1	0	0	0	0	0	0	0	37	43	62	215	115	49	89	18	17	4	6	10	74	16	54	6	7	1	7	5	8	1	2	11
	Archaea|Crenarchaeota|Nitrososphaeria|Group_1.1c|Group_1.1c	2112	548	540	1247	1391	2034	590	1511	588	450	747	2335	666	403	623	415	106	76	85	144	90	147	284	77	84	55	122	99	181	96	111	144
	Archaea|Crenarchaeota|Nitrososphaeria|Nitrososphaerales|Nitrososphaeraceae	31	16	5	38	37	23	8	28	42	59	153	279	134	123	168	24	137	65	45	265	95	187	270	151	103	110	159	183	141	94	131	264
	Archaea|Crenarchaeota|Nitrososphaeria|Nitrosotaleales|Nitrosotaleaceae	5021	1308	1379	3803	3503	2759	1467	3631	2041	1713	3469	8304	2665	1983	3109	1698	1217	818	697	1481	2260	1366	3431	1625	1443	1162	3008	2312	1610	1511	3086	3664
	Archaea|Thermoplasmatota|Thermoplasmata|uncultured|uncultured	189	62	59	143	109	80	74	173	289	186	185	98	33	35	73	56	14	14	2	17	11	8	5	3	2	2	8	13	9	3	1	17
	Bacteria	329	108	110	272	358	235	173	477	128	106	144	138	91	124	98	95	227	216	223	260	177	201	241	237	111	110	264	325	232	109	208	321
	Bacteria|Acidobacteriota|Acidobacteriae|Acidobacteriales	25	13	7	36	36	47	13	31	312	316	256	302	191	355	239	185	125	92	97	138	42	90	132	129	186	162	346	538	274	160	410	404
	Bacteria|Acidobacteriota|Acidobacteriae|Acidobacteriales|Acidobacteriaceae_(Subgroup_1)	6739	2390	1955	7031	8125	5638	3325	8225	6301	6483	4552	5314	3453	7645	4497	4923	6008	5882	8568	6004	5735	5199	4172	4108	2275	2236	5088	6070	5289	2621	6467	6036
	Bacteria|Acidobacteriota|Acidobacteriae|Acidobacteriales|Koribacteraceae	69	29	25	107	87	66	32	91	408	430	336	328	282	644	349	281	167	241	200	273	136	190	157	192	177	180	324	323	311	135	453	406
	Bacteria|Acidobacteriota|Acidobacteriae|Acidobacteriales|uncultured	1256	520	359	1652	1507	1297	606	1747	4377	4683	3873	3853	4010	8575	5152	3424	2947	2384	2424	2819	1379	1644	3130	2523	2183	1491	3754	5220	3765	1941	5653	4615
	Bacteria|Acidobacteriota|Acidobacteriae|Bryobacterales|Bryobacteraceae	941	1648	1845	1032	847	864	1360	827	1067	1030	1195	968	1607	910	1377	1513	1248	1411	1320	1331	1345	1127	912	661	3387	3117	1531	1202	1398	2697	1458	1344
	Bacteria|Acidobacteriota|Acidobacteriae|Solibacterales|Solibacteraceae	454	678	822	537	392	396	681	384	757	741	936	770	1223	724	1226	1154	474	512	363	627	615	580	637	373	1904	1423	823	752	714	1426	736	671
	Bacteria|Acidobacteriota|Acidobacteriae|Subgroup_13|Subgroup_13	3532	1266	1010	3848	4054	2853	1511	4914	1547	1710	1191	1322	836	1758	1135	1421	1041	1129	1782	1401	881	1024	605	560	228	181	494	814	807	272	664	841
	Bacteria|Acidobacteriota|Acidobacteriae|Subgroup_2|Subgroup_2	11463	4534	3650	12842	12641	11559	6038	14383	13936	14786	12414	12936	10532	20327	13776	11302	4215	3852	3608	4208	2813	3065	3456	3018	1971	1761	3814	5433	4436	2294	7276	6582
	Bacteria|Acidobacteriota|Blastocatellia|11-24|11-24	245	74	47	245	319	128	73	327	134	147	140	120	130	188	143	102	5	10	3	12	4	8	11	14	165	24	335	261	85	54	185	85
	Bacteria|Acidobacteriota|Blastocatellia|Blastocatellales|Blastocatellaceae	9	10	4	9	25	13	4	23	27	19	29	18	32	33	37	21	105	20	23	42	23	160	31	115	4	0	7	10	27	6	165	268
	Bacteria|Acidobacteriota|Blastocatellia|Pyrinomonadales|Pyrinomonadaceae	39	16	13	36	19	23	14	11	53	57	81	36	151	281	119	6	30	22	1	56	1	7	3	14	10	2	5	8	1	0	6	73
	Bacteria|Acidobacteriota|Holophagae|Holophagales|Holophagaceae	3	22	16	9	7	13	33	8	27	20	33	25	25	16	15	30	96	121	62	38	251	86	184	51	59	44	34	57	42	67	71	27
	Bacteria|Acidobacteriota|Holophagae|Subgroup_7|Subgroup_7	194	341	228	89	178	238	198	196	102	69	142	71	250	154	173	55	112	87	39	46	44	49	165	64	311	106	77	80	88	162	95	105
	Bacteria|Acidobacteriota|Subgroup_22|Subgroup_22|Subgroup_22	6	1	2	4	5	4	1	4	10	23	34	23	44	114	69	5	0	0	2	7	1	0	0	1	0	0	0	0	0	0	0	0
	Bacteria|Acidobacteriota|Subgroup_5|Subgroup_5|Subgroup_5	26	9	8	47	33	36	7	37	104	92	100	113	123	332	152	95	31	29	2	13	7	22	11	10	4	1	27	19	4	5	11	40
	Bacteria|Acidobacteriota|Thermoanaerobaculia|Thermoanaerobaculales|Thermoanaerobaculaceae	16	26	53	52	10	19	23	12	3	3	9	4	25	16	22	1	4	2	7	8	2	5	3	0	2	2	5	0	70	41	61	50
	Bacteria|Acidobacteriota|Vicinamibacteria|Subgroup_17|Subgroup_17	11	4	7	13	7	12	1	9	24	44	34	32	45	60	37	4	6	7	2	16	6	1	19	12	13	1	10	12	3	7	6	46
	Bacteria|Acidobacteriota|Vicinamibacteria|Vicinamibacterales	39	9	10	31	34	19	14	34	18	17	11	5	2	8	7	11	99	86	199	35	95	71	51	190	8	11	52	52	41	30	21	46
	Bacteria|Acidobacteriota|Vicinamibacteria|Vicinamibacterales|Vicinamibacteraceae	106	31	28	158	79	87	32	89	189	167	188	177	181	302	181	84	199	87	33	125	87	320	104	367	24	0	26	20	22	5	37	49
	Bacteria|Acidobacteriota|Vicinamibacteria|Vicinamibacterales|uncultured	611	196	151	716	538	408	169	602	1749	1732	1579	1358	1332	1974	1427	1011	964	743	668	482	550	1819	1550	5067	321	124	1044	830	462	274	1289	1016
	Bacteria|Actinobacteriota|Acidimicrobiia	220	284	304	154	134	250	275	158	97	95	118	66	85	42	76	121	109	94	104	102	97	99	56	31	185	200	99	83	154	167	53	50
	Bacteria|Actinobacteriota|Acidimicrobiia|IMCC26256|IMCC26256	403	662	769	339	358	639	609	356	201	222	292	194	264	163	220	267	249	230	276	327	310	319	282	175	497	532	297	266	440	495	244	220
	Bacteria|Actinobacteriota|Acidimicrobiia|Microtrichales|Ilumatobacteraceae	1	15	9	6	4	4	4	6	6	11	4	12	12	5	12	12	12	20	10	21	19	31	15	5	5	25	5	16	10	10	4	5
	Bacteria|Actinobacteriota|Acidimicrobiia|Microtrichales|uncultured	14	10	16	3	11	11	7	6	6	5	3	6	5	1	2	4	25	10	24	20	25	51	52	25	13	15	7	12	16	24	11	3
	Bacteria|Actinobacteriota|Acidimicrobiia|uncultured|uncultured	994	1428	1743	836	864	1516	1390	833	309	350	390	275	302	200	295	419	312	321	373	404	364	403	219	164	579	719	465	329	592	739	268	266
	Bacteria|Actinobacteriota|Actinobacteria	9	10	14	11	5	10	23	7	17	18	25	23	34	10	14	13	18	36	20	30	85	114	59	35	4	17	15	11	14	11	3	10
	Bacteria|Actinobacteriota|Actinobacteria|Bifidobacteriales|Bifidobacteriaceae	0	1	3	25	6	156	0	0	2	1	3	5	0	2	2	2	35	13	2	2	0	1	3	1	90	2	5	1	3	6	0	9
	Bacteria|Actinobacteriota|Actinobacteria|Catenulisporales|Actinospicaceae	144	253	385	226	145	160	254	123	143	180	227	243	309	189	341	266	405	456	273	456	411	357	318	222	514	727	389	234	374	474	221	146
	Bacteria|Actinobacteriota|Actinobacteria|Catenulisporales|Catenulisporaceae	28	28	20	12	20	38	24	13	47	66	105	81	168	64	107	119	193	219	76	212	132	116	253	74	363	321	112	96	210	150	75	64
	Bacteria|Actinobacteriota|Actinobacteria|Corynebacteriales|Mycobacteriaceae	480	884	897	642	590	850	889	466	410	431	479	418	308	220	290	431	315	300	339	382	448	655	443	302	475	513	320	309	563	760	422	329
	Bacteria|Actinobacteriota|Actinobacteria|Corynebacteriales|Nocardiaceae	12	13	20	16	20	16	7	10	22	8	16	23	24	19	19	23	19	20	19	76	28	18	25	19	37	59	42	29	33	38	26	14
	Bacteria|Actinobacteriota|Actinobacteria|Frankiales	31	82	46	49	28	32	57	21	12	10	15	21	22	9	32	22	58	107	143	55	69	132	57	52	54	51	46	42	33	85	18	41
	Bacteria|Actinobacteriota|Actinobacteria|Frankiales|Acidothermaceae	3691	6719	6943	4672	3440	5683	5814	3234	3242	3401	3740	3311	4964	2459	3602	4147	3428	3168	2148	3213	3925	3420	2763	2038	4655	4248	2585	1975	3933	4948	3075	2359
	Bacteria|Actinobacteriota|Actinobacteria|Frankiales|Frankiaceae	71	118	110	72	77	87	102	75	88	77	93	102	187	109	135	112	190	242	184	175	151	188	124	96	513	319	165	142	234	363	186	131
	Bacteria|Actinobacteriota|Actinobacteria|Frankiales|Geodermatophilaceae	11	10	6	4	14	16	12	11	20	13	9	15	29	7	19	13	54	56	38	71	53	52	57	27	107	92	72	39	75	70	40	31
	Bacteria|Actinobacteriota|Actinobacteria|Frankiales|Nakamurellaceae	14	19	24	12	22	16	15	12	8	17	13	12	5	11	15	8	7	28	26	11	25	40	31	7	10	3	6	13	5	26	3	9
	Bacteria|Actinobacteriota|Actinobacteria|Frankiales|Sporichthyaceae	13	22	17	14	6	14	17	10	23	13	7	18	21	4	12	19	30	33	71	40	61	76	50	32	13	23	6	13	23	35	15	17
	Bacteria|Actinobacteriota|Actinobacteria|Frankiales|uncultured	13	12	12	16	10	15	14	14	15	13	7	11	19	5	16	15	42	67	22	38	28	43	40	26	40	59	35	31	27	35	44	18
	Bacteria|Actinobacteriota|Actinobacteria|Micrococcales|Intrasporangiaceae	4	14	7	7	28	18	8	11	4	4	5	8	6	6	8	8	44	55	31	31	21	23	25	30	4	2	10	6	16	7	10	10
	Bacteria|Actinobacteriota|Actinobacteria|Micrococcales|Microbacteriaceae	61	68	55	32	64	56	62	38	61	80	57	54	87	54	65	61	258	569	350	310	226	429	322	168	149	110	121	125	153	305	175	138
	Bacteria|Actinobacteriota|Actinobacteria|Micrococcales|Micrococcaceae	6	5	1	7	5	5	8	6	19	17	25	19	38	12	33	25	116	248	81	267	66	83	126	63	71	50	46	53	83	71	29	53
	Bacteria|Actinobacteriota|Actinobacteria|Micromonosporales|Micromonosporaceae	93	151	165	97	107	81	108	66	150	87	117	181	188	94	176	156	191	181	134	185	351	477	360	273	93	68	60	65	123	103	160	82
	Bacteria|Actinobacteriota|Actinobacteria|Propionibacteriales|Nocardioidaceae	17	66	35	25	39	15	33	24	62	43	45	43	107	40	61	55	66	63	99	122	39	136	70	46	24	18	22	19	24	71	66	32
	Bacteria|Actinobacteriota|Actinobacteria|Pseudonocardiales|Pseudonocardiaceae	109	163	119	67	111	121	146	53	153	158	196	146	342	236	319	217	260	144	81	432	213	335	394	188	580	1363	443	436	913	829	459	385
	Bacteria|Actinobacteriota|Actinobacteria|Streptomycetales|Streptomycetaceae	59	97	84	211	50	63	89	29	86	127	100	131	180	90	143	115	137	336	169	132	137	251	147	58	138	131	82	76	119	159	86	110
	Bacteria|Actinobacteriota|Actinobacteria|Streptosporangiales|Thermomonosporaceae	12	85	38	32	67	18	55	18	16	15	9	10	54	10	10	7	18	16	7	81	13	11	31	8	44	20	3	14	25	29	27	7
	Bacteria|Actinobacteriota|Thermoleophilia|Gaiellales	18	20	32	21	14	23	21	13	57	56	49	34	55	29	48	55	50	43	46	47	66	60	35	28	84	106	23	41	58	61	55	39
	Bacteria|Actinobacteriota|Thermoleophilia|Gaiellales|Gaiellaceae	10	13	22	4	8	12	9	6	26	21	37	16	70	29	46	24	7	13	4	30	4	17	10	2	12	4	5	5	2	4	4	4
	Bacteria|Actinobacteriota|Thermoleophilia|Gaiellales|uncultured	809	1528	1747	890	794	1463	1723	964	721	757	953	655	938	499	760	969	594	758	787	847	796	884	651	588	639	889	595	457	560	910	510	483
	Bacteria|Actinobacteriota|Thermoleophilia|Solirubrobacterales	13	15	15	7	16	11	18	13	7	8	8	9	10	5	9	12	15	7	12	45	16	22	24	8	19	40	35	27	17	24	65	8
	Bacteria|Actinobacteriota|Thermoleophilia|Solirubrobacterales|67-14	111	186	213	135	142	166	215	133	112	108	98	83	96	56	75	120	42	100	64	108	148	249	140	87	96	135	98	83	171	218	157	157
	Bacteria|Actinobacteriota|Thermoleophilia|Solirubrobacterales|Solirubrobacteraceae	718	1159	1290	789	736	905	1212	713	639	613	708	594	701	420	633	774	1089	1093	1130	1108	1093	1041	983	704	1606	2563	1252	1132	1513	2600	1205	994
	Bacteria|Armatimonadota|Armatimonadia|Armatimonadales|Armatimonadales	80	194	139	81	94	105	142	87	78	90	90	77	95	50	119	124	118	102	92	84	73	99	68	42	78	139	48	58	70	103	52	38
	Bacteria|Armatimonadota|Chthonomonadetes|Chthonomonadales|Chthonomonadaceae	103	26	15	29	36	40	17	62	51	48	54	149	72	63	62	24	123	118	80	84	102	128	254	54	106	68	95	153	80	50	101	130
	Bacteria|Armatimonadota|Chthonomonadetes|Chthonomonadales|Chthonomonadales	3	2	1	0	8	3	2	1	8	16	21	17	38	29	29	3	20	29	13	6	7	12	5	31	10	1	10	17	11	5	8	76
	Bacteria|Armatimonadota|Fimbriimonadia|Fimbriimonadales|Fimbriimonadaceae	33	69	58	44	29	27	62	35	90	104	117	117	173	69	163	139	149	167	426	230	290	142	103	52	411	151	99	109	62	431	118	125
	Bacteria|Armatimonadota|uncultured|uncultured|uncultured	68	51	22	94	68	147	26	65	122	93	175	103	218	168	207	76	254	267	97	138	176	151	279	105	450	342	421	391	540	166	241	257
	Bacteria|Bacteroidota|Bacteroidia	1	0	2	5	2	8	0	1	19	8	5	15	5	5	14	16	19	0	20	85	16	19	5	6	0	0	14	1	2	10	58	3
	Bacteria|Bacteroidota|Bacteroidia|Bacteroidales|Bacteroidaceae	9	8	19	127	8	19	90	94	47	9	22	56	50	117	30	28	980	71	41	104	26	22	15	103	16	10	18	27	12	35	29	203
	Bacteria|Bacteroidota|Bacteroidia|Chitinophagales|37-13	22	43	53	11	24	19	42	16	73	85	97	79	98	57	82	122	13	28	10	21	50	10	11	10	72	33	18	9	12	62	41	18
	Bacteria|Bacteroidota|Bacteroidia|Chitinophagales|Chitinophagaceae	626	1103	861	522	633	491	868	440	650	652	705	642	902	640	891	1034	1124	1564	2276	1430	1839	2073	1338	616	1137	1171	589	678	510	1278	781	597
	Bacteria|Bacteroidota|Bacteroidia|Chitinophagales|uncultured	10	11	8	7	3	6	11	4	15	20	22	19	20	13	20	28	9	13	20	9	24	6	5	8	5	13	9	4	1	15	4	6
	Bacteria|Bacteroidota|Bacteroidia|Cytophagales|Cytophagaceae	9	11	10	12	13	8	9	8	8	10	6	13	21	14	23	17	29	17	27	17	34	123	43	31	13	37	16	24	18	26	25	4
	Bacteria|Bacteroidota|Bacteroidia|Cytophagales|Microscillaceae	20	24	27	31	27	59	28	30	161	142	226	165	202	220	346	137	326	160	219	491	293	410	457	182	34	11	113	334	198	39	213	93
	Bacteria|Bacteroidota|Bacteroidia|Flavobacteriales|Flavobacteriaceae	42	128	49	23	23	42	27	15	13	1	3	3	23	17	12	6	15	38	28	38	425	186	169	161	0	32	4	43	23	4	14	1
	Bacteria|Bacteroidota|Bacteroidia|Sphingobacteriales|CWT_CU03-E12	158	392	286	143	157	250	241	128	219	307	242	244	488	269	416	371	89	102	183	137	260	101	82	64	632	540	260	157	349	490	209	170
	Bacteria|Bacteroidota|Bacteroidia|Sphingobacteriales|Sphingobacteriaceae	196	495	353	220	211	179	313	132	398	394	421	407	470	342	493	681	388	615	404	420	484	737	504	203	620	1011	372	368	296	727	293	272
	Bacteria|Bacteroidota|Bacteroidia|Sphingobacteriales|env.OPS_17	14	38	13	12	39	21	16	9	51	50	64	47	52	30	146	41	28	23	25	58	14	33	28	32	13	9	6	20	34	7	24	13
	Bacteria|Bacteroidota|Kapabacteria|Kapabacteriales|Kapabacteriales	47	108	95	76	69	87	90	63	220	202	251	204	215	116	188	396	53	106	39	67	88	66	56	35	153	251	167	114	101	195	299	160
	Bacteria|Bdellovibrionota|Bdellovibrionia|Bdellovibrionales|Bdellovibrionaceae	84	204	128	130	93	157	138	86	163	161	225	185	221	93	242	196	184	87	114	163	232	142	95	59	258	297	150	95	260	276	227	116
	Bacteria|Bdellovibrionota|Oligoflexia|0319-6G20|0319-6G20	195	341	361	200	203	159	314	192	479	470	458	480	474	260	459	682	248	143	322	229	299	209	191	108	434	454	193	168	187	627	206	158
	Bacteria|Bdellovibrionota|Oligoflexia|Silvanigrellales|Silvanigrellaceae	19	26	22	10	17	13	24	8	8	10	17	12	14	5	13	15	22	2	8	7	3	8	5	1	15	24	8	7	10	18	7	4
	Bacteria|Chloroflexi	90	26	20	125	67	118	29	133	61	63	135	35	50	32	74	33	282	127	159	188	96	99	147	132	71	75	369	257	269	72	230	227
	Bacteria|Chloroflexi|AD3|AD3|AD3	1401	1632	1831	950	1430	1277	1595	1524	2081	1728	3286	2121	2189	1421	1907	2900	4296	4980	3701	7467	3385	3731	5214	3415	6000	4010	2534	2597	2736	4155	2517	3906
	Bacteria|Chloroflexi|Anaerolineae|Anaerolineales|Anaerolineaceae	34	7	6	24	8	26	6	17	116	79	136	88	142	236	157	41	107	9	15	12	10	20	10	19	5	0	18	6	0	0	2	2
	Bacteria|Chloroflexi|Anaerolineae|SBR1031|A4b	9	8	11	16	15	13	3	6	15	15	24	38	116	155	82	21	65	49	17	59	15	65	16	19	17	11	18	14	27	9	13	23
	Bacteria|Chloroflexi|Anaerolineae|SBR1031|SBR1031	155	48	54	127	165	165	29	118	251	185	389	268	626	491	533	294	193	150	68	197	107	128	152	121	64	20	178	168	101	49	91	272
	Bacteria|Chloroflexi|Chloroflexia|Chloroflexales|Roseiflexaceae	6	10	20	13	7	15	7	14	9	7	41	30	115	49	64	36	38	13	7	38	0	11	4	9	5	3	12	2	13	5	2	15
	Bacteria|Chloroflexi|Chloroflexia|Elev-1554|Elev-1554	52	14	6	71	35	15	11	32	65	98	48	37	25	47	36	28	179	91	190	89	102	117	113	691	82	42	172	173	92	35	108	230
	Bacteria|Chloroflexi|Chloroflexia|Thermomicrobiales|JG30-KF-CM45	47	53	36	23	39	22	36	36	91	79	107	64	82	67	69	53	216	244	167	198	286	255	405	200	455	345	198	263	178	348	284	385
	Bacteria|Chloroflexi|Chloroflexia|Thermomicrobiales|Thermomicrobiaceae	154	82	73	250	202	317	78	140	75	52	74	48	37	26	40	42	96	159	143	129	168	88	122	70	59	27	197	104	111	98	62	155
	Bacteria|Chloroflexi|Dehalococcoidia|S085|S085	4	9	22	13	7	7	9	6	8	14	26	24	51	26	19	16	29	25	13	14	14	21	7	9	13	1	9	16	4	8	0	5
	Bacteria|Chloroflexi|JG30-KF-CM66|JG30-KF-CM66|JG30-KF-CM66	164	199	295	248	203	226	252	215	215	196	321	253	253	176	177	330	350	313	284	495	326	274	323	299	573	850	687	620	641	749	471	451
	Bacteria|Chloroflexi|KD4-96|KD4-96|KD4-96	39	11	16	25	34	75	18	48	91	52	71	73	72	121	67	30	57	45	58	49	40	70	33	90	4	4	27	7	5	5	15	24
	Bacteria|Chloroflexi|Ktedonobacteria|B10-SB3A|B10-SB3A	20	26	19	75	41	86	12	20	27	20	79	28	21	13	44	12	154	92	103	117	148	64	113	32	199	135	415	231	308	93	83	277
	Bacteria|Chloroflexi|Ktedonobacteria|B12-WMSP1|B12-WMSP1	101	90	80	89	141	118	61	115	61	78	79	73	87	108	72	48	420	370	219	286	239	293	792	388	846	591	938	1922	1737	484	1016	1842
	Bacteria|Chloroflexi|Ktedonobacteria|C0119|C0119	2	1	0	7	10	5	1	6	33	26	41	19	19	42	38	14	9	10	12	21	11	4	4	6	0	0	22	21	3	0	8	14
	Bacteria|Chloroflexi|Ktedonobacteria|Ktedonobacterales|JG30-KF-AS9	1274	881	888	1574	939	1769	945	1053	902	910	1345	1707	1257	760	1407	987	2511	1577	1855	2134	2800	2139	2113	1148	765	728	2938	1031	1991	1073	1527	1196
	Bacteria|Chloroflexi|Ktedonobacteria|Ktedonobacterales|Ktedonobacteraceae	1936	824	598	2320	2379	2271	782	1930	3650	3644	4196	3257	4236	4638	3711	2225	9241	8197	6015	6386	7143	5489	9462	18420	6832	4824	17129	15958	16018	4077	10186	15853
	Bacteria|Chloroflexi|Ktedonobacteria|Ktedonobacterales|Ktedonobacterales	1	0	0	2	0	0	0	0	0	0	0	0	0	0	1	0	45	31	31	22	37	176	91	210	24	17	76	494	33	7	42	81
	Bacteria|Chloroflexi|OLB14|OLB14|OLB14	151	198	231	140	195	166	246	175	218	207	226	208	107	113	98	331	516	792	942	675	449	407	292	336	392	578	375	341	386	715	401	320
	Bacteria|Chloroflexi|TK10|TK10|TK10	399	157	119	408	322	397	156	543	346	290	699	383	622	370	528	365	1040	812	613	1036	577	505	841	570	1056	851	1328	1111	1170	630	979	777
	Bacteria|Cyanobacteria|Cyanobacteriia|Chloroplast|Chloroplast	24	22	4	28	48	24	12	23	46	22	40	28	43	48	30	11	57	32	39	42	33	33	27	18	13	6	10	28	32	2	9	12
	Bacteria|Cyanobacteria|Vampirivibrionia|Obscuribacterales|Obscuribacteraceae	185	77	37	176	122	145	49	126	143	123	77	110	80	103	134	58	117	85	108	78	80	105	94	230	57	34	234	161	160	56	170	273
	Bacteria|Deinococcota|Deinococci|Deinococcales|Trueperaceae	30	22	24	13	69	13	54	16	0	0	1	0	0	0	0	0	2	0	9	2	0	6	181	1	3	2	6	1	0	7	0	0
	Bacteria|Dependentiae|Babeliae|Babeliales	4	6	7	6	7	7	7	7	6	4	14	3	3	2	8	4	15	9	8	23	12	16	9	13	26	10	17	4	134	13	25	4
	Bacteria|Dependentiae|Babeliae|Babeliales|Vermiphilaceae	75	133	107	55	86	85	137	61	40	52	63	37	76	32	45	83	91	121	205	186	187	111	83	122	550	197	79	89	101	204	82	79
	Bacteria|Elusimicrobiota|Elusimicrobia|Lineage_IV|Lineage_IV	198	69	42	220	182	154	85	245	121	129	91	204	54	93	118	81	45	16	29	11	68	63	66	26	20	25	90	72	62	37	58	33
	Bacteria|Elusimicrobiota|Lineage_IIa|Lineage_IIa|Lineage_IIa	42	13	9	56	67	67	31	60	294	289	221	239	199	408	314	220	45	43	51	46	25	49	97	68	61	16	113	127	64	71	174	122
	Bacteria|FCPU426|FCPU426|FCPU426|FCPU426	324	122	88	364	352	285	119	343	1556	1398	1197	1078	915	974	825	764	138	294	377	208	405	365	419	1160	340	187	858	568	584	174	686	803
	Bacteria|Firmicutes	19	9	5	9	13	15	5	13	18	14	9	6	12	5	10	7	2	18	7	15	0	18	20	54	9	2	9	7	10	12	9	10
	Bacteria|Firmicutes|Bacilli|Alicyclobacillales|Alicyclobacillaceae	38	93	76	54	47	60	53	26	12	19	15	13	29	9	14	17	28	29	11	29	52	23	23	13	42	18	22	4	22	23	4	13
	Bacteria|Firmicutes|Bacilli|Bacillales	124	269	235	181	135	272	176	108	18	28	32	14	58	30	47	32	43	24	20	58	37	30	40	29	67	36	16	22	17	49	7	28
	Bacteria|Firmicutes|Bacilli|Bacillales|Bacillaceae	134	237	267	181	157	242	178	123	38	37	56	41	100	49	60	49	83	17	38	113	87	40	74	39	154	112	212	70	146	104	131	137
	Bacteria|Firmicutes|Bacilli|Bacillales|Planococcaceae	63	123	158	91	91	146	118	63	31	26	38	35	49	21	43	30	45	32	51	195	104	48	115	75	101	99	61	39	66	121	63	102
	Bacteria|Firmicutes|Bacilli|Paenibacillales|Paenibacillaceae	53	112	129	73	57	115	73	66	22	28	18	25	40	24	35	23	35	24	34	78	78	74	64	45	74	66	26	18	56	62	17	35
	Bacteria|Firmicutes|Bacilli|Thermoactinomycetales|Thermoactinomycetaceae	45	61	60	31	33	39	26	47	5	5	7	3	5	2	3	7	7	1	6	12	3	0	2	3	9	11	11	9	18	21	21	27
	Bacteria|Firmicutes|Clostridia|Lachnospirales|Lachnospiraceae	16	25	58	121	29	565	65	69	11	12	16	78	10	93	16	18	530	68	18	60	32	11	10	56	298	23	10	22	40	24	35	62
	Bacteria|Firmicutes|Clostridia|Oscillospirales|Ruminococcaceae	5	11	18	64	17	153	64	85	5	5	3	42	8	88	8	10	339	51	15	82	12	11	10	40	7	11	5	6	9	18	20	32
	Bacteria|Firmicutes|Desulfotomaculia|Carboxydothermales|Carboxydothermaceae	5	0	2	1	3	1	0	7	18	9	11	7	13	10	6	7	38	42	26	138	31	16	20	29	11	14	49	73	20	7	15	58
	Bacteria|Firmicutes|Negativicutes|Veillonellales-Selenomonadales|Veillonellaceae	6	2	9	5	4	2	2	13	0	0	1	0	0	39	2	7	84	5	4	17	2	7	2	3	85	20	16	2	0	0	8	2
	Bacteria|GAL15|GAL15|GAL15|GAL15	116	26	14	32	42	73	29	44	92	88	190	363	292	115	169	73	480	554	332	387	857	730	1227	258	324	97	127	189	401	152	185	750
	Bacteria|Gemmatimonadota|Gemmatimonadetes|Gemmatimonadales|Gemmatimonadaceae	628	1172	1168	726	601	1143	921	553	2636	2526	3025	2876	3836	2114	2831	3515	1224	1227	1110	1215	1895	1820	1867	1021	2864	2794	1744	1198	1956	3076	2070	1199
	Bacteria|Gemmatimonadota|Longimicrobia|Longimicrobiales|Longimicrobiaceae	29	25	21	17	11	5	7	7	2	1	3	3	2	1	4	5	8	10	8	52	4	15	44	14	7	1	2	0	3	10	9	1
	Bacteria|Latescibacterota|Latescibacterota|Latescibacterota|Latescibacterota	42	15	8	42	20	59	17	59	176	170	229	176	302	472	344	65	10	9	3	19	0	5	0	14	0	0	4	1	0	0	2	0
	Bacteria|Methylomirabilota|Methylomirabilia|Rokubacteriales|Rokubacteriales	53	62	48	47	22	13	22	32	40	68	107	60	199	105	131	37	15	11	6	52	9	18	9	13	16	2	2	1	1	0	1	0
	Bacteria|Myxococcota|Myxococcia|Myxococcales	37	50	77	41	32	40	66	30	43	40	35	28	24	12	14	70	23	5	8	3	22	4	2	8	20	39	29	14	24	41	19	8
	Bacteria|Myxococcota|Myxococcia|Myxococcales|Anaeromyxobacteraceae	33	57	59	41	36	43	81	39	52	70	62	82	63	25	43	53	43	57	65	44	65	31	34	21	83	76	41	30	58	97	26	35
	Bacteria|Myxococcota|Myxococcia|Myxococcales|Myxococcaceae	45	54	80	41	27	51	55	39	127	157	122	125	175	66	129	154	47	65	79	63	79	100	90	90	84	94	40	45	85	80	52	35
	Bacteria|Myxococcota|Polyangia|Haliangiales|Haliangiaceae	78	163	161	83	100	149	121	70	419	362	353	388	537	290	507	509	389	379	254	406	497	581	411	251	268	209	142	114	177	327	180	154
	Bacteria|Myxococcota|Polyangia|Polyangiales|BIrii41	24	28	20	15	7	19	20	6	189	203	186	203	323	142	371	173	32	110	67	92	153	140	192	123	29	4	10	18	24	52	45	47
	Bacteria|Myxococcota|Polyangia|Polyangiales|Phaselicystidaceae	4	3	4	6	5	7	5	3	16	12	14	11	59	15	18	13	30	52	58	68	29	62	89	25	48	47	10	17	39	43	12	35
	Bacteria|Myxococcota|Polyangia|Polyangiales|Polyangiaceae	556	1252	1087	719	614	1107	1030	550	1299	1291	1398	1321	1844	691	1254	1511	605	860	652	785	975	717	1126	489	1750	1365	673	744	1377	1933	1002	801
	Bacteria|Myxococcota|Polyangia|Polyangiales|Sandaracinaceae	69	148	216	63	95	110	71	58	145	122	96	159	271	144	336	174	136	374	366	383	262	457	511	174	73	230	93	78	452	313	658	344
	Bacteria|Myxococcota|Polyangia|mle1-27|mle1-27	6	13	7	12	6	5	9	5	23	13	19	21	22	9	17	40	9	20	24	21	19	35	54	25	18	14	10	30	16	15	3	18
	Bacteria|Myxococcota|bacteriap25|bacteriap25|bacteriap25	10	17	27	22	14	17	13	17	18	26	70	53	134	105	134	34	82	8	1	16	0	7	3	2	0	0	3	0	0	0	1	3
	Bacteria|Nitrospirota|Nitrospiria|Nitrospirales|Nitrospiraceae	58	117	118	69	75	71	90	54	101	77	191	140	324	194	311	106	152	122	150	199	128	182	86	70	156	231	79	53	62	137	39	46
	Bacteria|Patescibacteria|Berkelbacteria|Berkelbacteria|Berkelbacteria	9	12	19	9	15	13	18	17	35	22	26	17	19	11	22	37	13	19	2	7	9	10	12	3	8	9	5	13	5	5	5	4
	Bacteria|Patescibacteria|Parcubacteria|Candidatus_Azambacteria|Candidatus_Azambacteria	7	6	12	5	4	5	2	2	136	112	91	68	48	22	34	35	5	5	18	2	3	9	3	12	2	0	27	13	4	3	0	3
	Bacteria|Patescibacteria|Parcubacteria|Parcubacteria|Parcubacteria	89	71	82	50	60	47	31	31	189	128	118	101	119	31	134	53	35	54	59	48	41	22	14	39	128	73	60	50	51	69	31	55
	Bacteria|Patescibacteria|Saccharimonadia|Saccharimonadales	201	293	253	93	223	191	178	138	272	242	237	188	331	188	247	274	263	252	244	165	247	182	119	113	284	315	186	256	171	279	208	141
	Bacteria|Patescibacteria|Saccharimonadia|Saccharimonadales|LWQ8	727	853	705	345	693	520	576	433	464	411	401	364	645	444	493	386	843	877	865	427	775	540	377	256	775	720	532	470	474	516	491	403
	Bacteria|Patescibacteria|Saccharimonadia|Saccharimonadales|S32	30	37	57	23	12	22	21	15	8	7	9	6	19	10	10	8	42	85	69	29	66	66	61	26	56	30	27	20	34	53	20	26
	Bacteria|Patescibacteria|Saccharimonadia|Saccharimonadales|Saccharimonadaceae	61	54	119	39	82	53	45	28	22	17	24	39	64	30	34	40	97	73	65	101	83	195	172	64	175	267	415	251	139	98	120	28
	Bacteria|Patescibacteria|Saccharimonadia|Saccharimonadales|Saccharimonadales	197	349	268	131	215	218	225	156	203	212	204	179	304	161	271	257	401	494	384	337	338	683	332	345	623	673	536	405	558	610	362	408
	Bacteria|Patescibacteria|Saccharimonadia|Saccharimonadales|WWH38	99	128	114	40	90	78	79	66	285	225	205	195	264	170	201	187	63	122	114	84	75	70	99	61	63	43	49	46	30	74	42	56
	Bacteria|Planctomycetota|BD7-11|BD7-11|BD7-11	6	2	1	15	6	19	5	7	41	22	32	37	22	17	31	17	16	22	34	18	8	20	29	133	15	8	29	28	39	15	19	25
	Bacteria|Planctomycetota|OM190|OM190|OM190	6	0	2	5	4	3	2	6	28	13	23	24	59	135	50	0	2	1	2	2	0	14	1	1	0	0	1	0	0	0	1	7
	Bacteria|Planctomycetota|Phycisphaerae|Phycisphaerales|Phycisphaeraceae	7	10	14	8	6	16	7	14	19	10	17	12	19	1	9	17	14	14	25	6	73	66	54	32	4	7	10	18	17	15	12	21
	Bacteria|Planctomycetota|Phycisphaerae|Tepidisphaerales|CPla-3_termite_group	148	208	157	93	188	69	156	92	462	376	336	378	453	222	271	315	128	218	84	86	221	209	399	97	155	72	18	132	27	156	106	103
	Bacteria|Planctomycetota|Phycisphaerae|Tepidisphaerales|WD2101_soil_group	240	100	54	185	273	128	88	188	1147	967	803	749	590	508	617	473	624	838	840	473	743	927	734	2492	456	272	1389	1152	409	649	983	1415
	Bacteria|Planctomycetota|Pla4_lineage|Pla4_lineage|Pla4_lineage	17	8	7	10	14	20	6	18	11	18	18	13	15	26	32	7	5	19	12	10	21	6	9	11	4	1	14	5	5	3	2	14
	Bacteria|Planctomycetota|Planctomycetes|Gemmatales|Gemmataceae	2539	1018	727	1958	3074	1655	1102	2470	2166	2269	1914	1608	1156	1569	1451	1062	1581	1550	1538	1179	1335	1489	2065	3491	1279	828	2303	2822	1663	812	2367	2989
	Bacteria|Planctomycetota|Planctomycetes|Isosphaerales|Isosphaeraceae	736	291	189	663	897	589	345	751	978	1025	806	732	606	605	602	516	1046	1140	1315	801	1016	1247	1492	2795	386	229	1059	1136	591	342	1024	1115
	Bacteria|Planctomycetota|Planctomycetes|Pirellulales|Pirellulaceae	1140	474	302	759	1454	765	549	1155	1082	1036	790	662	603	814	676	498	981	1034	1551	862	1020	683	877	783	646	601	1114	1763	1049	466	878	1588
	Bacteria|Planctomycetota|Planctomycetes|Planctomycetales|Gimesiaceae	81	29	6	71	71	50	37	68	57	31	35	26	20	16	25	15	7	0	1	5	1	10	1	30	1	0	7	5	2	3	4	5
	Bacteria|Planctomycetota|Planctomycetes|Planctomycetales|uncultured	328	100	72	327	288	221	132	274	1003	948	772	708	477	681	552	506	338	411	444	348	247	578	918	3531	329	148	651	625	316	170	788	516
	Bacteria|Planctomycetota|vadinHA49|vadinHA49|vadinHA49	15	21	20	11	10	20	16	7	12	11	17	11	18	9	16	17	8	13	23	14	20	6	14	7	13	14	5	6	12	19	6	5
	Bacteria|Proteobacteria|Alphaproteobacteria	117	120	153	119	100	84	150	73	195	190	135	143	175	90	163	279	166	195	192	210	206	189	105	113	311	350	249	134	95	396	163	76
	Bacteria|Proteobacteria|Alphaproteobacteria|Acetobacterales|Acetobacteraceae	3618	5437	6157	3146	3410	3996	5831	3872	1148	1154	1126	942	1128	740	1155	1499	1852	1588	2268	1835	1963	1864	1127	959	1749	2410	1433	1029	1470	2269	1394	839
	Bacteria|Proteobacteria|Alphaproteobacteria|Azospirillales|Azospirillaceae	12	24	18	19	8	4	19	5	8	9	7	8	11	7	5	8	9	11	10	56	12	15	9	0	16	98	8	21	25	16	8	10
	Bacteria|Proteobacteria|Alphaproteobacteria|Azospirillales|Inquilinaceae	28	56	46	55	50	75	44	39	90	105	114	106	107	103	119	165	87	131	111	181	113	142	126	60	330	387	143	128	206	189	128	76
	Bacteria|Proteobacteria|Alphaproteobacteria|Caulobacterales|Caulobacteraceae	935	1284	1573	903	846	1107	1363	868	1040	1076	1075	942	1311	823	1189	1629	1392	1649	2092	1441	2409	1811	1309	1041	1475	1912	1106	977	1219	2611	1424	892
	Bacteria|Proteobacteria|Alphaproteobacteria|Caulobacterales|Hyphomonadaceae	6	5	17	13	5	8	11	8	9	3	21	25	12	12	30	16	2	8	7	12	10	11	17	4	0	7	7	1	69	22	118	28
	Bacteria|Proteobacteria|Alphaproteobacteria|Dongiales|Dongiaceae	32	46	41	41	45	43	42	30	63	45	41	118	91	69	71	66	94	88	47	135	155	204	155	95	42	51	23	23	25	48	49	34
	Bacteria|Proteobacteria|Alphaproteobacteria|Elsterales	1	5	5	2	5	2	11	1	3	5	6	4	8	2	3	5	27	13	31	28	45	20	4	12	21	29	31	28	28	35	9	8
	Bacteria|Proteobacteria|Alphaproteobacteria|Elsterales|Elsteraceae	5	5	9	2	2	6	2	6	16	7	19	12	24	7	20	24	18	32	8	19	13	37	15	21	21	57	51	33	35	33	14	9
	Bacteria|Proteobacteria|Alphaproteobacteria|Elsterales|URHD0088	5	8	5	4	5	7	6	4	18	26	21	19	18	13	19	15	36	61	43	33	76	49	38	21	50	78	33	38	31	60	23	32
	Bacteria|Proteobacteria|Alphaproteobacteria|Elsterales|uncultured	5673	7868	9535	7906	5122	6042	8982	5760	3489	3859	3787	3133	4172	2541	3532	5877	4153	4384	3802	4556	4742	3793	2935	2233	4949	7891	4255	3902	4186	6346	3509	2488
	Bacteria|Proteobacteria|Alphaproteobacteria|Holosporales|Holosporaceae	17	47	47	21	25	27	35	27	42	29	24	20	31	22	36	63	68	63	51	100	40	53	67	47	69	53	31	26	17	42	14	22
	Bacteria|Proteobacteria|Alphaproteobacteria|Micropepsales|Micropepsaceae	1420	2820	2249	1381	1512	2546	2173	1229	1526	1539	1558	1485	1746	1005	1501	2317	2239	2273	2231	1828	2672	2402	1687	1136	2627	2466	1272	1150	1580	3018	1709	1024
	Bacteria|Proteobacteria|Alphaproteobacteria|Paracaedibacterales|Paracaedibacteraceae	9	41	35	17	15	23	32	9	3	7	10	1	15	2	9	9	11	7	7	9	12	4	5	9	11	16	5	2	4	10	9	1
	Bacteria|Proteobacteria|Alphaproteobacteria|Reyranellales|Reyranellaceae	68	100	121	61	61	146	86	50	200	171	205	183	281	143	225	252	406	394	418	501	650	516	507	262	425	438	529	266	283	481	321	254
	Bacteria|Proteobacteria|Alphaproteobacteria|Rhizobiales|Beijerinckiaceae	1103	1532	1904	1041	1062	1058	1783	1069	400	468	322	282	270	203	336	669	696	785	916	724	603	774	442	494	650	791	410	323	436	815	430	334
	Bacteria|Proteobacteria|Alphaproteobacteria|Rhizobiales|Devosiaceae	50	104	66	39	52	43	64	32	32	32	19	37	37	16	38	24	87	123	157	100	85	159	127	54	63	83	48	58	82	106	63	74
	Bacteria|Proteobacteria|Alphaproteobacteria|Rhizobiales|Hyphomicrobiaceae	17	23	27	12	16	20	21	11	13	21	17	19	21	13	41	13	84	40	19	49	29	69	37	33	80	96	43	39	39	89	47	38
	Bacteria|Proteobacteria|Alphaproteobacteria|Rhizobiales|KF-JG30-B3	151	285	281	166	164	297	212	147	317	307	468	398	541	297	426	494	76	102	63	87	63	136	140	135	223	232	159	133	185	278	198	57
	Bacteria|Proteobacteria|Alphaproteobacteria|Rhizobiales|Rhizobiaceae	47	205	62	34	57	60	37	25	55	45	40	36	80	32	101	49	112	155	126	183	109	251	208	71	55	46	24	52	199	98	68	44
	Bacteria|Proteobacteria|Alphaproteobacteria|Rhizobiales|Rhizobiales_Incertae_Sedis	8	18	17	9	6	13	11	15	14	16	26	27	36	23	37	14	30	24	15	28	12	39	30	27	15	7	20	16	16	25	17	12
	Bacteria|Proteobacteria|Alphaproteobacteria|Rhizobiales|Xanthobacteraceae	2114	3490	3572	1951	2192	3351	3611	1742	1553	1555	1646	1308	2059	1185	1887	2343	2620	3170	2591	3269	3006	3438	3341	1648	4727	5408	2628	2475	3258	3724	2378	1811
	Bacteria|Proteobacteria|Alphaproteobacteria|Rhodospirillales|Magnetospirillaceae	56	36	39	24	39	25	30	21	30	40	50	57	38	23	54	55	59	54	66	55	52	56	50	18	51	42	33	29	47	73	21	19
	Bacteria|Proteobacteria|Alphaproteobacteria|Rhodospirillales|Rhodospirillaceae	160	336	269	185	176	322	264	145	335	364	360	334	473	232	378	472	155	262	259	254	234	231	206	133	514	376	211	159	286	423	205	164
	Bacteria|Proteobacteria|Alphaproteobacteria|Rhodospirillales|uncultured	179	351	305	195	185	278	260	141	449	472	394	385	535	285	463	642	200	295	199	309	247	275	146	175	796	723	220	250	511	521	316	158
	Bacteria|Proteobacteria|Alphaproteobacteria|Rickettsiales|SM2D12	179	333	298	202	170	212	243	183	319	319	274	271	249	220	410	379	252	243	488	290	346	170	158	111	411	392	302	183	253	713	224	125
	Bacteria|Proteobacteria|Alphaproteobacteria|Sphingomonadales|Sphingomonadaceae	257	401	318	141	216	256	243	141	216	221	197	209	293	168	311	311	724	727	769	845	638	916	649	293	756	1068	491	511	816	726	604	366
	Bacteria|Proteobacteria|Alphaproteobacteria|uncultured|uncultured	81	149	97	112	53	180	95	53	105	125	257	137	294	126	252	178	172	107	104	194	127	206	146	122	233	91	137	78	145	124	87	79
	Bacteria|Proteobacteria|Gammaproteobacteria	61	127	148	93	59	57	124	70	67	72	38	42	50	23	63	98	48	33	51	84	44	63	55	32	64	58	29	23	22	65	18	18
	Bacteria|Proteobacteria|Gammaproteobacteria|Burkholderiales	2	18	6	8	5	6	9	8	24	21	40	25	70	30	78	34	11	13	4	63	14	15	32	7	34	24	1	7	12	15	1	4
	Bacteria|Proteobacteria|Gammaproteobacteria|Burkholderiales|Alcaligenaceae	218	142	210	106	122	74	159	83	11	9	10	12	10	2	14	10	99	85	156	173	84	144	97	25	36	149	19	16	54	40	9	13
	Bacteria|Proteobacteria|Gammaproteobacteria|Burkholderiales|Burkholderiaceae	577	987	910	493	674	379	838	463	664	571	757	594	900	540	807	965	874	1251	783	1939	1486	1665	1720	955	1329	1447	505	656	517	1255	487	539
	Bacteria|Proteobacteria|Gammaproteobacteria|Burkholderiales|Chitinibacteraceae	161	7	15	5	3	4	6	3	8	2	4	8	7	2	9	2	3	6	9	6	40	147	22	3	2	4	2	109	47	1	17	2
	Bacteria|Proteobacteria|Gammaproteobacteria|Burkholderiales|Chitinimonadaceae	5	9	11	1	1	3	1	2	8	9	18	12	13	8	9	11	8	13	4	9	21	20	34	11	53	33	32	21	5	33	56	18
	Bacteria|Proteobacteria|Gammaproteobacteria|Burkholderiales|Comamonadaceae	324	220	254	93	112	74	151	87	123	94	74	172	203	109	184	127	395	485	526	429	563	973	876	256	117	264	87	244	133	155	232	73
	Bacteria|Proteobacteria|Gammaproteobacteria|Burkholderiales|Methylophilaceae	3	2	2	0	2	1	1	2	13	33	14	38	39	13	24	23	18	3	8	10	7	6	36	8	4	7	4	2	1	3	2	5
	Bacteria|Proteobacteria|Gammaproteobacteria|Burkholderiales|Neisseriaceae	39	79	73	45	51	42	76	33	25	23	37	21	42	22	30	39	37	42	50	21	27	26	17	23	134	54	20	23	23	58	18	9
	Bacteria|Proteobacteria|Gammaproteobacteria|Burkholderiales|Nitrosomonadaceae	83	136	199	109	46	133	101	52	404	445	881	622	1416	790	1438	502	262	79	58	218	117	287	272	94	167	58	69	97	56	161	88	52
	Bacteria|Proteobacteria|Gammaproteobacteria|Burkholderiales|Oxalobacteraceae	80	172	109	55	64	48	76	35	78	104	86	81	137	68	115	136	88	102	126	146	274	166	287	104	57	89	43	52	107	70	59	53
	Bacteria|Proteobacteria|Gammaproteobacteria|Burkholderiales|Rhodocyclaceae	44	83	35	27	59	41	41	23	18	7	10	23	135	18	38	21	13	30	16	62	91	440	112	12	1	0	1	25	18	3	22	3
	Bacteria|Proteobacteria|Gammaproteobacteria|Burkholderiales|SC-I-84	76	164	161	65	77	71	153	81	162	126	120	80	107	75	147	256	738	645	1261	518	632	748	447	394	361	498	283	249	126	548	216	97
	Bacteria|Proteobacteria|Gammaproteobacteria|Burkholderiales|Sutterellaceae	0	6	3	15	4	1	14	12	7	3	5	30	11	11	9	4	86	12	10	3	5	6	15	6	2	17	4	5	4	11	4	10
	Bacteria|Proteobacteria|Gammaproteobacteria|Burkholderiales|TRA3-20	13	24	25	35	11	17	18	8	10	18	18	29	59	42	39	10	38	11	3	22	13	93	24	7	0	1	3	2	2	6	1	1
	Bacteria|Proteobacteria|Gammaproteobacteria|CCD24|CCD24	11	4	14	10	2	20	5	7	2	5	7	14	23	18	24	9	28	1	2	4	21	68	31	18	0	0	0	2	0	0	2	1
	Bacteria|Proteobacteria|Gammaproteobacteria|Cellvibrionales|Halieaceae	6	13	8	9	6	17	22	9	11	6	1	6	7	24	12	9	11	43	35	34	6	19	34	26	0	2	0	0	1	2	0	0
	Bacteria|Proteobacteria|Gammaproteobacteria|Coxiellales|Coxiellaceae	16	42	37	19	17	17	25	11	10	6	7	10	16	8	14	17	21	45	36	74	36	50	30	13	46	90	16	11	21	25	9	7
	Bacteria|Proteobacteria|Gammaproteobacteria|Diplorickettsiales|Diplorickettsiaceae	446	816	860	477	509	401	816	436	484	613	487	325	601	388	655	1051	799	737	1087	1002	597	742	771	496	1279	1349	649	696	451	935	510	265
	Bacteria|Proteobacteria|Gammaproteobacteria|Enterobacterales|Enterobacteriaceae	115	398	28	16	16	28	23	18	26	19	8	26	1023	68	27	37	223	90	25	95	334	296	251	95	320	26	18	61	52	22	105	48
	Bacteria|Proteobacteria|Gammaproteobacteria|Gammaproteobacteria_Incertae_Sedis|Unknown_Family	3336	6158	6396	4222	3460	3412	6809	3396	3705	3828	3927	3459	3154	1968	3189	4648	3205	3661	2828	3717	3947	2460	2196	1507	4674	6311	2712	2553	3587	6032	3016	2464
	Bacteria|Proteobacteria|Gammaproteobacteria|JG36-TzT-191|JG36-TzT-191	483	746	781	463	394	368	820	441	225	200	172	180	138	100	160	250	450	581	498	393	448	328	194	181	396	571	226	245	219	652	267	216
	Bacteria|Proteobacteria|Gammaproteobacteria|KF-JG30-C25|KF-JG30-C25	5631	7834	9543	5880	5045	4377	8700	6014	3139	3552	3341	3700	2490	1431	2432	4439	848	815	1118	1100	1712	823	1101	789	1293	1555	1050	1010	683	2135	1187	829
	Bacteria|Proteobacteria|Gammaproteobacteria|KI89A_clade|KI89A_clade	11	7	2	2	3	3	3	1	3	3	4	9	24	24	14	3	20	8	1	12	23	131	26	11	0	0	0	0	0	0	0	0
	Bacteria|Proteobacteria|Gammaproteobacteria|Legionellales|Legionellaceae	36	44	45	27	38	26	47	24	10	16	11	11	15	21	24	24	108	885	1928	212	130	1028	156	118	91	113	70	115	36	126	52	49
	Bacteria|Proteobacteria|Gammaproteobacteria|PLTA13|PLTA13	12	11	10	5	2	9	13	5	20	29	17	29	26	17	34	34	6	23	13	32	12	18	12	4	17	21	5	9	6	18	8	7
	Bacteria|Proteobacteria|Gammaproteobacteria|Pseudomonadales|Moraxellaceae	35	18	35	17	25	30	29	7	66	25	18	33	46	104	58	42	60	60	42	61	85	783	488	193	6	21	34	459	379	13	282	19
	Bacteria|Proteobacteria|Gammaproteobacteria|Pseudomonadales|Pseudomonadaceae	22	14	23	9	14	16	8	4	38	13	4	12	26	7	23	15	19	24	37	64	66	64	150	28	9	318	9	10	38	17	15	24
	Bacteria|Proteobacteria|Gammaproteobacteria|Salinisphaerales|Solimonadaceae	78	110	84	61	66	61	65	40	136	127	118	141	176	95	113	179	119	51	65	103	80	137	98	33	127	169	72	63	67	156	73	45
	Bacteria|Proteobacteria|Gammaproteobacteria|Steroidobacterales|Steroidobacteraceae	17	23	49	26	19	35	38	16	32	23	39	39	96	46	69	40	49	47	38	126	46	108	93	49	16	5	10	24	9	12	10	17
	Bacteria|Proteobacteria|Gammaproteobacteria|WD260|WD260	14	36	35	24	24	20	40	18	52	64	51	62	72	42	59	77	101	99	76	163	109	125	172	74	125	211	93	143	54	221	130	106
	Bacteria|Proteobacteria|Gammaproteobacteria|Xanthomonadales|Rhodanobacteraceae	2488	5087	4633	2232	2893	1983	4560	2433	788	701	704	701	708	584	857	1145	4391	4679	5391	3606	4971	4637	2997	1545	3021	4175	1735	1457	1491	4006	1398	1452
	Bacteria|Proteobacteria|Gammaproteobacteria|Xanthomonadales|Xanthomonadaceae	102	498	162	25	72	27	40	19	20	17	22	15	27	16	39	15	17	15	29	37	8	57	67	11	7	13	3	5	19	11	9	4
	Bacteria|RCP2-54|RCP2-54|RCP2-54|RCP2-54	1864	3185	3293	1784	1627	1712	3422	1916	428	435	623	442	752	403	703	714	407	471	456	544	442	442	403	285	656	860	504	327	339	751	428	349
	Bacteria|Verrucomicrobiota|Chlamydiae|Chlamydiales	70	8	20	61	49	48	14	45	40	38	42	23	30	26	35	12	0	0	0	0	0	0	0	0	8	3	15	22	17	11	7	17
	Bacteria|Verrucomicrobiota|Chlamydiae|Chlamydiales|Parachlamydiaceae	12	0	2	16	13	6	3	8	81	60	33	27	28	48	58	25	30	21	174	44	38	14	4	15	12	6	32	17	11	25	13	30
	Bacteria|Verrucomicrobiota|Chlamydiae|Chlamydiales|Simkaniaceae	183	50	72	158	154	159	42	186	134	124	144	74	98	104	179	55	80	47	128	126	104	45	5	29	59	29	137	109	99	40	42	85
	Bacteria|Verrucomicrobiota|Chlamydiae|Chlamydiales|cvE6	64	13	16	39	45	43	15	54	99	108	95	69	37	111	81	54	16	47	50	72	23	15	2	13	48	15	71	65	49	55	30	67
	Bacteria|Verrucomicrobiota|Verrucomicrobiae|Chthoniobacterales|Chthoniobacteraceae	111	47	29	99	132	46	31	94	308	295	350	244	377	393	434	164	270	183	211	216	112	329	241	614	35	8	123	155	60	73	130	141
	Bacteria|Verrucomicrobiota|Verrucomicrobiae|Chthoniobacterales|Xiphinematobacteraceae	11	1	0	8	12	5	8	5	44	30	69	39	68	74	61	45	42	47	60	38	34	43	83	96	21	10	18	22	15	3	6	25
	Bacteria|Verrucomicrobiota|Verrucomicrobiae|Methylacidiphilales|Methylacidiphilaceae	14	12	1	14	32	9	6	9	58	72	49	42	36	27	37	30	80	47	47	27	17	34	52	77	4	7	37	24	10	18	24	26
	Bacteria|Verrucomicrobiota|Verrucomicrobiae|Opitutales|Opitutaceae	372	703	460	241	303	239	424	221	528	544	303	366	489	192	447	283	319	415	296	319	709	279	438	133	477	395	149	196	203	414	198	256
	Bacteria|Verrucomicrobiota|Verrucomicrobiae|Opitutales|Puniceicoccaceae	7	12	5	11	9	8	8	17	210	227	122	131	69	34	69	128	5	3	8	4	3	10	6	3	4	0	3	3	5	0	3	5
	Bacteria|Verrucomicrobiota|Verrucomicrobiae|Pedosphaerales|Pedosphaeraceae	3273	1303	788	3282	3082	2050	1184	2841	6528	6154	5167	5109	3880	5353	4419	3614	2670	2579	3066	1772	2687	3153	2877	6900	1073	682	2437	1807	1477	1195	3190	3282
	Bacteria|Verrucomicrobiota|Verrucomicrobiae|Verrucomicrobiales|Verrucomicrobiaceae	5	4	3	9	4	3	3	6	31	25	30	32	11	21	22	18	15	7	26	15	20	27	32	29	0	0	9	7	9	6	62	45
	Bacteria|WPS-2|WPS-2|WPS-2|WPS-2	4098	1640	1136	1961	4363	3426	1719	3972	1263	1165	824	781	647	869	721	664	3402	2869	3901	1833	1827	2390	3088	2265	1775	1354	2787	4035	3303	1203	2462	3069
	Archaea|Crenarchaeota|Bathyarchaeia|Bathyarchaeia|Bathyarchaeia|Bathyarchaeia	1	0	0	0	0	0	0	0	37	43	62	215	115	49	89	18	17	4	6	10	74	16	54	6	7	1	7	5	8	1	2	11
	Archaea|Crenarchaeota|Nitrososphaeria|Group_1.1c|Group_1.1c|Group_1.1c	2112	548	540	1247	1391	2034	590	1511	588	450	747	2335	666	403	623	415	106	76	85	144	90	147	284	77	84	55	122	99	181	96	111	144
	Archaea|Crenarchaeota|Nitrososphaeria|Nitrososphaerales|Nitrososphaeraceae	1	2	0	0	1	0	0	1	0	2	7	5	3	3	1	0	47	17	7	48	6	22	89	39	33	32	36	50	37	18	34	61
	Archaea|Crenarchaeota|Nitrososphaeria|Nitrososphaerales|Nitrososphaeraceae|Candidatus_Nitrocosmicus	6	4	2	9	21	4	1	13	18	7	23	68	28	20	26	9	60	27	9	94	55	102	128	75	39	50	78	84	57	45	72	127
	Archaea|Crenarchaeota|Nitrososphaeria|Nitrososphaerales|Nitrososphaeraceae|Nitrososphaeraceae	24	10	3	29	15	18	7	12	19	42	104	192	97	94	130	12	22	15	20	109	28	61	48	28	31	27	42	48	45	29	23	73
	Archaea|Crenarchaeota|Nitrososphaeria|Nitrosotaleales|Nitrosotaleaceae|Candidatus_Nitrosotalea	65	28	36	91	27	56	26	61	641	521	1114	2364	621	463	659	530	849	680	509	1148	1611	1085	3010	1531	1122	974	2344	1694	1183	1098	2194	2574
	Archaea|Crenarchaeota|Nitrososphaeria|Nitrosotaleales|Nitrosotaleaceae|Nitrosotaleaceae	4950	1280	1342	3712	3475	2701	1441	3567	1389	1179	2310	5898	2010	1496	2403	1166	366	137	188	329	645	276	418	94	321	188	664	617	427	413	891	1089
	Archaea|Thermoplasmatota|Thermoplasmata|uncultured|uncultured|uncultured	189	62	59	143	109	80	74	173	289	186	185	98	33	35	73	56	14	14	2	17	11	8	5	3	2	2	8	13	9	3	1	17
	Bacteria	329	108	110	272	358	235	173	477	128	106	144	138	91	124	98	95	227	216	223	260	177	201	241	237	111	110	264	325	232	109	208	321
	Bacteria|Acidobacteriota|Acidobacteriae|Acidobacteriales	25	13	7	36	36	47	13	31	312	316	256	302	191	355	239	185	125	92	97	138	42	90	132	129	186	162	346	538	274	160	410	404
	Bacteria|Acidobacteriota|Acidobacteriae|Acidobacteriales|Acidobacteriaceae_(Subgroup_1)	665	257	232	794	854	607	402	926	1893	1902	1423	1391	1127	2553	1373	1495	1370	1371	1407	1801	1767	1321	1203	1282	609	574	1189	1578	1220	613	2150	1975
	Bacteria|Acidobacteriota|Acidobacteriae|Acidobacteriales|Acidobacteriaceae_(Subgroup_1)|Acidicapsa	7	2	0	3	4	2	1	6	2	5	5	7	7	18	9	2	20	38	25	57	22	51	62	16	10	7	40	51	5	16	45	55
	Bacteria|Acidobacteriota|Acidobacteriae|Acidobacteriales|Acidobacteriaceae_(Subgroup_1)|Acidipila	2398	939	726	2874	3277	1976	1186	3192	799	769	528	634	524	1166	757	569	947	574	1268	595	424	423	391	439	198	191	379	481	398	289	489	409
	Bacteria|Acidobacteriota|Acidobacteriae|Acidobacteriales|Acidobacteriaceae_(Subgroup_1)|Edaphobacter	137	62	51	142	191	99	71	186	334	341	215	202	146	426	238	269	263	320	284	260	167	258	191	162	61	62	135	256	107	86	294	198
	Bacteria|Acidobacteriota|Acidobacteriae|Acidobacteriales|Acidobacteriaceae_(Subgroup_1)|Granulicella	716	257	239	704	911	536	355	850	778	867	498	509	336	868	504	639	1244	1504	2109	1282	804	919	506	745	245	210	546	650	435	347	690	764
	Bacteria|Acidobacteriota|Acidobacteriae|Acidobacteriales|Acidobacteriaceae_(Subgroup_1)|Occallatibacter	950	273	203	791	832	562	406	862	1146	1205	922	1647	579	1053	757	983	860	998	850	1079	1369	1320	1224	630	591	648	1611	1476	1718	571	1186	1205
	Bacteria|Acidobacteriota|Acidobacteriae|Acidobacteriales|Acidobacteriaceae_(Subgroup_1)|Terracidiphilus	49	14	14	22	58	29	24	59	40	37	32	34	20	45	18	25	30	6	119	39	78	38	6	22	9	2	48	25	23	3	9	21
	Bacteria|Acidobacteriota|Acidobacteriae|Acidobacteriales|Acidobacteriaceae_(Subgroup_1)|uncultured	1809	579	486	1689	1974	1816	873	2126	1305	1346	925	884	712	1502	831	939	1267	1068	2504	889	1101	853	582	808	550	539	1137	1528	1377	696	1596	1407
	Bacteria|Acidobacteriota|Acidobacteriae|Acidobacteriales|Koribacteraceae|Candidatus_Koribacter	69	29	25	107	87	66	32	91	408	430	336	328	282	644	349	281	167	241	200	273	136	190	157	192	177	180	324	323	311	135	453	406
	Bacteria|Acidobacteriota|Acidobacteriae|Acidobacteriales|uncultured|uncultured	1256	520	359	1652	1507	1297	606	1747	4377	4683	3873	3853	4010	8575	5152	3424	2947	2384	2424	2819	1379	1644	3130	2523	2183	1491	3754	5220	3765	1941	5653	4615
	Bacteria|Acidobacteriota|Acidobacteriae|Bryobacterales|Bryobacteraceae|Bryobacter	941	1648	1845	1032	847	864	1360	827	1067	1030	1195	968	1607	910	1377	1513	1248	1411	1320	1331	1345	1127	912	661	3387	3117	1531	1202	1398	2697	1458	1344
	Bacteria|Acidobacteriota|Acidobacteriae|Solibacterales|Solibacteraceae|Candidatus_Solibacter	454	678	822	537	392	396	681	384	757	741	936	770	1223	724	1226	1154	474	512	363	627	615	580	637	373	1904	1423	823	752	714	1426	736	671
	Bacteria|Acidobacteriota|Acidobacteriae|Subgroup_13|Subgroup_13|Subgroup_13	3532	1266	1010	3848	4054	2853	1511	4914	1547	1710	1191	1322	836	1758	1135	1421	1041	1129	1782	1401	881	1024	605	560	228	181	494	814	807	272	664	841
	Bacteria|Acidobacteriota|Acidobacteriae|Subgroup_2|Subgroup_2|Subgroup_2	11463	4534	3650	12842	12641	11559	6038	14383	13936	14786	12414	12936	10532	20327	13776	11302	4215	3852	3608	4208	2813	3065	3456	3018	1971	1761	3814	5433	4436	2294	7276	6582
	Bacteria|Acidobacteriota|Blastocatellia|11-24|11-24|11-24	245	74	47	245	319	128	73	327	134	147	140	120	130	188	143	102	5	10	3	12	4	8	11	14	165	24	335	261	85	54	185	85
	Bacteria|Acidobacteriota|Blastocatellia|Blastocatellales|Blastocatellaceae|uncultured	4	0	0	3	0	1	0	1	4	2	0	2	7	6	6	1	87	17	5	18	17	142	18	104	0	0	2	0	0	0	0	0
	Bacteria|Acidobacteriota|Blastocatellia|Pyrinomonadales|Pyrinomonadaceae|RB41	39	16	13	36	19	23	14	11	53	57	81	36	151	281	119	6	30	22	1	56	1	7	3	14	10	2	5	8	1	0	6	73
	Bacteria|Acidobacteriota|Holophagae|Holophagales|Holophagaceae|Geothrix	0	3	5	4	2	1	9	2	12	10	18	8	3	4	5	11	49	47	17	18	153	38	85	22	29	35	11	31	20	24	28	13
	Bacteria|Acidobacteriota|Holophagae|Holophagales|Holophagaceae|Holophaga	3	19	11	5	5	12	24	6	15	10	15	17	22	12	10	19	47	74	45	20	98	48	99	29	30	9	23	26	22	43	43	14
	Bacteria|Acidobacteriota|Holophagae|Subgroup_7|Subgroup_7|Subgroup_7	194	341	228	89	178	238	198	196	102	69	142	71	250	154	173	55	112	87	39	46	44	49	165	64	311	106	77	80	88	162	95	105
	Bacteria|Acidobacteriota|Subgroup_22|Subgroup_22|Subgroup_22|Subgroup_22	6	1	2	4	5	4	1	4	10	23	34	23	44	114	69	5	0	0	2	7	1	0	0	1	0	0	0	0	0	0	0	0
	Bacteria|Acidobacteriota|Subgroup_5|Subgroup_5|Subgroup_5|Subgroup_5	26	9	8	47	33	36	7	37	104	92	100	113	123	332	152	95	31	29	2	13	7	22	11	10	4	1	27	19	4	5	11	40
	Bacteria|Acidobacteriota|Thermoanaerobaculia|Thermoanaerobaculales|Thermoanaerobaculaceae|Subgroup_10	16	26	53	52	10	19	23	12	3	3	9	4	25	16	22	1	4	2	7	8	2	5	3	0	2	2	5	0	70	41	61	50
	Bacteria|Acidobacteriota|Vicinamibacteria|Subgroup_17|Subgroup_17|Subgroup_17	11	4	7	13	7	12	1	9	24	44	34	32	45	60	37	4	6	7	2	16	6	1	19	12	13	1	10	12	3	7	6	46
	Bacteria|Acidobacteriota|Vicinamibacteria|Vicinamibacterales	39	9	10	31	34	19	14	34	18	17	11	5	2	8	7	11	99	86	199	35	95	71	51	190	8	11	52	52	41	30	21	46
	Bacteria|Acidobacteriota|Vicinamibacteria|Vicinamibacterales|Vicinamibacteraceae|Vicinamibacteraceae	82	27	23	141	56	67	28	68	185	165	187	169	174	297	177	83	150	62	22	105	54	264	71	309	12	0	10	17	18	4	24	42
	Bacteria|Acidobacteriota|Vicinamibacteria|Vicinamibacterales|uncultured|uncultured	611	196	151	716	538	408	169	602	1749	1732	1579	1358	1332	1974	1427	1011	964	743	668	482	550	1819	1550	5067	321	124	1044	830	462	274	1289	1016
	Bacteria|Actinobacteriota|Acidimicrobiia	220	284	304	154	134	250	275	158	97	95	118	66	85	42	76	121	109	94	104	102	97	99	56	31	185	200	99	83	154	167	53	50
	Bacteria|Actinobacteriota|Acidimicrobiia|IMCC26256|IMCC26256|IMCC26256	403	662	769	339	358	639	609	356	201	222	292	194	264	163	220	267	249	230	276	327	310	319	282	175	497	532	297	266	440	495	244	220
	Bacteria|Actinobacteriota|Acidimicrobiia|Microtrichales|uncultured|uncultured	14	10	16	3	11	11	7	6	6	5	3	6	5	1	2	4	25	10	24	20	25	51	52	25	13	15	7	12	16	24	11	3
	Bacteria|Actinobacteriota|Acidimicrobiia|uncultured|uncultured|uncultured	994	1428	1743	836	864	1516	1390	833	309	350	390	275	302	200	295	419	312	321	373	404	364	403	219	164	579	719	465	329	592	739	268	266
	Bacteria|Actinobacteriota|Actinobacteria	9	10	14	11	5	10	23	7	17	18	25	23	34	10	14	13	18	36	20	30	85	114	59	35	4	17	15	11	14	11	3	10
	Bacteria|Actinobacteriota|Actinobacteria|Bifidobacteriales|Bifidobacteriaceae|Bifidobacterium	0	1	3	25	6	156	0	0	2	1	3	5	0	2	2	2	35	13	2	2	0	1	3	1	90	2	5	1	3	6	0	9
	Bacteria|Actinobacteriota|Actinobacteria|Catenulisporales|Actinospicaceae|Actinospica	144	253	385	226	145	160	254	123	143	180	227	243	309	189	341	266	405	456	273	456	411	357	318	222	514	727	389	234	374	474	221	146
	Bacteria|Actinobacteriota|Actinobacteria|Catenulisporales|Catenulisporaceae|Catenulispora	28	28	20	12	20	38	24	13	47	66	105	81	168	64	107	119	193	219	76	212	132	116	253	74	363	321	112	96	210	150	75	64
	Bacteria|Actinobacteriota|Actinobacteria|Corynebacteriales|Mycobacteriaceae|Mycobacterium	480	884	897	642	590	850	889	466	410	431	479	418	308	220	290	431	315	300	339	382	448	655	443	302	475	513	320	309	563	760	422	329
	Bacteria|Actinobacteriota|Actinobacteria|Corynebacteriales|Nocardiaceae|Nocardia	7	11	17	11	12	12	5	8	10	2	10	12	17	15	14	10	9	9	4	34	16	16	15	5	32	56	40	27	29	30	21	14
	Bacteria|Actinobacteriota|Actinobacteria|Frankiales	31	82	46	49	28	32	57	21	12	10	15	21	22	9	32	22	58	107	143	55	69	132	57	52	54	51	46	42	33	85	18	41
	Bacteria|Actinobacteriota|Actinobacteria|Frankiales|Acidothermaceae|Acidothermus	3691	6719	6943	4672	3440	5683	5814	3234	3242	3401	3740	3311	4964	2459	3602	4147	3428	3168	2148	3213	3925	3420	2763	2038	4655	4248	2585	1975	3933	4948	3075	2359
	Bacteria|Actinobacteriota|Actinobacteria|Frankiales|Frankiaceae|Jatrophihabitans	69	112	104	69	74	81	96	69	77	69	83	90	169	104	119	101	180	239	174	169	138	169	118	86	494	299	147	122	212	329	172	121
	Bacteria|Actinobacteriota|Actinobacteria|Frankiales|Geodermatophilaceae|Blastococcus	4	2	1	2	1	2	3	3	0	0	0	2	6	1	3	2	28	36	20	34	19	24	33	15	64	39	35	11	34	24	15	16
	Bacteria|Actinobacteriota|Actinobacteria|Frankiales|Geodermatophilaceae|Geodermatophilus	3	5	3	1	5	10	6	6	13	7	2	3	9	3	7	6	20	9	8	12	23	11	14	6	28	34	17	14	20	28	13	7
	Bacteria|Actinobacteriota|Actinobacteria|Frankiales|Nakamurellaceae|Nakamurella	14	19	24	12	22	16	15	12	8	17	13	12	5	11	15	8	7	28	26	11	25	40	31	7	10	3	6	13	5	26	3	9
	Bacteria|Actinobacteriota|Actinobacteria|Frankiales|Sporichthyaceae|uncultured	12	18	13	11	6	12	16	8	21	11	7	17	18	3	10	13	28	29	64	31	56	66	48	31	8	10	1	9	12	27	11	10
	Bacteria|Actinobacteriota|Actinobacteria|Frankiales|uncultured|uncultured	13	12	12	16	10	15	14	14	15	13	7	11	19	5	16	15	42	67	22	38	28	43	40	26	40	59	35	31	27	35	44	18
	Bacteria|Actinobacteriota|Actinobacteria|Micrococcales|Microbacteriaceae	25	23	19	12	27	22	26	16	13	18	11	15	26	6	25	14	88	281	171	139	122	110	134	49	26	14	45	30	44	48	29	62
	Bacteria|Actinobacteriota|Actinobacteria|Micrococcales|Microbacteriaceae|Humibacter	8	12	13	4	14	10	3	3	12	14	12	11	12	10	9	18	35	55	26	20	24	56	22	14	65	45	42	40	58	152	26	22
	Bacteria|Actinobacteriota|Actinobacteria|Micrococcales|Microbacteriaceae|Leifsonia	6	11	6	3	3	4	8	2	6	7	4	6	10	5	4	7	13	14	13	21	10	34	23	18	21	22	13	10	16	21	20	9
	Bacteria|Actinobacteriota|Actinobacteria|Micrococcales|Microbacteriaceae|Microbacterium	13	10	5	9	6	2	7	9	18	22	19	15	18	15	15	9	42	64	70	73	52	131	97	61	23	9	7	25	5	43	78	19
	Bacteria|Actinobacteriota|Actinobacteria|Micrococcales|Microbacteriaceae|Parafrigoribacterium	2	2	2	0	3	2	4	2	2	7	7	5	11	7	5	10	59	148	51	48	5	60	42	22	11	12	13	18	16	25	18	25
	Bacteria|Actinobacteriota|Actinobacteria|Micrococcales|Micrococcaceae	1	1	0	3	3	2	2	1	2	2	4	5	1	1	3	4	26	82	12	32	9	11	10	13	6	5	21	8	20	20	6	23
	Bacteria|Actinobacteriota|Actinobacteria|Micrococcales|Micrococcaceae|Arthrobacter	2	1	0	2	1	0	3	2	13	12	17	10	27	7	25	16	35	98	18	83	11	23	49	13	10	2	8	10	12	13	4	4
	Bacteria|Actinobacteriota|Actinobacteria|Micrococcales|Micrococcaceae|Sinomonas	1	0	0	2	1	1	2	1	3	3	4	4	10	4	5	4	55	68	49	143	43	49	65	37	55	43	17	35	49	37	18	20
	Bacteria|Actinobacteriota|Actinobacteria|Micromonosporales|Micromonosporaceae	76	113	113	72	67	59	75	42	84	60	69	134	117	53	113	103	78	81	60	92	159	296	222	111	62	30	32	41	80	56	62	55
	Bacteria|Actinobacteriota|Actinobacteria|Micromonosporales|Micromonosporaceae|Actinoplanes	4	30	31	17	27	15	14	10	30	8	8	19	28	14	16	15	5	10	8	15	45	32	19	22	4	6	8	3	32	15	39	8
	Bacteria|Actinobacteriota|Actinobacteria|Micromonosporales|Micromonosporaceae|Luedemannella	3	0	3	3	2	3	4	4	18	10	21	16	20	13	24	13	56	27	34	39	99	102	62	104	15	8	5	6	1	13	23	12
	Bacteria|Actinobacteriota|Actinobacteria|Propionibacteriales|Nocardioidaceae|Nocardioides	14	54	27	20	21	7	24	13	45	34	39	34	71	28	48	42	45	41	89	110	28	114	53	40	22	15	10	12	16	61	40	26
	Bacteria|Actinobacteriota|Actinobacteria|Pseudonocardiales|Pseudonocardiaceae	53	108	73	44	60	73	109	38	80	98	107	83	169	138	192	139	131	73	51	168	139	161	142	64	225	582	151	140	232	335	229	150
	Bacteria|Actinobacteriota|Actinobacteria|Pseudonocardiales|Pseudonocardiaceae|Crossiella	7	21	15	9	17	16	11	6	33	32	49	31	103	43	71	38	87	46	22	191	53	127	192	93	289	662	188	249	584	438	180	195
	Bacteria|Actinobacteriota|Actinobacteria|Pseudonocardiales|Pseudonocardiaceae|Lechevalieria	32	8	11	5	6	17	9	2	5	6	9	3	17	18	7	5	3	1	0	10	5	10	7	4	17	39	20	13	32	12	4	16
	Bacteria|Actinobacteriota|Actinobacteria|Streptomycetales|Streptomycetaceae	36	65	59	39	38	52	68	22	59	103	73	115	121	79	103	92	73	72	52	59	67	55	63	26	78	83	52	51	44	61	48	53
	Bacteria|Actinobacteriota|Actinobacteria|Streptomycetales|Streptomycetaceae|Kitasatospora	3	5	4	156	6	6	8	5	10	11	12	4	17	5	17	15	40	29	18	26	30	34	47	17	28	36	23	11	30	33	19	16
	Bacteria|Actinobacteriota|Actinobacteria|Streptomycetales|Streptomycetaceae|Streptomyces	20	27	21	16	6	5	13	2	17	13	15	12	42	6	23	8	24	235	99	47	40	162	37	15	32	12	7	14	45	65	19	41
	Bacteria|Actinobacteriota|Actinobacteria|Streptosporangiales|Thermomonosporaceae|Actinomadura	9	47	11	15	57	10	40	10	15	7	8	6	40	6	8	6	4	7	1	33	7	0	14	3	28	14	3	7	16	11	5	1
	Bacteria|Actinobacteriota|Thermoleophilia|Gaiellales	18	20	32	21	14	23	21	13	57	56	49	34	55	29	48	55	50	43	46	47	66	60	35	28	84	106	23	41	58	61	55	39
	Bacteria|Actinobacteriota|Thermoleophilia|Gaiellales|Gaiellaceae|Gaiella	10	13	22	4	8	12	9	6	26	21	37	16	70	29	46	24	7	13	4	30	4	17	10	2	12	4	5	5	2	4	4	4
	Bacteria|Actinobacteriota|Thermoleophilia|Gaiellales|uncultured|uncultured	809	1528	1747	890	794	1463	1723	964	721	757	953	655	938	499	760	969	594	758	787	847	796	884	651	588	639	889	595	457	560	910	510	483
	Bacteria|Actinobacteriota|Thermoleophilia|Solirubrobacterales	13	15	15	7	16	11	18	13	7	8	8	9	10	5	9	12	15	7	12	45	16	22	24	8	19	40	35	27	17	24	65	8
	Bacteria|Actinobacteriota|Thermoleophilia|Solirubrobacterales|67-14|67-14	111	186	213	135	142	166	215	133	112	108	98	83	96	56	75	120	42	100	64	108	148	249	140	87	96	135	98	83	171	218	157	157
	Bacteria|Actinobacteriota|Thermoleophilia|Solirubrobacterales|Solirubrobacteraceae	37	66	61	25	28	44	47	38	17	19	28	17	23	7	20	20	66	143	71	98	117	97	72	40	118	190	85	80	97	184	160	57
	Bacteria|Actinobacteriota|Thermoleophilia|Solirubrobacterales|Solirubrobacteraceae|Conexibacter	523	867	937	570	525	698	889	518	477	459	531	390	490	274	427	541	926	895	915	923	779	749	807	551	1198	1776	1006	794	1267	2097	799	741
	Bacteria|Actinobacteriota|Thermoleophilia|Solirubrobacterales|Solirubrobacteraceae|uncultured	151	207	277	188	174	147	264	148	134	128	140	177	174	126	174	196	93	48	130	75	189	182	90	102	280	593	150	257	140	303	231	184
	Bacteria|Armatimonadota|Armatimonadia|Armatimonadales|Armatimonadales|Armatimonadales	80	194	139	81	94	105	142	87	78	90	90	77	95	50	119	124	118	102	92	84	73	99	68	42	78	139	48	58	70	103	52	38
	Bacteria|Armatimonadota|Chthonomonadetes|Chthonomonadales|Chthonomonadaceae|Chthonomonas	103	26	15	29	36	40	17	62	51	48	54	149	72	63	62	24	123	118	80	84	102	128	254	54	106	68	95	153	80	50	101	130
	Bacteria|Armatimonadota|Chthonomonadetes|Chthonomonadales|Chthonomonadales|Chthonomonadales	3	2	1	0	8	3	2	1	8	16	21	17	38	29	29	3	20	29	13	6	7	12	5	31	10	1	10	17	11	5	8	76
	Bacteria|Armatimonadota|Fimbriimonadia|Fimbriimonadales|Fimbriimonadaceae|Fimbriimonadaceae	33	69	58	44	29	27	62	35	90	104	117	117	173	69	163	139	149	167	426	230	290	142	103	52	411	151	99	109	62	431	118	125
	Bacteria|Armatimonadota|uncultured|uncultured|uncultured|uncultured	68	51	22	94	68	147	26	65	122	93	175	103	218	168	207	76	254	267	97	138	176	151	279	105	450	342	421	391	540	166	241	257
	Bacteria|Bacteroidota|Bacteroidia	1	0	2	5	2	8	0	1	19	8	5	15	5	5	14	16	19	0	20	85	16	19	5	6	0	0	14	1	2	10	58	3
	Bacteria|Bacteroidota|Bacteroidia|Bacteroidales|Bacteroidaceae|Bacteroides	9	8	19	127	8	19	90	94	47	9	22	56	50	117	30	28	980	71	41	104	26	22	15	103	16	10	18	27	12	35	29	203
	Bacteria|Bacteroidota|Bacteroidia|Chitinophagales|37-13|37-13	22	43	53	11	24	19	42	16	73	85	97	79	98	57	82	122	13	28	10	21	50	10	11	10	72	33	18	9	12	62	41	18
	Bacteria|Bacteroidota|Bacteroidia|Chitinophagales|Chitinophagaceae	6	14	8	9	3	7	7	10	27	20	21	23	44	21	43	49	44	30	19	37	25	54	65	29	8	1	4	12	14	4	15	11
	Bacteria|Bacteroidota|Bacteroidia|Chitinophagales|Chitinophagaceae|Dinghuibacter	12	8	12	10	11	2	10	10	15	12	8	13	8	9	6	24	30	29	40	15	11	17	7	7	35	9	11	21	6	33	7	16
	Bacteria|Bacteroidota|Bacteroidia|Chitinophagales|Chitinophagaceae|Edaphobaculum	49	94	59	50	53	43	77	49	126	108	117	144	127	111	123	191	160	204	136	232	234	366	245	106	268	311	144	133	137	326	156	96
	Bacteria|Bacteroidota|Bacteroidia|Chitinophagales|Chitinophagaceae|Filimonas	16	2	3	0	4	2	1	4	5	0	0	4	10	6	18	2	22	26	44	17	44	158	85	24	0	4	1	52	4	4	13	0
	Bacteria|Bacteroidota|Bacteroidia|Chitinophagales|Chitinophagaceae|Parafilimonas	10	12	8	3	17	2	9	7	1	5	5	6	12	4	9	13	22	21	38	18	110	109	29	16	0	2	3	5	7	3	4	3
	Bacteria|Bacteroidota|Bacteroidia|Chitinophagales|Chitinophagaceae|Puia	127	288	221	208	193	149	241	94	348	373	418	346	457	324	439	562	255	387	203	375	377	404	300	145	624	628	286	236	186	574	366	209
	Bacteria|Bacteroidota|Bacteroidia|Chitinophagales|Chitinophagaceae|uncultured	253	599	468	212	316	233	473	234	91	106	117	81	158	117	158	159	520	768	1707	638	967	748	501	240	191	178	119	205	105	308	155	219
	Bacteria|Bacteroidota|Bacteroidia|Chitinophagales|uncultured|uncultured	10	11	8	7	3	6	11	4	15	20	22	19	20	13	20	28	9	13	20	9	24	6	5	8	5	13	9	4	1	15	4	6
	Bacteria|Bacteroidota|Bacteroidia|Cytophagales|Cytophagaceae|Sporocytophaga	3	9	7	6	9	6	7	4	7	5	2	8	8	6	7	9	21	11	21	14	31	29	22	15	10	35	11	12	12	20	10	4
	Bacteria|Bacteroidota|Bacteroidia|Cytophagales|Microscillaceae|uncultured	18	23	22	29	26	59	27	29	149	130	216	141	172	194	319	114	315	145	217	461	281	387	445	175	34	11	113	331	195	39	206	87
	Bacteria|Bacteroidota|Bacteroidia|Flavobacteriales|Flavobacteriaceae|Flavobacterium	42	128	49	23	23	42	27	15	13	1	3	3	23	17	12	6	15	38	28	38	425	186	169	161	0	32	4	43	23	4	14	1
	Bacteria|Bacteroidota|Bacteroidia|Sphingobacteriales|CWT_CU03-E12|CWT_CU03-E12	158	392	286	143	157	250	241	128	219	307	242	244	488	269	416	371	89	102	183	137	260	101	82	64	632	540	260	157	349	490	209	170
	Bacteria|Bacteroidota|Bacteroidia|Sphingobacteriales|Sphingobacteriaceae|Mucilaginibacter	150	315	295	187	145	142	233	104	283	300	328	320	446	323	467	476	381	609	386	415	481	709	441	187	615	995	368	355	289	716	284	270
	Bacteria|Bacteroidota|Bacteroidia|Sphingobacteriales|Sphingobacteriaceae|Pedobacter	36	142	49	26	64	37	68	25	2	4	0	2	3	3	9	0	2	4	12	1	2	19	20	0	5	7	1	12	3	9	1	2
	Bacteria|Bacteroidota|Bacteroidia|Sphingobacteriales|Sphingobacteriaceae|Sphingobacteriaceae	0	0	2	0	1	0	2	0	113	90	93	85	14	11	14	203	3	2	5	3	0	6	39	16	0	1	1	0	0	2	0	0
	Bacteria|Bacteroidota|Bacteroidia|Sphingobacteriales|env.OPS_17|env.OPS_17	14	38	13	12	39	21	16	9	51	50	64	47	52	30	146	41	28	23	25	58	14	33	28	32	13	9	6	20	34	7	24	13
	Bacteria|Bacteroidota|Kapabacteria|Kapabacteriales|Kapabacteriales|Kapabacteriales	47	108	95	76	69	87	90	63	220	202	251	204	215	116	188	396	53	106	39	67	88	66	56	35	153	251	167	114	101	195	299	160
	Bacteria|Bdellovibrionota|Bdellovibrionia|Bdellovibrionales|Bdellovibrionaceae|Bdellovibrio	84	204	128	130	93	157	138	86	163	161	225	185	221	93	242	196	184	87	114	163	232	142	95	59	258	297	150	95	260	276	227	116
	Bacteria|Bdellovibrionota|Oligoflexia|0319-6G20|0319-6G20|0319-6G20	195	341	361	200	203	159	314	192	479	470	458	480	474	260	459	682	248	143	322	229	299	209	191	108	434	454	193	168	187	627	206	158
	Bacteria|Bdellovibrionota|Oligoflexia|Silvanigrellales|Silvanigrellaceae|Silvanigrella	19	26	21	10	17	13	24	8	8	10	17	12	14	5	13	15	22	2	7	6	2	8	5	0	7	1	7	2	5	14	7	4
	Bacteria|Chloroflexi	90	26	20	125	67	118	29	133	61	63	135	35	50	32	74	33	282	127	159	188	96	99	147	132	71	75	369	257	269	72	230	227
	Bacteria|Chloroflexi|AD3|AD3|AD3|AD3	1401	1632	1831	950	1430	1277	1595	1524	2081	1728	3286	2121	2189	1421	1907	2900	4296	4980	3701	7467	3385	3731	5214	3415	6000	4010	2534	2597	2736	4155	2517	3906
	Bacteria|Chloroflexi|Anaerolineae|Anaerolineales|Anaerolineaceae|uncultured	34	7	6	24	8	26	6	17	116	79	136	88	142	236	157	41	107	9	15	12	10	20	10	19	5	0	18	6	0	0	2	2
	Bacteria|Chloroflexi|Anaerolineae|SBR1031|A4b|A4b	9	8	11	16	15	13	3	6	15	15	24	38	116	155	82	21	65	49	17	59	15	65	16	19	17	11	18	14	27	9	13	23
	Bacteria|Chloroflexi|Anaerolineae|SBR1031|SBR1031|SBR1031	155	48	54	127	165	165	29	118	251	185	389	268	626	491	533	294	193	150	68	197	107	128	152	121	64	20	178	168	101	49	91	272
	Bacteria|Chloroflexi|Chloroflexia|Chloroflexales|Roseiflexaceae|uncultured	6	10	20	13	7	15	7	14	9	7	41	30	115	49	64	36	38	13	7	38	0	11	4	9	5	3	12	2	13	5	2	15
	Bacteria|Chloroflexi|Chloroflexia|Elev-1554|Elev-1554|Elev-1554	52	14	6	71	35	15	11	32	65	98	48	37	25	47	36	28	179	91	190	89	102	117	113	691	82	42	172	173	92	35	108	230
	Bacteria|Chloroflexi|Chloroflexia|Thermomicrobiales|JG30-KF-CM45|JG30-KF-CM45	47	53	36	23	39	22	36	36	91	79	107	64	82	67	69	53	216	244	167	198	286	255	405	200	455	345	198	263	178	348	284	385
	Bacteria|Chloroflexi|Chloroflexia|Thermomicrobiales|Thermomicrobiaceae|Nitrolancea	148	76	69	249	198	308	74	134	75	52	74	48	36	26	38	42	73	146	138	113	148	81	118	61	50	21	163	76	79	92	51	131
	Bacteria|Chloroflexi|Dehalococcoidia|S085|S085|S085	4	9	22	13	7	7	9	6	8	14	26	24	51	26	19	16	29	25	13	14	14	21	7	9	13	1	9	16	4	8	0	5
	Bacteria|Chloroflexi|JG30-KF-CM66|JG30-KF-CM66|JG30-KF-CM66|JG30-KF-CM66	164	199	295	248	203	226	252	215	215	196	321	253	253	176	177	330	350	313	284	495	326	274	323	299	573	850	687	620	641	749	471	451
	Bacteria|Chloroflexi|KD4-96|KD4-96|KD4-96|KD4-96	39	11	16	25	34	75	18	48	91	52	71	73	72	121	67	30	57	45	58	49	40	70	33	90	4	4	27	7	5	5	15	24
	Bacteria|Chloroflexi|Ktedonobacteria|B10-SB3A|B10-SB3A|B10-SB3A	20	26	19	75	41	86	12	20	27	20	79	28	21	13	44	12	154	92	103	117	148	64	113	32	199	135	415	231	308	93	83	277
	Bacteria|Chloroflexi|Ktedonobacteria|B12-WMSP1|B12-WMSP1|B12-WMSP1	101	90	80	89	141	118	61	115	61	78	79	73	87	108	72	48	420	370	219	286	239	293	792	388	846	591	938	1922	1737	484	1016	1842
	Bacteria|Chloroflexi|Ktedonobacteria|C0119|C0119|C0119	2	1	0	7	10	5	1	6	33	26	41	19	19	42	38	14	9	10	12	21	11	4	4	6	0	0	22	21	3	0	8	14
	Bacteria|Chloroflexi|Ktedonobacteria|Ktedonobacterales|JG30-KF-AS9|JG30-KF-AS9	1274	881	888	1574	939	1769	945	1053	902	910	1345	1707	1257	760	1407	987	2511	1577	1855	2134	2800	2139	2113	1148	765	728	2938	1031	1991	1073	1527	1196
	Bacteria|Chloroflexi|Ktedonobacteria|Ktedonobacterales|Ktedonobacteraceae	114	69	48	434	257	272	54	244	179	150	253	167	154	181	160	107	712	602	383	403	451	352	612	767	568	404	1117	1983	1240	273	845	999
	Bacteria|Chloroflexi|Ktedonobacteria|Ktedonobacterales|Ktedonobacteraceae|1921-2	994	366	277	1022	1170	925	271	817	1296	1336	1200	1076	1092	956	960	752	2399	2072	1495	1361	2168	1718	2216	7838	1866	1361	9281	4147	4710	1083	3271	4754
	Bacteria|Chloroflexi|Ktedonobacteria|Ktedonobacterales|Ktedonobacteraceae|1921-3	1	10	3	1	2	4	0	0	119	99	143	95	134	135	122	72	531	682	443	572	309	387	950	1450	815	443	981	2017	1376	377	1077	1373
	Bacteria|Chloroflexi|Ktedonobacteria|Ktedonobacterales|Ktedonobacteraceae|1959-1	1	0	0	2	2	1	0	4	10	22	9	7	15	15	4	4	23	20	2	17	4	8	74	35	10	7	23	9	22	6	9	22
	Bacteria|Chloroflexi|Ktedonobacteria|Ktedonobacterales|Ktedonobacteraceae|BacC-u-018	5	4	3	4	4	10	1	5	39	39	88	51	139	145	125	31	73	139	103	95	67	36	81	62	142	52	70	116	162	45	92	235
	Bacteria|Chloroflexi|Ktedonobacteria|Ktedonobacterales|Ktedonobacteraceae|FCPS473	116	43	33	163	100	146	55	137	441	419	563	475	551	700	564	277	723	656	310	487	359	465	885	1524	406	209	599	909	690	215	467	913
	Bacteria|Chloroflexi|Ktedonobacteria|Ktedonobacterales|Ktedonobacteraceae|G12-WMSP1	0	0	0	1	0	1	0	2	57	52	78	47	58	50	51	21	17	20	14	46	15	15	22	10	17	12	10	24	31	6	12	24
	Bacteria|Chloroflexi|Ktedonobacteria|Ktedonobacterales|Ktedonobacteraceae|HSB_OF53-F07	67	31	23	34	61	101	28	47	398	469	843	460	1007	1097	743	272	661	798	468	640	550	446	674	652	464	141	236	648	571	156	459	1016
	Bacteria|Chloroflexi|Ktedonobacteria|Ktedonobacterales|Ktedonobacteraceae|JG30a-KF-32	364	163	106	358	399	312	114	316	615	549	532	501	545	564	473	351	2237	1808	1694	1167	1566	1278	2362	3869	1714	1276	2889	4016	4529	1128	1912	4026
	Bacteria|Chloroflexi|Ktedonobacteria|Ktedonobacterales|Ktedonobacteraceae|Thermosporothrix	7	3	1	17	12	28	3	8	50	23	46	33	72	68	38	39	24	15	10	12	21	12	72	70	26	13	37	37	53	15	48	24
	Bacteria|Chloroflexi|Ktedonobacteria|Ktedonobacterales|Ktedonobacteraceae|uncultured	266	133	104	280	369	466	256	348	438	476	428	339	456	705	464	293	1792	1370	1079	1570	1629	764	1458	2124	795	899	1869	1938	2618	768	1986	2434
	Bacteria|Chloroflexi|Ktedonobacteria|Ktedonobacterales|Ktedonobacterales|Ktedonobacterales	1	0	0	2	0	0	0	0	0	0	0	0	0	0	1	0	45	31	31	22	37	176	91	210	24	17	76	494	33	7	42	81
	Bacteria|Chloroflexi|OLB14|OLB14|OLB14|OLB14	151	198	231	140	195	166	246	175	218	207	226	208	107	113	98	331	516	792	942	675	449	407	292	336	392	578	375	341	386	715	401	320
	Bacteria|Chloroflexi|TK10|TK10|TK10|TK10	399	157	119	408	322	397	156	543	346	290	699	383	622	370	528	365	1040	812	613	1036	577	505	841	570	1056	851	1328	1111	1170	630	979	777
	Bacteria|Cyanobacteria|Cyanobacteriia|Chloroplast|Chloroplast|Chloroplast	24	22	4	28	48	24	12	23	46	22	40	28	43	48	30	11	57	32	39	42	33	33	27	18	13	6	10	28	32	2	9	12
	Bacteria|Cyanobacteria|Vampirivibrionia|Obscuribacterales|Obscuribacteraceae|Obscuribacteraceae	179	75	36	164	117	134	48	123	137	118	76	105	74	99	129	56	117	84	108	77	80	103	83	216	57	34	232	160	154	55	163	270
	Bacteria|Deinococcota|Deinococci|Deinococcales|Trueperaceae|Truepera	30	22	24	13	69	13	54	16	0	0	1	0	0	0	0	0	2	0	9	2	0	6	181	1	3	2	6	1	0	7	0	0
	Bacteria|Dependentiae|Babeliae|Babeliales	4	6	7	6	7	7	7	7	6	4	14	3	3	2	8	4	15	9	8	23	12	16	9	13	26	10	17	4	134	13	25	4
	Bacteria|Dependentiae|Babeliae|Babeliales|Vermiphilaceae|Vermiphilaceae	75	133	107	55	86	85	137	61	40	52	63	37	76	32	45	83	91	121	205	186	187	111	83	122	550	197	79	89	101	204	82	79
	Bacteria|Elusimicrobiota|Elusimicrobia|Lineage_IV|Lineage_IV|Lineage_IV	198	69	42	220	182	154	85	245	121	129	91	204	54	93	118	81	45	16	29	11	68	63	66	26	20	25	90	72	62	37	58	33
	Bacteria|Elusimicrobiota|Lineage_IIa|Lineage_IIa|Lineage_IIa|Lineage_IIa	42	13	9	56	67	67	31	60	294	289	221	239	199	408	314	220	45	43	51	46	25	49	97	68	61	16	113	127	64	71	174	122
	Bacteria|FCPU426|FCPU426|FCPU426|FCPU426|FCPU426	324	122	88	364	352	285	119	343	1556	1398	1197	1078	915	974	825	764	138	294	377	208	405	365	419	1160	340	187	858	568	584	174	686	803
	Bacteria|Firmicutes	19	9	5	9	13	15	5	13	18	14	9	6	12	5	10	7	2	18	7	15	0	18	20	54	9	2	9	7	10	12	9	10
	Bacteria|Firmicutes|Bacilli|Alicyclobacillales|Alicyclobacillaceae|Tumebacillus	29	81	59	48	37	51	41	22	12	16	14	12	29	8	14	17	26	29	10	27	50	19	22	13	38	15	16	3	22	23	4	2
	Bacteria|Firmicutes|Bacilli|Bacillales	124	269	235	181	135	272	176	108	18	28	32	14	58	30	47	32	43	24	20	58	37	30	40	29	67	36	16	22	17	49	7	28
	Bacteria|Firmicutes|Bacilli|Bacillales|Bacillaceae|Bacillus	120	217	232	159	137	213	154	110	35	33	53	41	96	43	57	43	67	16	29	68	76	39	56	24	133	86	156	61	120	85	95	94
	Bacteria|Firmicutes|Bacilli|Bacillales|Planococcaceae	17	36	52	22	29	47	39	22	9	10	8	7	22	11	15	6	18	12	17	74	51	19	28	26	43	26	26	12	21	37	22	35
	Bacteria|Firmicutes|Bacilli|Bacillales|Planococcaceae|Sporosarcina	39	72	87	46	55	85	66	30	16	10	18	25	19	6	25	16	14	15	28	117	42	14	79	47	34	12	11	18	16	51	5	36
	Bacteria|Firmicutes|Bacilli|Paenibacillales|Paenibacillaceae|Paenibacillus	35	74	88	50	36	62	37	44	17	22	9	22	24	19	23	20	27	17	24	55	61	54	30	28	57	48	19	14	37	41	9	18
	Bacteria|Firmicutes|Clostridia|Lachnospirales|Lachnospiraceae	3	1	12	14	5	6	4	4	2	4	3	32	1	9	1	3	98	11	5	9	1	3	0	1	162	3	3	3	6	4	2	6
	Bacteria|Firmicutes|Clostridia|Lachnospirales|Lachnospiraceae|Lachnospiraceae_NK4A136_group	1	0	9	9	0	258	6	2	1	0	0	2	2	1	0	0	9	1	0	4	2	1	0	3	0	1	1	1	5	3	2	12
	Bacteria|Firmicutes|Clostridia|Oscillospirales|Ruminococcaceae|Faecalibacterium	3	11	12	51	13	4	54	78	4	3	2	4	5	70	8	10	292	46	11	71	5	8	6	38	7	10	4	4	2	13	11	19
	Bacteria|Firmicutes|Desulfotomaculia|Carboxydothermales|Carboxydothermaceae|Carboxydothermus	5	0	2	1	3	1	0	7	18	9	11	7	13	10	6	7	38	42	26	138	31	16	20	29	11	14	49	73	20	7	15	58
	Bacteria|GAL15|GAL15|GAL15|GAL15|GAL15	116	26	14	32	42	73	29	44	92	88	190	363	292	115	169	73	480	554	332	387	857	730	1227	258	324	97	127	189	401	152	185	750
	Bacteria|Gemmatimonadota|Gemmatimonadetes|Gemmatimonadales|Gemmatimonadaceae	28	74	80	49	33	70	63	39	146	165	151	169	172	107	119	233	26	71	62	69	118	117	162	59	184	158	149	85	151	245	195	152
	Bacteria|Gemmatimonadota|Gemmatimonadetes|Gemmatimonadales|Gemmatimonadaceae|Gemmatimonas	186	348	343	203	184	321	260	148	778	754	787	838	1182	718	792	998	578	563	453	473	940	802	946	503	1265	1074	667	524	892	1004	759	450
	Bacteria|Gemmatimonadota|Gemmatimonadetes|Gemmatimonadales|Gemmatimonadaceae|Roseisolibacter	74	163	148	79	91	132	147	78	111	142	134	106	94	83	78	151	109	109	100	137	110	132	279	128	225	327	196	122	238	269	206	129
	Bacteria|Gemmatimonadota|Gemmatimonadetes|Gemmatimonadales|Gemmatimonadaceae|uncultured	340	587	597	395	293	620	451	288	1601	1465	1953	1763	2388	1206	1842	2133	511	484	495	536	727	769	480	331	1190	1235	732	467	675	1558	910	468
	Bacteria|Latescibacterota|Latescibacterota|Latescibacterota|Latescibacterota|Latescibacterota	42	15	8	42	20	59	17	59	176	170	229	176	302	472	344	65	10	9	3	19	0	5	0	14	0	0	4	1	0	0	2	0
	Bacteria|Methylomirabilota|Methylomirabilia|Rokubacteriales|Rokubacteriales|Rokubacteriales	53	62	48	47	22	13	22	32	40	68	107	60	199	105	131	37	15	11	6	52	9	18	9	13	16	2	2	1	1	0	1	0
	Bacteria|Myxococcota|Myxococcia|Myxococcales	37	50	77	41	32	40	66	30	43	40	35	28	24	12	14	70	23	5	8	3	22	4	2	8	20	39	29	14	24	41	19	8
	Bacteria|Myxococcota|Myxococcia|Myxococcales|Anaeromyxobacteraceae|Anaeromyxobacter	33	57	59	41	36	43	81	39	52	70	62	82	63	25	43	53	43	57	65	44	65	31	34	21	83	76	41	30	58	97	26	35
	Bacteria|Myxococcota|Myxococcia|Myxococcales|Myxococcaceae	8	4	33	6	9	9	11	12	47	62	43	54	74	26	58	46	20	17	20	26	47	42	41	54	35	35	17	15	43	30	29	11
	Bacteria|Myxococcota|Myxococcia|Myxococcales|Myxococcaceae|KD3-10	3	2	0	0	2	3	2	2	44	38	38	35	39	25	22	60	7	13	1	3	3	9	2	8	2	0	2	2	3	2	1	1
	Bacteria|Myxococcota|Myxococcia|Myxococcales|Myxococcaceae|P3OB-42	6	10	11	10	4	5	7	4	21	35	26	30	32	8	24	35	13	29	55	29	27	41	40	25	36	52	18	19	34	42	14	17
	Bacteria|Myxococcota|Myxococcia|Myxococcales|Myxococcaceae|uncultured	28	38	36	25	12	33	35	20	14	22	14	4	28	7	23	11	7	6	3	5	2	5	6	2	9	7	1	5	5	4	8	6
	Bacteria|Myxococcota|Polyangia|Haliangiales|Haliangiaceae|Haliangium	78	163	161	83	100	149	121	70	419	362	353	388	537	290	507	509	389	379	254	406	497	581	411	251	268	209	142	114	177	327	180	154
	Bacteria|Myxococcota|Polyangia|Polyangiales|BIrii41|BIrii41	24	28	20	15	7	19	20	6	189	203	186	203	323	142	371	173	32	110	67	92	153	140	192	123	29	4	10	18	24	52	45	47
	Bacteria|Myxococcota|Polyangia|Polyangiales|Phaselicystidaceae|Phaselicystis	4	3	4	6	5	7	5	3	16	12	14	11	59	15	18	13	30	52	58	68	29	62	89	25	48	47	10	17	39	43	12	35
	Bacteria|Myxococcota|Polyangia|Polyangiales|Polyangiaceae	7	16	12	17	15	12	19	9	22	29	24	22	31	17	15	34	26	45	37	37	46	30	71	20	21	15	14	11	16	40	33	30
	Bacteria|Myxococcota|Polyangia|Polyangiales|Polyangiaceae|Pajaroellobacter	546	1233	1073	700	597	1088	1008	540	1271	1260	1371	1288	1799	667	1226	1471	548	796	599	738	915	677	1042	458	1726	1349	658	730	1355	1887	968	768
	Bacteria|Myxococcota|Polyangia|Polyangiales|Sandaracinaceae|uncultured	69	145	209	61	93	105	69	57	139	117	89	150	251	140	327	171	131	370	357	377	250	445	497	172	70	226	86	76	430	311	656	343
	Bacteria|Myxococcota|Polyangia|mle1-27|mle1-27|mle1-27	6	13	7	12	6	5	9	5	23	13	19	21	22	9	17	40	9	20	24	21	19	35	54	25	18	14	10	30	16	15	3	18
	Bacteria|Myxococcota|bacteriap25|bacteriap25|bacteriap25|bacteriap25	10	17	27	22	14	17	13	17	18	26	70	53	134	105	134	34	82	8	1	16	0	7	3	2	0	0	3	0	0	0	1	3
	Bacteria|Nitrospirota|Nitrospiria|Nitrospirales|Nitrospiraceae|Nitrospira	58	117	118	69	75	71	90	54	101	77	191	140	324	194	311	106	152	122	150	199	128	182	86	70	156	231	79	53	62	137	39	46
	Bacteria|Patescibacteria|Berkelbacteria|Berkelbacteria|Berkelbacteria|Berkelbacteria	9	12	19	9	15	13	18	17	35	22	26	17	19	11	22	37	13	19	2	7	9	10	12	3	8	9	5	13	5	5	5	4
	Bacteria|Patescibacteria|Parcubacteria|Candidatus_Azambacteria|Candidatus_Azambacteria|Candidatus_Azambacteria	7	6	12	5	4	5	2	2	136	112	91	68	48	22	34	35	5	5	18	2	3	9	3	12	2	0	27	13	4	3	0	3
	Bacteria|Patescibacteria|Parcubacteria|Parcubacteria|Parcubacteria|Parcubacteria	89	71	82	50	60	47	31	31	189	128	118	101	119	31	134	53	35	54	59	48	41	22	14	39	128	73	60	50	51	69	31	55
	Bacteria|Patescibacteria|Saccharimonadia|Saccharimonadales	201	293	253	93	223	191	178	138	272	242	237	188	331	188	247	274	263	252	244	165	247	182	119	113	284	315	186	256	171	279	208	141
	Bacteria|Patescibacteria|Saccharimonadia|Saccharimonadales|LWQ8|LWQ8	727	853	705	345	693	520	576	433	464	411	401	364	645	444	493	386	843	877	865	427	775	540	377	256	775	720	532	470	474	516	491	403
	Bacteria|Patescibacteria|Saccharimonadia|Saccharimonadales|S32|TM7	30	37	57	23	12	22	21	15	8	7	9	6	19	10	10	8	42	85	69	29	66	66	61	26	56	30	27	20	34	53	20	26
	Bacteria|Patescibacteria|Saccharimonadia|Saccharimonadales|Saccharimonadaceae|TM7a	57	47	111	36	77	50	43	27	22	17	24	39	63	30	31	39	92	68	60	96	79	190	164	62	174	263	398	250	137	97	114	27
	Bacteria|Patescibacteria|Saccharimonadia|Saccharimonadales|Saccharimonadales|Saccharimonadales	197	349	268	131	215	218	225	156	203	212	204	179	304	161	271	257	401	494	384	337	338	683	332	345	623	673	536	405	558	610	362	408
	Bacteria|Patescibacteria|Saccharimonadia|Saccharimonadales|WWH38|WWH38	99	128	114	40	90	78	79	66	285	225	205	195	264	170	201	187	63	122	114	84	75	70	99	61	63	43	49	46	30	74	42	56
	Bacteria|Planctomycetota|BD7-11|BD7-11|BD7-11|BD7-11	6	2	1	15	6	19	5	7	41	22	32	37	22	17	31	17	16	22	34	18	8	20	29	133	15	8	29	28	39	15	19	25
	Bacteria|Planctomycetota|OM190|OM190|OM190|OM190	6	0	2	5	4	3	2	6	28	13	23	24	59	135	50	0	2	1	2	2	0	14	1	1	0	0	1	0	0	0	1	7
	Bacteria|Planctomycetota|Phycisphaerae|Tepidisphaerales|CPla-3_termite_group|CPla-3_termite_group	148	208	157	93	188	69	156	92	462	376	336	378	453	222	271	315	128	218	84	86	221	209	399	97	155	72	18	132	27	156	106	103
	Bacteria|Planctomycetota|Phycisphaerae|Tepidisphaerales|WD2101_soil_group|WD2101_soil_group	240	100	54	185	273	128	88	188	1147	967	803	749	590	508	617	473	624	838	840	473	743	927	734	2492	456	272	1389	1152	409	649	983	1415
	Bacteria|Planctomycetota|Pla4_lineage|Pla4_lineage|Pla4_lineage|Pla4_lineage	17	8	7	10	14	20	6	18	11	18	18	13	15	26	32	7	5	19	12	10	21	6	9	11	4	1	14	5	5	3	2	14
	Bacteria|Planctomycetota|Planctomycetes|Gemmatales|Gemmataceae|Fimbriiglobus	4	5	0	6	7	2	6	6	8	6	8	16	4	5	10	2	4	21	25	25	18	21	43	58	1	1	1	9	4	4	32	18
	Bacteria|Planctomycetota|Planctomycetes|Gemmatales|Gemmataceae|Gemmata	19	9	13	37	58	27	12	29	102	106	78	92	97	142	115	76	135	150	173	77	89	191	189	358	18	10	81	70	41	30	121	97
	Bacteria|Planctomycetota|Planctomycetes|Gemmatales|Gemmataceae|uncultured	2509	1004	713	1905	3005	1624	1084	2429	2036	2142	1805	1485	1041	1408	1317	976	1435	1373	1335	1077	1226	1273	1822	3053	1258	815	2218	2739	1612	774	2192	2849
	Bacteria|Planctomycetota|Planctomycetes|Isosphaerales|Isosphaeraceae	138	50	36	138	206	109	62	106	131	140	103	98	84	102	106	87	233	302	428	186	250	235	276	439	87	46	199	237	148	67	190	256
	Bacteria|Planctomycetota|Planctomycetes|Isosphaerales|Isosphaeraceae|Aquisphaera	311	120	81	192	324	190	145	331	218	238	158	165	112	132	113	112	190	227	270	138	195	183	159	268	90	49	148	224	119	94	218	226
	Bacteria|Planctomycetota|Planctomycetes|Isosphaerales|Isosphaeraceae|Paludisphaera	9	6	4	4	28	4	6	15	11	2	2	2	1	1	2	0	39	27	44	27	45	47	82	22	4	2	7	8	5	7	5	18
	Bacteria|Planctomycetota|Planctomycetes|Isosphaerales|Isosphaeraceae|Singulisphaera	164	62	43	205	193	188	77	159	467	516	389	349	284	275	280	260	360	392	340	271	392	461	448	1333	142	83	488	383	185	111	431	369
	Bacteria|Planctomycetota|Planctomycetes|Isosphaerales|Isosphaeraceae|Tundrisphaera	38	13	10	35	32	25	12	44	25	24	14	16	19	18	16	4	65	48	94	53	44	110	103	149	7	5	59	69	26	11	53	47
	Bacteria|Planctomycetota|Planctomycetes|Isosphaerales|Isosphaeraceae|uncultured	70	38	15	83	105	71	42	93	116	102	137	102	102	74	84	52	159	143	136	124	85	203	405	579	54	44	150	215	108	52	126	195
	Bacteria|Planctomycetota|Planctomycetes|Pirellulales|Pirellulaceae|Pirellula	9	5	4	9	9	16	1	7	20	27	30	20	29	41	38	13	20	12	9	27	27	57	55	59	1	2	4	5	1	0	8	3
	Bacteria|Planctomycetota|Planctomycetes|Pirellulales|Pirellulaceae|uncultured	1122	464	295	747	1441	738	544	1145	1040	996	748	635	566	761	625	479	952	1010	1532	827	981	608	811	717	641	599	1099	1748	1044	456	856	1540
	Bacteria|Planctomycetota|Planctomycetes|Planctomycetales|Gimesiaceae|uncultured	81	29	6	71	71	50	37	68	57	31	35	26	20	16	25	15	7	0	1	5	1	10	1	30	1	0	7	5	2	3	4	5
	Bacteria|Planctomycetota|Planctomycetes|Planctomycetales|uncultured|uncultured	328	100	72	327	288	221	132	274	1003	948	772	708	477	681	552	506	338	411	444	348	247	578	918	3531	329	148	651	625	316	170	788	516
	Bacteria|Planctomycetota|vadinHA49|vadinHA49|vadinHA49|vadinHA49	15	21	20	11	10	20	16	7	12	11	17	11	18	9	16	17	8	13	23	14	20	6	14	7	13	14	5	6	12	19	6	5
	Bacteria|Proteobacteria|Alphaproteobacteria	117	120	153	119	100	84	150	73	195	190	135	143	175	90	163	279	166	195	192	210	206	189	105	113	311	350	249	134	95	396	163	76
	Bacteria|Proteobacteria|Alphaproteobacteria|Acetobacterales|Acetobacteraceae	2425	3595	4059	2025	2210	2721	3786	2531	574	571	548	484	494	351	529	766	677	597	888	684	826	623	395	344	802	1248	705	475	642	1027	581	363
	Bacteria|Proteobacteria|Alphaproteobacteria|Acetobacterales|Acetobacteraceae|Acetobacteraceae	20	17	26	16	11	8	20	17	5	14	5	8	16	6	14	13	17	16	19	29	34	23	8	15	30	110	38	20	38	47	19	18
	Bacteria|Proteobacteria|Alphaproteobacteria|Acetobacterales|Acetobacteraceae|Acidicaldus	351	571	580	345	354	377	579	447	132	126	132	85	128	72	133	163	113	152	231	152	120	158	64	76	192	194	141	88	207	262	278	97
	Bacteria|Proteobacteria|Alphaproteobacteria|Acetobacterales|Acetobacteraceae|Acidiphilium	30	44	40	32	40	48	51	38	11	12	7	5	4	5	9	7	35	28	58	33	32	32	11	15	29	21	20	26	33	28	12	13
	Bacteria|Proteobacteria|Alphaproteobacteria|Acetobacterales|Acetobacteraceae|Acidisoma	29	45	33	40	29	44	66	57	5	18	13	22	13	4	2	14	2	5	34	8	20	12	9	9	5	5	7	2	3	14	16	12
	Bacteria|Proteobacteria|Alphaproteobacteria|Acetobacterales|Acetobacteraceae|Acidocella	70	70	97	54	72	35	115	50	12	13	16	6	7	7	22	14	16	3	16	22	3	2	0	2	0	1	1	4	2	2	1	1
	Bacteria|Proteobacteria|Alphaproteobacteria|Acetobacterales|Acetobacteraceae|Rhodopila	9	24	27	28	22	27	34	10	30	45	35	34	29	45	57	30	60	73	48	109	88	80	88	41	43	107	54	32	32	90	55	76
	Bacteria|Proteobacteria|Alphaproteobacteria|Acetobacterales|Acetobacteraceae|Rhodovastum	6	6	5	1	6	4	9	3	2	2	0	3	4	4	2	1	46	45	92	71	76	81	35	21	8	9	5	8	7	23	5	7
	Bacteria|Proteobacteria|Alphaproteobacteria|Acetobacterales|Acetobacteraceae|uncultured	677	1065	1286	604	665	731	1169	719	376	351	370	293	431	244	383	491	885	662	880	726	760	847	505	434	640	709	460	374	500	772	425	251
	Bacteria|Proteobacteria|Alphaproteobacteria|Azospirillales|Azospirillaceae	11	22	16	18	8	3	15	5	6	4	7	6	10	6	4	5	8	8	6	49	11	10	6	0	14	96	7	17	23	11	4	9
	Bacteria|Proteobacteria|Alphaproteobacteria|Azospirillales|Inquilinaceae|Inquilinus	28	56	46	55	50	75	44	39	90	105	114	106	107	103	119	165	87	131	111	181	113	142	126	60	330	387	143	128	206	189	128	76
	Bacteria|Proteobacteria|Alphaproteobacteria|Caulobacterales|Caulobacteraceae	369	388	576	365	303	286	545	349	343	354	371	305	372	218	294	598	661	544	1158	372	1177	337	230	353	93	182	92	85	60	609	158	96
	Bacteria|Proteobacteria|Alphaproteobacteria|Caulobacterales|Caulobacteraceae|Asticcacaulis	30	36	43	17	20	17	25	17	19	10	17	20	26	19	33	24	17	34	32	16	23	48	41	12	19	31	20	28	22	29	27	13
	Bacteria|Proteobacteria|Alphaproteobacteria|Caulobacterales|Caulobacteraceae|Caulobacter	9	27	36	5	10	35	8	8	10	4	13	8	5	10	12	19	10	38	37	12	37	48	46	48	7	26	10	4	55	20	40	27
	Bacteria|Proteobacteria|Alphaproteobacteria|Caulobacterales|Caulobacteraceae|Phenylobacterium	159	232	303	173	182	214	249	156	293	294	254	277	372	230	395	393	326	480	371	566	527	759	554	316	474	735	453	368	377	740	460	359
	Bacteria|Proteobacteria|Alphaproteobacteria|Caulobacterales|Caulobacteraceae|uncultured	366	587	610	332	326	545	530	331	375	412	420	330	535	346	452	593	375	538	488	473	644	619	423	308	882	936	530	492	704	1212	729	397
	Bacteria|Proteobacteria|Alphaproteobacteria|Caulobacterales|Hyphomonadaceae|Hirschia	4	5	15	7	4	8	7	7	7	0	3	11	2	4	9	6	2	3	7	6	10	11	13	3	0	7	7	1	57	22	96	27
	Bacteria|Proteobacteria|Alphaproteobacteria|Dongiales|Dongiaceae|Dongia	32	46	41	41	45	43	42	30	63	45	41	118	91	69	71	66	94	88	47	135	155	204	155	95	42	51	23	23	25	48	49	34
	Bacteria|Proteobacteria|Alphaproteobacteria|Elsterales	1	5	5	2	5	2	11	1	3	5	6	4	8	2	3	5	27	13	31	28	45	20	4	12	21	29	31	28	28	35	9	8
	Bacteria|Proteobacteria|Alphaproteobacteria|Elsterales|Elsteraceae|uncultured	5	5	8	1	1	5	2	5	16	6	18	7	16	7	16	22	11	24	7	13	13	27	14	20	15	44	39	33	23	28	13	9
	Bacteria|Proteobacteria|Alphaproteobacteria|Elsterales|URHD0088|URHD0088	5	8	5	4	5	7	6	4	18	26	21	19	18	13	19	15	36	61	43	33	76	49	38	21	50	78	33	38	31	60	23	32
	Bacteria|Proteobacteria|Alphaproteobacteria|Elsterales|uncultured|uncultured	5673	7868	9535	7906	5122	6042	8982	5760	3489	3859	3787	3133	4172	2541	3532	5877	4153	4384	3802	4556	4742	3793	2935	2233	4949	7891	4255	3902	4186	6346	3509	2488
	Bacteria|Proteobacteria|Alphaproteobacteria|Holosporales|Holosporaceae|uncultured	17	47	47	21	25	27	34	27	18	27	23	18	31	22	34	59	68	63	51	100	40	53	67	47	69	53	31	26	17	42	14	22
	Bacteria|Proteobacteria|Alphaproteobacteria|Micropepsales|Micropepsaceae	19	45	43	25	27	51	25	23	19	22	19	6	17	16	16	25	63	26	25	57	30	72	40	26	49	28	17	16	21	60	55	31
	Bacteria|Proteobacteria|Alphaproteobacteria|Micropepsales|Micropepsaceae|Micropepsis	38	88	42	23	56	33	20	18	26	32	24	25	7	6	8	43	351	313	353	152	160	330	186	136	326	236	117	179	79	400	247	94
	Bacteria|Proteobacteria|Alphaproteobacteria|Micropepsales|Micropepsaceae|uncultured	1363	2687	2164	1333	1429	2462	2128	1188	1481	1484	1515	1454	1721	982	1476	2249	1817	1930	1851	1610	2470	1995	1427	965	2238	2201	1138	953	1477	2556	1403	899
	Bacteria|Proteobacteria|Alphaproteobacteria|Reyranellales|Reyranellaceae|Reyranella	67	98	121	59	56	146	83	48	199	170	204	181	274	140	220	252	404	394	417	501	648	514	496	262	425	436	528	266	278	480	317	247
	Bacteria|Proteobacteria|Alphaproteobacteria|Rhizobiales|Beijerinckiaceae	129	208	173	99	122	177	228	111	21	32	19	18	22	11	27	27	37	58	61	41	57	59	31	29	48	43	23	15	26	70	18	13
	Bacteria|Proteobacteria|Alphaproteobacteria|Rhizobiales|Beijerinckiaceae|Methylobacterium-Methylorubrum	9	15	8	2	9	12	8	3	7	7	6	2	9	1	11	10	14	14	12	11	24	19	17	16	15	22	5	4	30	19	20	16
	Bacteria|Proteobacteria|Alphaproteobacteria|Rhizobiales|Beijerinckiaceae|Methylovirgula	121	250	244	115	144	256	239	127	26	25	12	9	20	8	26	27	150	105	160	105	54	100	53	54	71	87	51	50	156	134	39	28
	Bacteria|Proteobacteria|Alphaproteobacteria|Rhizobiales|Beijerinckiaceae|Roseiarcus	835	1045	1468	818	779	605	1303	822	330	397	275	247	207	179	254	575	477	602	668	540	445	581	313	388	498	619	326	248	211	584	349	269
	Bacteria|Proteobacteria|Alphaproteobacteria|Rhizobiales|Devosiaceae	27	45	22	14	33	14	33	17	7	8	4	7	7	2	14	8	39	54	40	38	23	43	26	11	13	32	16	16	22	40	23	19
	Bacteria|Proteobacteria|Alphaproteobacteria|Rhizobiales|Devosiaceae|Devosia	23	59	44	25	19	29	31	15	25	24	15	30	30	14	24	16	48	69	117	62	62	116	101	43	50	51	32	42	60	66	40	55
	Bacteria|Proteobacteria|Alphaproteobacteria|Rhizobiales|Hyphomicrobiaceae|Hyphomicrobium	13	21	21	11	15	18	20	7	11	17	11	12	19	9	34	12	80	38	19	45	29	67	37	33	79	94	42	39	39	88	45	38
	Bacteria|Proteobacteria|Alphaproteobacteria|Rhizobiales|KF-JG30-B3|KF-JG30-B3	151	285	281	166	164	297	212	147	317	307	468	398	541	297	426	494	76	102	63	87	63	136	140	135	223	232	159	133	185	278	198	57
	Bacteria|Proteobacteria|Alphaproteobacteria|Rhizobiales|Rhizobiaceae	10	28	19	7	15	13	16	7	3	7	3	3	5	3	7	5	20	28	31	20	5	74	27	4	13	6	1	10	27	18	12	11
	Bacteria|Proteobacteria|Alphaproteobacteria|Rhizobiales|Rhizobiaceae|Allorhizobium-Neorhizobium-Pararhizobium-Rhizobium	27	67	28	18	25	26	17	14	37	33	19	23	34	20	69	25	23	46	33	78	65	135	103	41	5	19	7	24	120	33	20	11
	Bacteria|Proteobacteria|Alphaproteobacteria|Rhizobiales|Rhizobiaceae|Mesorhizobium	7	13	11	4	10	7	3	2	10	5	17	8	33	8	22	12	62	61	49	68	33	23	63	24	33	16	14	16	48	41	29	20
	Bacteria|Proteobacteria|Alphaproteobacteria|Rhizobiales|Rhizobiales_Incertae_Sedis|Bauldia	5	16	14	5	5	10	7	11	11	11	24	22	32	19	26	9	20	17	9	17	4	4	21	14	14	7	11	12	14	21	13	12
	Bacteria|Proteobacteria|Alphaproteobacteria|Rhizobiales|Xanthobacteraceae	288	455	474	267	340	461	492	214	380	373	435	367	713	365	634	639	632	735	617	983	580	819	1014	352	1521	1592	797	886	1079	1106	615	499
	Bacteria|Proteobacteria|Alphaproteobacteria|Rhizobiales|Xanthobacteraceae|Bradyrhizobium	323	545	493	291	306	504	503	234	235	249	245	168	261	141	285	350	523	550	496	660	432	680	683	259	790	1003	441	398	537	584	287	270
	Bacteria|Proteobacteria|Alphaproteobacteria|Rhizobiales|Xanthobacteraceae|Pseudolabrys	208	314	334	229	205	353	352	158	328	313	316	253	390	224	351	458	559	990	773	609	1053	915	511	474	483	600	310	254	207	691	587	340
	Bacteria|Proteobacteria|Alphaproteobacteria|Rhizobiales|Xanthobacteraceae|Rhodoplanes	12	20	14	13	10	14	5	5	54	46	51	45	89	50	76	52	45	43	17	55	52	71	126	42	210	230	79	107	138	82	94	66
	Bacteria|Proteobacteria|Alphaproteobacteria|Rhizobiales|Xanthobacteraceae|Rhodopseudomonas	11	15	22	7	16	14	12	10	3	2	2	2	7	5	8	6	12	13	20	19	24	20	27	6	3	13	9	2	17	6	26	5
	Bacteria|Proteobacteria|Alphaproteobacteria|Rhizobiales|Xanthobacteraceae|Xanthobacteraceae	4	4	2	0	3	5	7	3	4	3	10	7	8	1	4	9	31	12	21	25	10	16	26	4	28	19	19	13	12	25	11	10
	Bacteria|Proteobacteria|Alphaproteobacteria|Rhizobiales|Xanthobacteraceae|uncultured	1261	2121	2221	1140	1303	1994	2233	1113	545	568	586	461	586	399	524	823	804	814	625	907	840	894	935	501	1682	1944	971	806	1249	1220	739	608
	Bacteria|Proteobacteria|Alphaproteobacteria|Rhodospirillales|Magnetospirillaceae|Telmatospirillum	6	17	10	9	10	9	12	5	13	14	9	9	5	3	10	12	24	15	23	27	27	21	17	9	26	29	16	8	4	35	8	14
	Bacteria|Proteobacteria|Alphaproteobacteria|Rhodospirillales|Magnetospirillaceae|uncultured	46	14	21	14	23	13	15	9	14	23	39	41	28	20	39	35	35	37	43	28	21	29	32	9	22	13	17	20	39	33	12	5
	Bacteria|Proteobacteria|Alphaproteobacteria|Rhodospirillales|Rhodospirillaceae|uncultured	160	336	269	185	176	322	264	145	335	364	360	334	473	232	378	472	155	262	259	254	234	231	206	133	514	376	211	159	286	423	205	164
	Bacteria|Proteobacteria|Alphaproteobacteria|Rhodospirillales|uncultured|uncultured	179	351	305	195	185	278	260	141	449	472	394	385	535	285	463	642	200	295	199	309	247	275	146	175	796	723	220	250	511	521	316	158
	Bacteria|Proteobacteria|Alphaproteobacteria|Rickettsiales|SM2D12|SM2D12	179	333	298	202	170	212	243	183	319	319	274	271	249	220	410	379	252	243	488	290	346	170	158	111	411	392	302	183	253	713	224	125
	Bacteria|Proteobacteria|Alphaproteobacteria|Sphingomonadales|Sphingomonadaceae	50	54	66	30	34	44	55	32	30	37	46	25	73	41	74	40	29	29	47	67	65	53	25	10	91	232	86	119	196	123	94	68
	Bacteria|Proteobacteria|Alphaproteobacteria|Sphingomonadales|Sphingomonadaceae|Novosphingobium	65	83	72	23	30	53	50	23	32	36	25	27	39	18	42	41	74	126	101	108	151	147	132	46	73	61	33	88	116	63	124	35
	Bacteria|Proteobacteria|Alphaproteobacteria|Sphingomonadales|Sphingomonadaceae|Sphingomonas	123	248	155	72	135	146	123	79	142	136	118	139	164	101	181	216	608	561	584	613	385	598	454	221	584	756	361	296	482	522	366	246
	Bacteria|Proteobacteria|Alphaproteobacteria|uncultured|uncultured|uncultured	81	149	97	112	53	180	95	53	105	125	257	137	294	126	252	178	172	107	104	194	127	206	146	122	233	91	137	78	145	124	87	79
	Bacteria|Proteobacteria|Gammaproteobacteria	61	127	148	93	59	57	124	70	67	72	38	42	50	23	63	98	48	33	51	84	44	63	55	32	64	58	29	23	22	65	18	18
	Bacteria|Proteobacteria|Gammaproteobacteria|Burkholderiales	2	18	6	8	5	6	9	8	24	21	40	25	70	30	78	34	11	13	4	63	14	15	32	7	34	24	1	7	12	15	1	4
	Bacteria|Proteobacteria|Gammaproteobacteria|Burkholderiales|Alcaligenaceae	19	24	23	19	30	7	33	16	5	1	0	1	5	0	3	2	10	13	38	34	44	34	36	3	0	2	0	0	5	5	3	6
	Bacteria|Proteobacteria|Gammaproteobacteria|Burkholderiales|Alcaligenaceae|Bordetella	178	88	164	72	77	59	108	61	4	6	8	10	5	2	10	6	78	32	49	131	20	32	27	11	31	147	18	14	48	21	1	5
	Bacteria|Proteobacteria|Gammaproteobacteria|Burkholderiales|Burkholderiaceae|Burkholderia-Caballeronia-Paraburkholderia	520	957	869	461	640	354	790	441	645	553	729	572	813	507	762	932	766	1136	702	1760	1292	1244	1446	839	1266	1388	484	560	445	1186	434	482
	Bacteria|Proteobacteria|Gammaproteobacteria|Burkholderiales|Burkholderiaceae|Cupriavidus	20	11	10	8	6	8	10	3	10	3	12	17	19	16	20	14	60	19	30	78	140	393	213	89	6	2	3	69	17	5	26	4
	Bacteria|Proteobacteria|Gammaproteobacteria|Burkholderiales|Burkholderiaceae|Ralstonia	2	5	7	3	9	5	9	5	5	11	12	2	28	9	11	9	14	67	26	76	48	23	55	23	50	51	12	22	47	61	23	49
	Bacteria|Proteobacteria|Gammaproteobacteria|Burkholderiales|Chitinibacteraceae|Silvimonas	151	5	13	3	2	3	5	2	8	2	4	8	7	2	8	2	0	0	2	2	36	147	20	3	0	3	2	109	9	1	17	2
	Bacteria|Proteobacteria|Gammaproteobacteria|Burkholderiales|Chitinimonadaceae|Chitinimonas	5	8	4	0	1	3	1	2	6	9	18	6	13	7	9	11	8	13	4	9	21	20	34	10	53	33	32	21	5	33	56	18
	Bacteria|Proteobacteria|Gammaproteobacteria|Burkholderiales|Comamonadaceae	308	202	236	81	100	65	141	76	116	78	66	156	187	96	154	114	317	397	483	363	493	912	806	241	92	173	65	219	111	135	195	62
	Bacteria|Proteobacteria|Gammaproteobacteria|Burkholderiales|Comamonadaceae|Ramlibacter	10	5	9	9	2	5	6	6	5	13	7	13	10	11	20	11	63	73	34	55	49	45	41	9	16	65	8	15	9	14	13	5
	Bacteria|Proteobacteria|Gammaproteobacteria|Burkholderiales|Neisseriaceae|uncultured	39	79	73	45	51	42	76	33	25	23	37	21	42	22	30	39	37	42	50	21	27	26	17	23	134	54	20	23	23	58	18	9
	Bacteria|Proteobacteria|Gammaproteobacteria|Burkholderiales|Nitrosomonadaceae|Ellin6067	12	10	15	9	5	15	12	6	51	34	57	46	86	56	83	50	68	36	28	95	25	69	145	39	57	32	22	52	25	52	57	27
	Bacteria|Proteobacteria|Gammaproteobacteria|Burkholderiales|Nitrosomonadaceae|GOUTA6	16	45	62	32	11	37	34	15	253	273	559	376	840	445	853	317	1	0	0	0	0	0	1	0	38	8	8	6	2	5	1	2
	Bacteria|Proteobacteria|Gammaproteobacteria|Burkholderiales|Nitrosomonadaceae|MND1	38	63	106	62	21	71	45	26	86	96	209	174	367	216	359	108	150	24	13	93	68	183	115	45	46	9	26	18	18	75	18	22
	Bacteria|Proteobacteria|Gammaproteobacteria|Burkholderiales|Oxalobacteraceae	51	59	42	26	40	24	38	18	43	30	44	41	77	30	52	46	36	42	53	68	128	68	119	43	41	46	37	30	44	46	27	31
	Bacteria|Proteobacteria|Gammaproteobacteria|Burkholderiales|Oxalobacteraceae|Duganella	7	57	28	5	1	4	0	2	2	5	7	0	10	6	7	6	1	1	2	3	2	6	98	32	0	1	0	0	46	2	1	0
	Bacteria|Proteobacteria|Gammaproteobacteria|Burkholderiales|Oxalobacteraceae|Massilia	7	17	15	9	11	5	6	4	7	34	8	5	12	17	27	22	41	43	39	60	134	63	50	24	7	26	5	21	15	16	28	15
	Bacteria|Proteobacteria|Gammaproteobacteria|Burkholderiales|Oxalobacteraceae|uncultured	12	28	18	14	11	12	29	9	22	26	26	33	32	13	27	57	8	14	28	7	5	13	8	0	2	8	1	0	1	3	2	6
	Bacteria|Proteobacteria|Gammaproteobacteria|Burkholderiales|Rhodocyclaceae|Uliginosibacterium	26	74	30	25	57	37	34	19	11	6	10	17	122	15	29	11	9	24	10	17	78	346	102	10	0	0	1	15	12	3	5	1
	Bacteria|Proteobacteria|Gammaproteobacteria|Burkholderiales|SC-I-84|SC-I-84	76	164	161	65	77	71	153	81	162	126	120	80	107	75	147	256	738	645	1261	518	632	748	447	394	361	498	283	249	126	548	216	97
	Bacteria|Proteobacteria|Gammaproteobacteria|Burkholderiales|TRA3-20|TRA3-20	13	24	25	35	11	17	18	8	10	18	18	29	59	42	39	10	38	11	3	22	13	93	24	7	0	1	3	2	2	6	1	1
	Bacteria|Proteobacteria|Gammaproteobacteria|CCD24|CCD24|CCD24	11	4	14	10	2	20	5	7	2	5	7	14	23	18	24	9	28	1	2	4	21	68	31	18	0	0	0	2	0	0	2	1
	Bacteria|Proteobacteria|Gammaproteobacteria|Cellvibrionales|Halieaceae|OM60(NOR5)_clade	6	13	8	9	6	16	20	7	11	6	1	5	6	24	11	9	9	36	35	31	6	19	34	24	0	2	0	0	1	2	0	0
	Bacteria|Proteobacteria|Gammaproteobacteria|Coxiellales|Coxiellaceae|Coxiella	16	42	37	19	17	17	25	11	10	6	7	10	16	8	14	17	21	45	36	74	36	50	30	13	46	90	16	11	21	25	9	7
	Bacteria|Proteobacteria|Gammaproteobacteria|Diplorickettsiales|Diplorickettsiaceae|Aquicella	215	376	362	224	222	214	351	206	244	294	240	155	313	193	334	530	381	350	487	492	280	342	354	208	670	615	291	346	238	371	283	111
	Bacteria|Proteobacteria|Gammaproteobacteria|Diplorickettsiales|Diplorickettsiaceae|uncultured	224	437	486	242	285	185	447	225	237	317	246	156	283	189	318	516	418	382	600	510	317	400	417	288	598	725	343	347	212	560	221	153
	Bacteria|Proteobacteria|Gammaproteobacteria|Enterobacterales|Enterobacteriaceae	113	390	18	14	14	24	22	8	24	17	6	22	1017	15	22	21	93	48	17	26	323	283	241	88	95	12	10	56	36	15	101	13
	Bacteria|Proteobacteria|Gammaproteobacteria|Enterobacterales|Enterobacteriaceae|Escherichia-Shigella	2	8	10	2	2	4	1	10	2	2	2	4	6	53	5	16	130	42	8	69	11	13	10	7	225	14	8	5	16	7	4	35
	Bacteria|Proteobacteria|Gammaproteobacteria|Gammaproteobacteria_Incertae_Sedis|Unknown_Family|Acidibacter	3308	6124	6379	4192	3437	3388	6782	3374	3681	3805	3902	3440	3131	1946	3162	4621	3129	3563	2685	3670	3916	2421	2164	1492	4535	6273	2681	2524	3554	5990	2998	2446
	Bacteria|Proteobacteria|Gammaproteobacteria|Gammaproteobacteria_Incertae_Sedis|Unknown_Family|Candidatus_Berkiella	4	19	8	4	6	9	9	7	4	6	6	11	4	5	8	9	6	28	6	13	11	13	18	2	106	17	13	20	16	17	8	4
	Bacteria|Proteobacteria|Gammaproteobacteria|Gammaproteobacteria_Incertae_Sedis|Unknown_Family|Candidatus_Ovatusbacter	13	9	3	21	6	10	12	8	8	13	15	5	15	7	10	11	15	33	21	22	7	10	10	4	22	17	12	6	7	15	10	11
	Bacteria|Proteobacteria|Gammaproteobacteria|Gammaproteobacteria_Incertae_Sedis|Unknown_Family|Unknown_Family	11	6	6	5	11	5	6	7	10	4	4	3	4	10	9	7	55	33	116	6	12	16	4	9	11	4	6	3	10	10	0	3
	Bacteria|Proteobacteria|Gammaproteobacteria|JG36-TzT-191|JG36-TzT-191|JG36-TzT-191	483	746	781	463	394	368	820	441	225	200	172	180	138	100	160	250	450	581	498	393	448	328	194	181	396	571	226	245	219	652	267	216
	Bacteria|Proteobacteria|Gammaproteobacteria|KF-JG30-C25|KF-JG30-C25|KF-JG30-C25	5631	7834	9543	5880	5045	4377	8700	6014	3139	3552	3341	3700	2490	1431	2432	4439	848	815	1118	1100	1712	823	1101	789	1293	1555	1050	1010	683	2135	1187	829
	Bacteria|Proteobacteria|Gammaproteobacteria|KI89A_clade|KI89A_clade|KI89A_clade	11	7	2	2	3	3	3	1	3	3	4	9	24	24	14	3	20	8	1	12	23	131	26	11	0	0	0	0	0	0	0	0
	Bacteria|Proteobacteria|Gammaproteobacteria|Legionellales|Legionellaceae|Legionella	35	42	41	25	34	24	43	24	10	16	11	11	15	21	24	24	108	885	1928	212	130	1028	156	118	91	113	70	115	36	126	52	49
	Bacteria|Proteobacteria|Gammaproteobacteria|PLTA13|PLTA13|PLTA13	12	11	10	5	2	9	13	5	20	29	17	29	26	17	34	34	6	23	13	32	12	18	12	4	17	21	5	9	6	18	8	7
	Bacteria|Proteobacteria|Gammaproteobacteria|Pseudomonadales|Moraxellaceae|uncultured	29	16	34	13	23	27	27	7	60	14	13	30	41	102	52	38	51	46	39	52	78	775	482	183	3	20	15	457	379	13	281	15
	Bacteria|Proteobacteria|Gammaproteobacteria|Pseudomonadales|Pseudomonadaceae|Pseudomonas	22	14	23	9	14	16	8	4	38	13	4	12	26	7	23	15	19	24	37	64	66	64	150	28	9	318	9	10	38	17	15	24
	Bacteria|Proteobacteria|Gammaproteobacteria|Salinisphaerales|Solimonadaceae|Nevskia	69	94	75	53	60	56	58	33	133	117	111	127	160	74	108	174	93	35	55	74	61	116	72	23	104	139	62	43	52	134	52	35
	Bacteria|Proteobacteria|Gammaproteobacteria|Steroidobacterales|Steroidobacteraceae|uncultured	13	14	40	19	13	27	30	7	13	9	27	17	70	37	46	11	18	32	21	85	38	94	79	46	15	4	8	21	2	7	5	9
	Bacteria|Proteobacteria|Gammaproteobacteria|WD260|WD260|WD260	14	36	35	24	24	20	40	18	52	64	51	62	72	42	59	77	101	99	76	163	109	125	172	74	125	211	93	143	54	221	130	106
	Bacteria|Proteobacteria|Gammaproteobacteria|Xanthomonadales|Rhodanobacteraceae	371	609	602	401	351	309	571	248	45	56	65	60	43	51	36	76	138	59	57	122	47	109	210	67	85	308	237	44	47	91	28	34
	Bacteria|Proteobacteria|Gammaproteobacteria|Xanthomonadales|Rhodanobacteraceae|Chujaibacter	1623	3244	2893	1272	1833	1166	3011	1694	195	189	168	134	109	112	156	331	1217	1288	2476	927	1360	1203	477	322	1290	893	482	360	527	1666	341	549
	Bacteria|Proteobacteria|Gammaproteobacteria|Xanthomonadales|Rhodanobacteraceae|Dokdonella	19	51	45	27	37	18	40	24	31	27	20	34	20	15	20	30	58	19	44	43	34	102	83	48	9	6	8	1	8	23	30	6
	Bacteria|Proteobacteria|Gammaproteobacteria|Xanthomonadales|Rhodanobacteraceae|Dyella	54	108	153	81	124	72	155	47	133	79	134	110	141	149	110	163	154	78	81	387	506	819	383	185	183	218	82	205	139	126	93	57
	Bacteria|Proteobacteria|Gammaproteobacteria|Xanthomonadales|Rhodanobacteraceae|Mizugakiibacter	25	48	28	25	31	16	38	20	10	19	11	11	25	6	13	25	451	134	119	89	44	95	55	70	33	69	15	18	11	63	26	58
	Bacteria|Proteobacteria|Gammaproteobacteria|Xanthomonadales|Rhodanobacteraceae|Rhodanobacter	388	996	884	421	498	393	717	385	344	314	288	325	344	243	485	495	2335	3059	2562	1985	2854	2202	1698	830	1421	2677	910	829	750	2032	878	736
	Bacteria|Proteobacteria|Gammaproteobacteria|Xanthomonadales|Rhodanobacteraceae|Rudaea	0	1	1	1	3	2	3	4	12	10	11	12	10	7	9	17	32	34	46	48	121	107	76	20	0	0	0	0	2	3	1	1
	Bacteria|Proteobacteria|Gammaproteobacteria|Xanthomonadales|Xanthomonadaceae|Stenotrophomonas	73	458	23	7	5	6	6	4	4	7	6	1	3	1	5	1	1	4	10	4	2	4	21	4	2	10	1	3	4	2	2	0
	Bacteria|RCP2-54|RCP2-54|RCP2-54|RCP2-54|RCP2-54	1864	3185	3293	1784	1627	1712	3422	1916	428	435	623	442	752	403	703	714	407	471	456	544	442	442	403	285	656	860	504	327	339	751	428	349
	Bacteria|Verrucomicrobiota|Chlamydiae|Chlamydiales	70	8	20	61	49	48	14	45	40	38	42	23	30	26	35	12	0	0	0	0	0	0	0	0	8	3	15	22	17	11	7	17
	Bacteria|Verrucomicrobiota|Chlamydiae|Chlamydiales|Parachlamydiaceae|Neochlamydia	11	0	2	16	12	6	3	8	33	39	16	10	8	20	23	15	30	21	174	44	38	14	4	15	12	6	32	17	11	25	13	29
	Bacteria|Verrucomicrobiota|Chlamydiae|Chlamydiales|Simkaniaceae|uncultured	179	48	66	153	144	153	41	177	120	115	137	64	93	98	164	51	69	40	97	111	97	39	4	27	51	27	129	93	84	29	40	73
	Bacteria|Verrucomicrobiota|Chlamydiae|Chlamydiales|cvE6|cvE6	64	13	16	39	45	43	15	54	99	108	95	69	37	111	81	54	16	47	50	72	23	15	2	13	48	15	71	65	49	55	30	67
	Bacteria|Verrucomicrobiota|Verrucomicrobiae|Chthoniobacterales|Chthoniobacteraceae|Candidatus_Udaeobacter	20	10	10	17	22	17	7	25	193	178	266	152	307	309	346	100	159	57	46	117	26	121	74	212	15	2	20	44	20	26	42	24
	Bacteria|Verrucomicrobiota|Verrucomicrobiae|Chthoniobacterales|Chthoniobacteraceae|Chthoniobacter	87	34	18	79	107	27	24	68	115	116	84	92	70	84	88	63	106	120	161	97	86	200	152	400	20	6	100	106	40	46	86	107
	Bacteria|Verrucomicrobiota|Verrucomicrobiae|Chthoniobacterales|Xiphinematobacteraceae|Candidatus_Xiphinematobacter	11	1	0	8	12	5	8	5	44	30	69	39	68	74	61	45	42	47	60	38	34	43	83	96	21	10	18	22	15	3	6	25
	Bacteria|Verrucomicrobiota|Verrucomicrobiae|Methylacidiphilales|Methylacidiphilaceae|uncultured	14	12	1	14	32	9	6	9	58	72	49	42	36	27	37	30	80	47	47	27	17	34	52	77	4	7	37	24	10	18	24	26
	Bacteria|Verrucomicrobiota|Verrucomicrobiae|Opitutales|Opitutaceae	143	412	218	103	135	124	178	94	126	124	47	89	100	47	94	68	136	161	183	149	311	111	135	49	165	167	45	95	104	180	62	61
	Bacteria|Verrucomicrobiota|Verrucomicrobiae|Opitutales|Opitutaceae|Lacunisphaera	154	193	148	83	110	73	157	91	146	135	100	98	152	55	134	72	78	96	51	51	212	75	105	24	81	93	36	33	37	83	41	50
	Bacteria|Verrucomicrobiota|Verrucomicrobiae|Opitutales|Opitutaceae|Opitutus	38	47	38	27	23	19	34	15	154	168	102	120	170	60	159	79	67	98	38	85	101	72	156	44	199	116	60	58	50	113	78	99
	Bacteria|Verrucomicrobiota|Verrucomicrobiae|Opitutales|Opitutaceae|uncultured	33	50	52	27	28	20	51	21	97	115	52	59	66	30	52	62	38	59	22	33	83	20	30	16	32	19	8	10	11	38	17	46
	Bacteria|Verrucomicrobiota|Verrucomicrobiae|Opitutales|Puniceicoccaceae|Verruc-01	7	8	5	8	7	8	8	15	205	225	120	131	69	34	69	128	1	3	8	4	1	10	6	3	4	0	2	3	3	0	3	5
	Bacteria|Verrucomicrobiota|Verrucomicrobiae|Pedosphaerales|Pedosphaeraceae	53	7	20	51	47	84	21	49	276	295	197	211	154	366	188	176	71	95	47	84	77	114	169	124	31	57	71	53	248	31	166	98
	Bacteria|Verrucomicrobiota|Verrucomicrobiae|Pedosphaerales|Pedosphaeraceae|ADurb.Bin063-1	65	28	18	70	55	91	35	76	257	265	363	306	470	761	492	168	113	86	96	86	91	104	153	115	26	11	62	86	83	32	88	181
	Bacteria|Verrucomicrobiota|Verrucomicrobiae|Pedosphaerales|Pedosphaeraceae|Ellin516	45	25	9	52	59	62	22	58	442	434	284	332	333	680	380	298	209	390	241	247	307	314	322	388	66	54	181	212	140	148	485	449
	Bacteria|Verrucomicrobiota|Verrucomicrobiae|Pedosphaerales|Pedosphaeraceae|Pedosphaera	27	3	12	29	28	20	9	22	96	104	78	78	86	160	82	75	48	43	54	58	27	42	74	27	12	6	32	20	9	14	60	52
	Bacteria|Verrucomicrobiota|Verrucomicrobiae|Pedosphaerales|Pedosphaeraceae|Pedosphaeraceae	66	18	13	82	68	96	27	53	379	434	277	296	261	393	265	248	59	67	63	85	27	85	132	108	26	16	96	126	53	28	88	114
	Bacteria|Verrucomicrobiota|Verrucomicrobiae|Pedosphaerales|Pedosphaeraceae|uncultured	3009	1220	714	2981	2823	1682	1064	2576	5073	4617	3950	3880	2563	2987	3000	2645	2169	1898	2565	1211	2158	2486	2027	6138	912	538	1993	1310	944	942	2303	2388
	Bacteria|WPS-2|WPS-2|WPS-2|WPS-2|WPS-2	4098	1640	1136	1961	4363	3426	1719	3972	1263	1165	824	781	647	869	721	664	3402	2869	3901	1833	1827	2390	3088	2265	1775	1354	2787	4035	3303	1203	2462	3069

## Sheet: Sheet2
its lefse	Taxon	hzlj	hzlj	hzlj	hzlj	hzlj	hzlj	hzlj	hzlj	hzzc	hzzc	hzzc	hzzc	hzzc	hzzc	hzzc	hzzc	szlj	szlj	szlj	szlj	szlj	szlj	szlj	szlj	szzc	szzc	szzc	szzc	szzc	szzc	szzc	szzc
	Fungi|Ascomycota	0.0742089	0.0484243	0.0536763	0.0755436	0.0761295	0.0509848	0.0752377	0.0693427	0.0797033	0.0820744	0.0806883	0.106213	0.0982918	0.127205	0.0775367	0.0605811	0.0258742	0.062342	0.0270618	0.0264622	0.129907	0.0374067	0.138514	0.042849	0.040059	0.0313057	0.0427017	0.0329854	0.0404157	0.0641463	0.119872	0.0898448
	Fungi|Basidiomycota	0.0398563	0.27587	0.0926397	0.0771175	0.0700788	0.119681	0.0593895	0.0456739	0.0145401	0.0141253	0.0227048	0.0414749	0.0612815	0.0605683	0.0933068	0.0115756	0.0724805	0.0234066	0.023088	0.088939	0.0435259	0.0152023	0.108224	0.0159073	0.18216	0.315936	0.24487	0.234295	0.153619	0.129264	0.325252	0.158589
	Fungi|Chytridiomycota	0	0	0	0	0	0	0	0	0	0	0	0	0	0	0.0336883	0	0	0	0	0	0	0	0	0	0	0	0	0	0	0	0	0
	Fungi|Glomeromycota	6.39973e-05	3.40002e-05	4.80029e-05	0.000168995	3.39984e-05	8.10077e-05	0	1.69992e-05	0.000768061	0.000704063	0.000811993	0.00111305	0.00342203	0.0021809	0.00177202	0.00104397	0.000671032	0.000414993	0.000349984	0.00106105	0.000426018	0.000299006	0.000706097	0.00124294	0.00252794	0.00153894	0.00249892	0.00319285	0.00465386	0.00329417	0.00389709	0.00534793
	Fungi|Incertae_sedis	0	0	0	0.000380988	3.39984e-05	6.60063e-05	6.30048e-05	1.69992e-05	0.000433034	0.000128012	0.000101999	0.000114005	0.000134001	9.49957e-05	0	0	0	0	0	0	0	0	0	0	0	0	0	0	0	0	0	0
	Fungi|Zygomycota	0.000274988	0.000200001	0.000145009	0.000231993	0.00044198	0.000165016	8.40064e-05	9.89953e-05	0.000208016	0.000144013	0.00121799	0.000768035	0.000283002	0.000394982	3.20003e-05	0.000377988	9.80047e-05	0.000158997	0	0.000580026	3.30014e-05	0.000116002	4.90068e-05	0.000143993	0.000116997	0.000109995	1.69995e-05	0.000117994	0.00031899	0	0.000178004	3.39996e-05
	Fungi|unidentified	0.246334	0.144779	0.210478	0.227898	0.236343	0.205406	0.251717	0.195609	0.211601	0.204508	0.339817	0.285648	0.289638	0.310035	0.287188	0.188597	0.351568	0.27969	0.179783	0.346471	0.374007	0.338991	0.35944	0.335355	0.310813	0.39319	0.398908	0.411192	0.387882	0.309443	0.27912	0.343645
	Fungi|Ascomycota|Dothideomycetes	0.00320087	0.00341902	0.00394224	0.00444486	0.00567774	0.00332732	0.00679152	0.00514776	0.00979377	0.0252433	0.0103169	0.0493333	0.0417933	0.0572044	0.0195022	0.0141016	0.00195609	0.00331495	0.00142394	0.00173808	0.00537723	0.00254305	0.00663192	0.00246588	0.000116997	0.000751969	0.00118096	0.000403981	0.000493985	0.00136507	0.00245006	0.00301996
	Fungi|Ascomycota|Eurotiomycetes	0.00743669	0.00395303	0.00527532	0.00673378	0.00943357	0.00263325	0.00632748	0.00438679	0.00685954	0.00479443	0.0128339	0.00664431	0.00694406	0.0087816	0.00754807	0.00725378	0.00137907	0.00201497	0.00102595	0.00304214	0.00263211	0.00100202	0.0421908	0.00184691	0.00991275	0.00895363	0.0106617	0.00780863	0.00624381	0.00529027	0.0148503	0.00683291
	Fungi|Ascomycota|Incertae_sedis	0	0	0	0	0	0	0	0	0	0	0	0	0.000134001	0	0	0	0	0	0	0	0	0	0.000198027	0	6.69983e-05	0	0	0.000184991	0.000142996	0.000113006	0	0
	Fungi|Ascomycota|Leotiomycetes	0.00829265	0.00672005	0.00345921	0.0105607	0.00504777	0.00385437	0.00681352	0.00479877	0.00365429	0.00708864	0.00501695	0.00494423	0.00656005	0.0125714	0.0141381	0.00425787	0.00675332	0.00275896	0.00241689	0.0021571	0.0498951	0.00246005	0.00891023	0.00494577	0.00078098	0.000610975	0.000365989	0.00146093	0.00157695	0.00308716	0.00045501	0.000522993
	Fungi|Ascomycota|Orbiliomycetes	0.000225991	0.000684005	0.000756046	0.000795975	0.00066297	0.000280027	0.000442034	0.000280987	0.000962076	1.60014e-05	0.000568995	9.80045e-05	8.30007e-05	0.000836962	0	1.59995e-05	9.90048e-05	0.000459993	0.000247989	0.000531024	0.000806035	0.000452009	6.60091e-05	0.000396981	0.000298993	6.29974e-05	6.69979e-05	0.000368982	0.000429987	0.00057903	0.000308007	0.000218997
	Fungi|Ascomycota|Pezizomycetes	0	5.00004e-05	8.00049e-05	0.000447986	0	0	0.000357027	0.000131994	0	0	0	0.000360017	0	0	0	0	0	0	0	0	0	0	0	0	0	0	0	0	0	0	0	0
	Fungi|Ascomycota|Saccharomycetes	0	0.000167001	0	0	0	0	0	0	3.20025e-05	0	0	0	0	0	0	0	0	0	0	0	0	0	0	0	0	0	0	0	7.99975e-05	0	6.50015e-05	0
	Fungi|Ascomycota|Sordariomycetes	0.0189332	0.0102531	0.0144169	0.0208073	0.0178642	0.010881	0.0152442	0.0211	0.0210967	0.0183437	0.0202898	0.0109015	0.0163741	0.0203901	0.0128401	0.0128226	0.0133386	0.0497472	0.0195641	0.0163717	0.0341505	0.0275335	0.0768056	0.0305046	0.0251534	0.0190332	0.0284311	0.0176692	0.0264132	0.0473444	0.0945392	0.074561
	Fungi|Ascomycota|unidentified	0.0285678	0.0200601	0.0219483	0.0260142	0.0324795	0.0264205	0.0329545	0.0280487	0.0268861	0.0194538	0.0204318	0.021345	0.0144871	0.0124314	0.00896008	0.0130596	0.000492024	0.00126998	0.000181992	8.00036e-05	0.00143106	0.00195904	0.00133618	0.00162292	0.000315992	0.000171993	0.000266992	0.000503976	0.00095597	0.00133507	0.00201205	0.000911988
	Fungi|Basidiomycota|Agaricomycetes	0.022733	0.264897	0.0678911	0.0604701	0.0452129	0.0236352	0.0307673	0.021148	0.0101658	0.00533848	0.0106209	0.0308214	0.0300062	0.0406072	0.0264852	0.00537683	0.00445221	0.0185367	0.00104295	0.0263832	0.00865137	0.00679813	0.0100634	0.0113895	0.104147	0.0410363	0.0414857	0.0236089	0.0284681	0.0185579	0.0409489	0.0174268
	Fungi|Basidiomycota|Cystobasidiomycetes	0	0	0	0	0	0	0	0	0	0	0	0	0	0	0	0	0	0	0	0	0	0.000703013	0	0	0	0	0	0	0	0	0	0
	Fungi|Basidiomycota|Exobasidiomycetes	0	3.30002e-05	1.6001e-05	0	8.49961e-05	0	0	0	0	0	0	6.5003e-05	1.70001e-05	0	0	0	8.20039e-05	0	0	0	6.60028e-05	5.0001e-05	0	4.79977e-05	0.000298993	0.000109995	0.000182994	0.000184991	0.000350989	0	0.000243006	0.000606992
	Fungi|Basidiomycota|Microbotryomycetes	0.000177993	0	0.000595036	0.000463985	0.000628971	0.000363034	0.000189014	3.29984e-05	3.20025e-05	0.000272024	0	0.000327015	0	0.000725967	6.30006e-05	3.1999e-05	0.000279013	0	0	6.40029e-05	8.20035e-05	3.30006e-05	0.000115016	9.49955e-05	0	0	0	0	0	0	0	0
	Fungi|Basidiomycota|Tremellomycetes	0.000193992	0.000167001	0.000290018	0.000380988	0.000628971	0.000164016	0.000378029	0.000579973	0.000176014	0.000593053	0.000588995	0.00042502	0.00105101	0.00089996	9.50009e-05	0.000172995	0.000263013	0.000506992	9.89955e-05	0.000950043	0.000444019	0.000620012	0.00100614	0.00106495	3.29992e-05	0.000204992	4.99985e-05	8.3996e-05	3.1999e-05	0.000273014	4.80011e-05	0.000860989
	Fungi|Basidiomycota|Ustilaginomycetes	0	0	0	0	0	0	0	0	0	0	0	0	0	0	0	0	0	0	0	0	0	0	0	0	0	0	9.99969e-05	0	0	0	0.000292007	0
	Fungi|Basidiomycota|unidentified	0.0144384	0.0105551	0.0220613	0.0144595	0.022095	0.0935589	0.0231968	0.02186	0.00262821	0.00752068	0.00978891	0.00602328	0.0288892	0.0170242	0.0655096	0.00389588	0.062606	0.00279196	0.021797	0.0571966	0.0342335	0.00624412	0.0927338	0.00291186	0.0735562	0.272957	0.196864	0.206606	0.117009	0.102858	0.263497	0.131647
	Fungi|Chytridiomycota|unidentified	0	0	0	0	0	0	0	0	0	0	0	0	0	0	0.0336883	0	0	0	0	0	0	0	0	0	0	0	0	0	0	0	0	0
	Fungi|Glomeromycota|Glomeromycetes	6.39973e-05	3.40002e-05	4.80029e-05	0.000168995	3.39984e-05	8.10077e-05	0	1.69992e-05	0.000768061	0.000704063	0.000811993	0.00111305	0.00342203	0.0021809	0.00177202	0.00104397	0.000671032	0.000414993	0.000349984	0.00106105	0.000426018	0.000299006	0.000706097	0.00108395	0.00252794	0.00153894	0.00249892	0.00319285	0.00465386	0.00329417	0.00389709	0.00534793
	Fungi|Glomeromycota|unidentified	0	0	0	0	0	0	0	0	0	0	0	0	0	0	0	0	0	0	0	0	0	0	0	0.000158993	0	0	0	0	0	0	0	0
	Fungi|Incertae_sedis|Incertae_sedis	0	0	0	0.000380988	3.39984e-05	6.60063e-05	6.30048e-05	1.69992e-05	0.000433034	0.000128012	0.000101999	0.000114005	0.000134001	9.49957e-05	0	0	0	0	0	0	0	0	0	0	0	0	0	0	0	0	0	0
	Fungi|Zygomycota|Incertae_sedis	0.000274988	0.000200001	0.000145009	0.000231993	0.00044198	0.000165016	8.40064e-05	9.89953e-05	0.000208016	0.000144013	0.00121799	0.000768035	0.000283002	0.000394982	3.20003e-05	0.000377988	9.80047e-05	0.000158997	0	0.000580026	3.30014e-05	8.30016e-05	0	0.000143993	9.99975e-05	0	1.69995e-05	0.000117994	1.59995e-05	0	8.10019e-05	0
	Fungi|unidentified|unidentified	0.246334	0.144779	0.210478	0.227898	0.236343	0.205406	0.251717	0.195609	0.211601	0.204508	0.339817	0.285648	0.289638	0.310035	0.287188	0.188597	0.351568	0.27969	0.179783	0.346471	0.374007	0.338991	0.35944	0.335355	0.310813	0.39319	0.398908	0.411192	0.387882	0.309443	0.27912	0.343645
	Fungi|Ascomycota|Dothideomycetes|Botryosphaeriales	0	0	0	0	3.39984e-05	0	0	9.89953e-05	6.40051e-05	0	0	8.20038e-05	5.00004e-05	0	0	0	0	0	1.69992e-05	0	0	0	0.000165023	0	0	0	4.99985e-05	0	0	0	1.60004e-05	0
	Fungi|Ascomycota|Dothideomycetes|Capnodiales	0.000404983	0.000251002	0.000306019	0.000447986	0.000934957	0.000132013	0.000651049	0.000778963	1.60013e-05	0	0	4.90023e-05	1.70001e-05	1.59993e-05	9.50009e-05	1.59995e-05	1.60008e-05	0.000189997	4.99978e-05	0	0	0	0.000197027	0.000142993	1.69996e-05	0	0	0.000100995	0	0	0.000519012	0
	Fungi|Ascomycota|Dothideomycetes|Incertae_sedis	4.7998e-05	1.70001e-05	6.40039e-05	0.000115996	0.000101995	3.2003e-05	0	1.69992e-05	0	9.60086e-05	6.09995e-05	8.20038e-05	1.70001e-05	0	4.70004e-05	3.1999e-05	0.000806039	3.19995e-05	0.000164993	0.000853038	0.00199009	0.000167003	0.00135319	0.000397981	1.69996e-05	1.59993e-05	0.000182994	0.000117994	0	0.000225011	0.000731017	0.00124898
	Fungi|Ascomycota|Dothideomycetes|Myriangiales	0	0	0	0	0	0	0	0	0	0	0	0	0	0	0	0	3.30016e-05	0	0	0	0	0	0	0	0	0.000187992	0.000215993	0	0.000190994	0	6.50015e-05	0
	Fungi|Ascomycota|Dothideomycetes|Pleosporales	0.00137394	0.00138401	0.00175411	0.00162595	0.00334885	0.00224021	0.00349027	0.00190391	0.00522541	0.00267824	0.00253798	0.00702132	0.00647605	0.00977556	0.00451104	0.00339189	0.000821039	0.00239496	0.00115895	0.000756034	0.00310813	0.00204104	0.00414157	0.00192491	0	3.09987e-05	0.000249992	8.3996e-05	3.1999e-05	0.00101205	0.000243006	0.00138298
	Fungi|Ascomycota|Dothideomycetes|unidentified	0	0	0	0	0	0	0	0	0	0	0	0	0	0	0	0	0	0	0	0	0	0	0	0	0	0	0.000365989	0	0	0	0	0
	Fungi|Ascomycota|Eurotiomycetes|Chaetothyriales	0.00612574	0.00301702	0.00310419	0.00510784	0.00729166	0.00189318	0.00489937	0.00324385	0.00585046	0.00391235	0.00863092	0.00530224	0.00649305	0.00753366	0.00577605	0.00410087	0.000591028	0.00129998	0.000495978	0.000515023	0.000345015	0.000217004	0.000775107	0.00130494	0.0039909	0.00183192	0.0030929	0.00184791	0.00273892	0.00119006	0.00988423	0.00167098
	Fungi|Ascomycota|Eurotiomycetes|Eurotiales	0.00131094	0.000936007	0.00217113	0.00162595	0.0021419	0.00074007	0.00142811	0.00114295	0.00100908	0.000882079	0.00420296	0.00134206	0.000451004	0.00124794	0.00177202	0.0031529	0.000788038	0.000714989	0.000529976	0.00252711	0.0022871	0.000785015	0.0414157	0.000541975	0.00592185	0.00712171	0.00756877	0.00596071	0.00350489	0.00410021	0.00496611	0.00516193
	Fungi|Ascomycota|Incertae_sedis|Incertae_sedis	0	0	0	0	0	0	0	0	0	0	0	0	0.000134001	0	0	0	0	0	0	0	0	0	0.000198027	0	6.69983e-05	0	0	0.000184991	0.000142996	0.000113006	0	0
	Fungi|Ascomycota|Leotiomycetes|Helotiales	0	0	0	0	0	0	0	0	0.000769061	0.000866078	0.00103599	0.000262012	0.000918007	0.00522776	0.00683906	0.000519984	0.00647431	0.00275896	0.00241689	0.00199609	0.0493851	0.00231004	0.00816813	0.00477078	0.000348991	9.39961e-05	0.000182994	0.000167992	0.000493985	0.00221911	0.000260006	0.000421995
	Fungi|Ascomycota|Leotiomycetes|unidentified	0.000128995	8.30006e-05	8.00049e-05	0.000214993	0.000254988	3.30031e-05	0.000147011	6.59969e-05	0	0.00011201	0.000425996	0	0.000167001	0.000204991	0.000127001	0	0.000279013	0	0	0.000161007	0.000510022	0.000150003	0.000742102	0.000158993	0.000431989	0.000500979	4.99985e-05	0.00119194	0.000843974	0.000868044	0.000179004	0.000100999
	Fungi|Ascomycota|Orbiliomycetes|Orbiliales	0.000225991	0.000684005	0.000756046	0.000795975	0.00066297	0.000280027	0.000442034	0.000280987	0.000962076	1.60014e-05	0.000568995	9.80045e-05	8.30007e-05	0.000836962	0	1.59995e-05	9.90048e-05	0.000459993	0.000247989	0.000531024	0.000806035	0.000452009	6.60091e-05	0.000396981	0.000298993	6.29974e-05	6.69979e-05	0.000368982	0.000429987	0.00057903	0.000308007	0.000218997
	Fungi|Ascomycota|Saccharomycetes|Saccharomycetales	0	0.000167001	0	0	0	0	0	0	3.20025e-05	0	0	0	0	0	0	0	0	0	0	0	0	0	0	0	0	0	0	0	7.99975e-05	0	6.50015e-05	0
	Fungi|Ascomycota|Sordariomycetes|Chaetosphaeriales	0.00145494	0.000149001	0.000338021	0.000777975	0.000526976	0.000246023	0.000189014	0.000281987	0.000321025	0.000753068	0.00136099	4.90023e-05	0.00165301	0.0021629	0.00136101	0	1.60008e-05	0	0	0.000338015	0.000181008	0.000753014	0.00100614	0.000397981	0.000365991	0	0.000249992	0	0	0.00101305	4.90011e-05	0.000404995
	Fungi|Ascomycota|Sordariomycetes|Coniochaetales	0	0	0	0	0	0	0	0	0	0	0	0	0	0.000141994	0	0	0.000329016	0.000269996	0.00021599	0.00114305	0.00092104	0.000368007	0.00132018	0.00085896	0.00114797	0.00222191	8.39974e-05	0.000385981	0.00124296	0.00119006	0.00131403	0.00662991
	Fungi|Ascomycota|Sordariomycetes|Diaporthales	0	0	1.6001e-05	0	0	0	6.30048e-05	0	0	0	0	0	0	0	0	0	0	0	0	0	0	0	0	0	0.000249994	0	0	3.39984e-05	0	0	0	0
	Fungi|Ascomycota|Sordariomycetes|Hypocreales	0.0146014	0.00900506	0.0108757	0.0144255	0.0151613	0.00953391	0.0122389	0.0188481	0.0176504	0.0152984	0.0153139	0.00789136	0.0113171	0.0144663	0.00690306	0.00731877	0.00653731	0.0189347	0.0155573	0.00838738	0.0120255	0.0208724	0.0133298	0.0147113	0.0188145	0.00622974	0.0141396	0.0144593	0.0162815	0.0407831	0.0252686	0.0274626
	Fungi|Ascomycota|Sordariomycetes|Incertae_sedis	0.00134194	0.000449003	0.00251115	0.00331589	0.000356984	0.000280027	0.000756057	0.000247988	0.00101008	0.000513046	0.00144199	0.00065403	0.000935007	0.000836962	0.00120401	0.00105697	0.00221711	0.0159047	0.000380983	0.00268812	0.00286212	0.000837016	0.00211129	0.00170092	0.00189595	0.00295888	0.0123766	0.00193191	0.00216693	0.00181709	0.00533912	0.0122808
	Fungi|Ascomycota|Sordariomycetes|Microascales	3.19987e-05	0	0	0	1.69992e-05	0	0	0	0	0	0	0	0	0.000173992	3.20003e-05	0	4.90024e-05	0.000237996	0	4.80022e-05	3.30014e-05	0.000201004	0.000181025	0.00152693	0.00038299	1.59993e-05	3.2999e-05	0	9.5997e-05	0.000258013	0.000259006	0.00077599
	Fungi|Ascomycota|Sordariomycetes|Ophiostomatales	0	1.70001e-05	0	0	3.39984e-05	0	0	1.69992e-05	0	0	0	0	0	0	0	0	0	0	0	0	0.000164007	0	0	0	0	0	0	0	0	0	0	0
	Fungi|Ascomycota|Sordariomycetes|Phyllachorales	8.09966e-05	0.000117001	0	0	8.49961e-05	0	2.10016e-05	0	0	0	0	0	3.30003e-05	0	0	0	0	0	0	0	0	0	0	0	0	0	0	0	0	0	0.000325007	0
	Fungi|Ascomycota|Sordariomycetes|Sordariales	0	1.70001e-05	0.000241015	0.000181994	0.000288987	4.90047e-05	0	0.000280987	0.000224018	4.80043e-05	0	0	0	4.69979e-05	0.000523005	0	0	0	0	0	0.000280012	0	0	0	0	0	0	0	0	1.60008e-05	0	0
	Fungi|Ascomycota|Sordariomycetes|Xylariales	0.00048498	8.30006e-05	0.000209013	0.000663979	0.000849961	0.000592056	0.00193415	0.000810962	0.00161913	0.0010581	0.00199098	0.00178408	0.00202002	0.00195991	0.00193102	0.00422687	0.00374718	0.0134328	0.00337685	0.00351016	0.0173217	0.00410008	0.05828	0.0107505	0.00227894	0.00536778	0.00124796	0.000454978	0.00567082	0.00138307	0.0608974	0.0269726
	Fungi|Ascomycota|Sordariomycetes|unidentified	1.59993e-05	3.30002e-05	0.000113007	6.59979e-05	0.000237989	4.90047e-05	0	0	0.00012801	1.60014e-05	0.000161999	4.90023e-05	0	0	1.60001e-05	0	0	0	0	1.60007e-05	0	0.000134003	4.90068e-05	6.3997e-05	1.69996e-05	1.59993e-05	0	0	0	0	1.60004e-05	0
	Fungi|Ascomycota|unidentified|unidentified	0.0285678	0.0200601	0.0219483	0.0260142	0.0324795	0.0264205	0.0329545	0.0280487	0.0268861	0.0194538	0.0204318	0.021345	0.0144871	0.0124314	0.00896008	0.0130596	0.000492024	0.00126998	0.000181992	8.00036e-05	0.00143106	0.00195904	0.00133618	0.00162292	0.000315992	0.000171993	0.000266992	0.000503976	0.00095597	0.00133507	0.00201205	0.000911988
	Fungi|Basidiomycota|Agaricomycetes|Agaricales	0.0187392	0.255742	0.0624198	0.0574362	0.0337734	0.021165	0.0271501	0.0176732	0.00642951	0.0043934	0.00381797	0.00306014	0.0231142	0.0337525	0.0230032	0.0031699	0.000804039	0.0063099	0.00066197	0.00534424	0.00710631	0.00103802	0.00123617	0.00154393	0.103349	0.0409103	0.0411697	0.0228369	0.0250272	0.0170619	0.0264546	0.0109319
	Fungi|Basidiomycota|Agaricomycetes|Boletales	0	0	0	0	0	0	0	0	0	0	0	0	0	0	0	0	3.30016e-05	0	0	0	0	0	0	0	0	0	0	0	0	0	0.000471011	0
	Fungi|Basidiomycota|Agaricomycetes|Cantharellales	0	0	0.000692042	0	0	0	0	0	0	0	1.99998e-05	0	0	0	0	0	0	0	0	0.000241011	0	0	0	0	0	0	0	0	0	0	0	0.000286996
	Fungi|Basidiomycota|Agaricomycetes|Corticiales	0.00150394	0.00785405	0.00317019	0.00122696	0.0100285	0.00181217	0.0013671	0.00084396	0.00264621	0.000304027	0.00515895	0.0257482	0.00402103	0.00409082	0.00231202	0.00160795	0.00354917	0.0122108	0.000380983	0.0202349	0.00148006	0.00567611	0.00831615	0.00943156	0.000298993	1.59993e-05	0.000115996	0.000637969	0.0031859	0.000917047	0.0139093	0.00558393
	Fungi|Basidiomycota|Agaricomycetes|Hymenochaetales	0	0	0	0	0	0	0	0	0	0	0.000263998	0.000131006	0	0	7.90007e-05	0	0	0	0	0	0	0	0	0	0	0	0	0	0	0	0	0
	Fungi|Basidiomycota|Agaricomycetes|Polyporales	0.000694971	0.000567004	0.000708043	0.00149195	0.00137694	0.000658063	0.00109308	0.000760964	0.000769061	0.000593053	0.00107599	0.00160407	0.00121901	0.00101095	0.000727007	0.000346989	6.60032e-05	1.59997e-05	0	0	6.50028e-05	8.40016e-05	1.60022e-05	0.000238989	0.000498988	4.69981e-05	0.000199994	0.000133994	0.000254992	0.00057903	0.000114003	0.000623992
	Fungi|Basidiomycota|Agaricomycetes|Sebacinales	0	0	0	0	0	0	0	0	0	0	0	0	0	0	0	0	0	0	0	0.000563025	0	0	0	0	0	0	0	0	0	0	0	0
	Fungi|Basidiomycota|Agaricomycetes|Thelephorales	0	0	0	0	3.39984e-05	0	0	0	0.000321025	0	0	0	0.000300002	0	0	0	0	0	0	0	0	0	0	0	0	0	0	0	0	0	0	0
	Fungi|Basidiomycota|Cystobasidiomycetes|Cystobasidiales	0	0	0	0	0	0	0	0	0	0	0	0	0	0	0	0	0	0	0	0	0	0.000703013	0	0	0	0	0	0	0	0	0	0
	Fungi|Basidiomycota|Microbotryomycetes|Leucosporidiales	8.09966e-05	0	1.6001e-05	0.000148995	0.000611972	0	0	3.29984e-05	0	0.000160014	0	0	0	0	0	3.1999e-05	0	0	0	0	0	0	0	0	0	0	0	0	0	0	0	0
	Fungi|Basidiomycota|Microbotryomycetes|Sporidiobolales	0	0	0	0	1.69992e-05	0	0.000189014	0	0	0	0	0	0	0	0	0	0.000279013	0	0	6.40029e-05	8.20035e-05	3.30006e-05	0.000115016	9.49955e-05	0	0	0	0	0	0	0	0
	Fungi|Basidiomycota|Tremellomycetes|Filobasidiales	4.89979e-05	0	9.70059e-05	0.000181994	0.000560974	0.000148014	0.000357027	0.000330984	0.00012801	0.000128012	4.09996e-05	0	0.000951008	4.69979e-05	9.50009e-05	0	0.000263013	0.000506992	9.89955e-05	0.000757034	0.000362016	0.000486009	0.00100614	0.000937956	3.29992e-05	0.000188992	4.99985e-05	8.3996e-05	3.1999e-05	0.000273014	1.60004e-05	0.000860989
	Fungi|Basidiomycota|Tremellomycetes|Tremellales	4.7998e-05	0	4.80029e-05	0	3.39984e-05	0	0	1.69992e-05	3.20025e-05	4.80043e-05	0	1.60007e-05	0	0.000173992	0	0.000125996	0	0	0	0.000193009	8.20035e-05	0.000134003	0	0.000126994	0	1.59993e-05	0	0	0	0	3.20007e-05	0
	Fungi|Basidiomycota|Ustilaginomycetes|Ustilaginales	0	0	0	0	0	0	0	0	0	0	0	0	0	0	0	0	0	0	0	0	0	0	0	0	0	0	9.99969e-05	0	0	0	0.000292007	0
	Fungi|Basidiomycota|unidentified|unidentified	0.0144384	0.0105551	0.0220613	0.0144595	0.022095	0.0935589	0.0231968	0.02186	0.00262821	0.00752068	0.00978891	0.00602328	0.0288892	0.0170242	0.0655096	0.00389588	0.062606	0.00279196	0.021797	0.0571966	0.0342335	0.00624412	0.0927338	0.00291186	0.0735562	0.272957	0.196864	0.206606	0.117009	0.102858	0.263497	0.131647
	Fungi|Chytridiomycota|unidentified|unidentified	0	0	0	0	0	0	0	0	0	0	0	0	0	0	0.0336883	0	0	0	0	0	0	0	0	0	0	0	0	0	0	0	0	0
	Fungi|Glomeromycota|Glomeromycetes|Diversisporales	4.7998e-05	3.40002e-05	0	0.000117996	1.69992e-05	1.60015e-05	0	1.69992e-05	0.000480038	0.000464042	0.000282997	0.000524024	0.00136801	0.000790964	0.000601005	0.000554983	0.000278013	0.000207997	0.000133994	0.000289013	8.10035e-05	0.000199004	0.000262036	0.000573973	0.000449989	0.000784968	0.000600981	0.000671968	0.000510984	0.000224011	0.000307007	0.000303996
	Fungi|Glomeromycota|Glomeromycetes|Glomerales	1.59993e-05	0	4.80029e-05	5.09984e-05	1.69992e-05	6.50062e-05	0	0	0.000288023	0.000240022	0.000528995	0.000589027	0.00205402	0.00138994	0.00117101	0.000488985	0.000393019	0.000206997	0.00021599	0.000772035	0.000345015	0.000100002	0.000444061	0.000509976	0.00207795	0.000753969	0.00189794	0.00252088	0.00414287	0.00307016	0.00359008	0.00504393
	Fungi|Glomeromycota|unidentified|unidentified	0	0	0	0	0	0	0	0	0	0	0	0	0	0	0	0	0	0	0	0	0	0	0	0.000158993	0	0	0	0	0	0	0	0
	Fungi|Incertae_sedis|Incertae_sedis|Incertae_sedis	0	0	0	0.000380988	3.39984e-05	6.60063e-05	6.30048e-05	1.69992e-05	0.000433034	0.000128012	0.000101999	0.000114005	0.000134001	9.49957e-05	0	0	0	0	0	0	0	0	0	0	0	0	0	0	0	0	0	0
	Fungi|Zygomycota|Incertae_sedis|Kickxellales	0	0	0	3.29989e-05	0	0	0	3.29984e-05	0.000208016	0	0.00101499	0.000605028	3.30003e-05	0.000378983	0	0.000267992	4.90024e-05	0.000142998	0	0.00045102	3.30014e-05	3.30006e-05	0	6.3997e-05	0	0	0	0	0	0	0	0
	Fungi|Zygomycota|Incertae_sedis|Mortierellales	0.000274988	0.000183001	0.000129008	0.000198994	0.00044198	9.90094e-05	8.40064e-05	6.59969e-05	0	0.000128012	0.000202998	0.000147007	0	0	0	0.000109997	0	0	0	0	0	0	0	7.99962e-05	9.99975e-05	0	1.69995e-05	0.000117994	1.59995e-05	0	8.10019e-05	0
	Fungi|unidentified|unidentified|unidentified	0.246334	0.144779	0.210478	0.227898	0.236343	0.205406	0.251717	0.195609	0.211601	0.204508	0.339817	0.285648	0.289638	0.310035	0.287188	0.188597	0.351568	0.27969	0.179783	0.346471	0.374007	0.338991	0.35944	0.335355	0.310813	0.39319	0.398908	0.411192	0.387882	0.309443	0.27912	0.343645
	Fungi|Ascomycota|Dothideomycetes|Botryosphaeriales|Botryosphaeriaceae	0	0	0	0	3.39984e-05	0	0	9.89953e-05	6.40051e-05	0	0	8.20038e-05	5.00004e-05	0	0	0	0	0	1.69992e-05	0	0	0	0.000165023	0	0	0	4.99985e-05	0	0	0	1.60004e-05	0
	Fungi|Ascomycota|Dothideomycetes|Capnodiales|Capnodiaceae	0.000372984	0.000167001	0.000274017	0.000447986	0.000883959	9.90094e-05	0.000315024	0.000711967	0	0	0	0	0	0	0	0	0	0	0	0	0	0	0	0	0	0	0	0	0	0	0	0
	Fungi|Ascomycota|Dothideomycetes|Capnodiales|Mycosphaerellaceae	3.19987e-05	8.40006e-05	3.2002e-05	0	5.09977e-05	3.30031e-05	0.000336026	6.69969e-05	1.60013e-05	0	0	4.90023e-05	1.70001e-05	1.59993e-05	9.50009e-05	1.59995e-05	1.60008e-05	0.000189997	4.99978e-05	0	0	0	0.000197027	0.000142993	1.69996e-05	0	0	0.000100995	0	0	0.000519012	0
	Fungi|Ascomycota|Dothideomycetes|Incertae_sedis|Eremomycetaceae	0	0	0	0	0	0	0	0	0	0	0	0	0	0	0	0	0.000181009	0	0	0	0	0	0	0	0	0	0	0	0	0	0	0
	Fungi|Ascomycota|Dothideomycetes|Incertae_sedis|Myxotrichaceae	4.7998e-05	1.70001e-05	6.40039e-05	0.000115996	0.000101995	3.2003e-05	0	1.69992e-05	0	9.60086e-05	6.09995e-05	8.20038e-05	1.70001e-05	0	4.70004e-05	3.1999e-05	0.00062503	3.19995e-05	0.000164993	0.000853038	0.00199009	0.000167003	0.00135319	0.000397981	1.69996e-05	1.59993e-05	0.000182994	0.000117994	0	0.000225011	0.000731017	0.00124898
	Fungi|Ascomycota|Dothideomycetes|Myriangiales|Elsinoaceae	0	0	0	0	0	0	0	0	0	0	0	0	0	0	0	0	3.30016e-05	0	0	0	0	0	0	0	0	0.000187992	0.000215993	0	0.000190994	0	6.50015e-05	0
	Fungi|Ascomycota|Dothideomycetes|Pleosporales|Incertae_sedis	0.000177993	0	4.80029e-05	0	0.000305986	0.000362034	0.000252019	3.29984e-05	8.00063e-05	1.60014e-05	0	1.60007e-05	0	4.69979e-05	0.000333003	6.3998e-05	0.000180009	9.49985e-05	0.000115995	3.20014e-05	9.80042e-05	0.000301006	0	0.000238989	0	3.09987e-05	0	1.69992e-05	0	0.000354018	1.60004e-05	0.000606992
	Fungi|Ascomycota|Dothideomycetes|Pleosporales|Phaeosphaeriaceae	0	0	0	0	0	0	0	0	0.000192015	0	0	0	0	0	0	0	0	0	0	0.000338015	0	0	0	0	0	0	0	0	0	0	0	0
	Fungi|Ascomycota|Dothideomycetes|Pleosporales|Pleosporaceae	0	0	0	0	0	0	0	0	0	0	0	0	0	0	0	0	8.20039e-05	0	0	0	0	0	0.000693096	0	0	0	0	0	0	0.000241012	4.90011e-05	0
	Fungi|Ascomycota|Dothideomycetes|Pleosporales|Sporormiaceae	1.59993e-05	0	0	0	0	0	0	0	0	1.60014e-05	0	0	0	0	0	0	3.30016e-05	0	0	1.60007e-05	4.90021e-05	3.30006e-05	0	0	0	0	0	0	0	0	1.60004e-05	0.00075899
	Fungi|Ascomycota|Dothideomycetes|Pleosporales|unidentified	0	0.000100001	4.80029e-05	0	0.000254988	0.000132013	4.20032e-05	0	0	0	0	0	0	4.69979e-05	4.70004e-05	0	0	0.000126998	0	0	0	0	0.000346048	0	0	0	0.000232993	6.69968e-05	0	0.000337017	0.000162004	1.69998e-05
	Fungi|Ascomycota|Dothideomycetes|unidentified|unidentified	0	0	0	0	0	0	0	0	0	0	0	0	0	0	0	0	0	0	0	0	0	0	0	0	0	0	0.000365989	0	0	0	0	0
	Fungi|Ascomycota|Eurotiomycetes|Chaetothyriales|Chaetothyriaceae	1.59993e-05	5.00004e-05	0.000209013	1.69995e-05	0.000101995	0	0	0.000148993	0.000337027	0.000176016	0.00184798	0.000229011	8.30007e-05	0.000173992	0.000300003	1.59995e-05	1.60008e-05	0	0	3.20014e-05	6.60028e-05	0	6.60091e-05	0	0	4.69981e-05	0.00033199	0	0	3.20016e-05	0	8.39989e-05
	Fungi|Ascomycota|Eurotiomycetes|Chaetothyriales|Herpotrichiellaceae	0.00585175	0.00286802	0.00223614	0.00492484	0.00239689	0.00186118	0.00466835	0.00263188	0.00496939	0.00232521	0.00666094	0.00492623	0.00610905	0.00723267	0.00501805	0.00380088	3.30016e-05	0	0.000131994	0	0	5.0001e-05	0.000511071	0.000699967	0.000265993	0	0	0.00109195	0.000270992	0	0.000941022	0
	Fungi|Ascomycota|Eurotiomycetes|Chaetothyriales|Incertae_sedis	0.000257989	9.90007e-05	0.00065904	0.000165995	0.00479278	3.2003e-05	0.000231018	0.000462978	0.000544043	0.00141113	0.000121999	0.000147007	0.000301002	0.000126994	0.000458004	0.000283991	0.000542026	0.00129998	0.000363984	0.000483022	0.000279012	0.000167003	0.000198027	0.000604972	0.00372491	0.00178493	0.00276091	0.000755964	0.00246792	0.00115806	0.00894321	0.00158698
	Fungi|Ascomycota|Eurotiomycetes|Eurotiales|Trichocomaceae	0.00131094	0.000936007	0.00217113	0.00162595	0.0021419	0.00074007	0.00142811	0.00114295	0.00100908	0.000882079	0.00420296	0.00134206	0.000451004	0.00124794	0.00177202	0.0031529	0.000788038	0.000714989	0.000529976	0.00252711	0.0022871	0.000785015	0.0414157	0.000541975	0.00592185	0.00712171	0.00756877	0.00596071	0.00350489	0.00410021	0.00496611	0.00516193
	Fungi|Ascomycota|Incertae_sedis|Incertae_sedis|Incertae_sedis	0	0	0	0	0	0	0	0	0	0	0	0	0.000134001	0	0	0	0	0	0	0	0	0	0.000198027	0	6.69983e-05	0	0	0.000184991	0.000142996	0.000113006	0	0
	Fungi|Ascomycota|Leotiomycetes|Helotiales|Dermateaceae	0	0	0	0	0	0	0	0	0	0	0	0	0	0	0	0	0	0.000205997	0	0	0	0	0	0	0	0	0	0	0	0	8.10019e-05	0
	Fungi|Ascomycota|Leotiomycetes|Helotiales|unidentified	0	0	0	0	0	0	0	0	0.000769061	0.000866078	0.00103599	0.000262012	0.000918007	0.00522776	0.00683906	0.000519984	0.00647431	0.00255296	0.00241689	0.00199609	0.0493851	0.00231004	0.00816813	0.00477078	0.000348991	9.39961e-05	0.000182994	0.000167992	0.000493985	0.00221911	0.000179004	0.000421995
	Fungi|Ascomycota|Leotiomycetes|unidentified|unidentified	0.000128995	8.30006e-05	8.00049e-05	0.000214993	0.000254988	3.30031e-05	0.000147011	6.59969e-05	0	0.00011201	0.000425996	0	0.000167001	0.000204991	0.000127001	0	0.000279013	0	0	0.000161007	0.000510022	0.000150003	0.000742102	0.000158993	0.000431989	0.000500979	4.99985e-05	0.00119194	0.000843974	0.000868044	0.000179004	0.000100999
	Fungi|Ascomycota|Orbiliomycetes|Orbiliales|Orbiliaceae	0.000225991	0.000684005	0.000756046	0.000795975	0.00066297	0.000280027	0.000442034	0.000280987	0.000962076	1.60014e-05	0.000568995	9.80045e-05	8.30007e-05	0.000836962	0	1.59995e-05	9.90048e-05	0.000459993	0.000247989	0.000531024	0.000806035	0.000452009	6.60091e-05	0.000396981	0.000298993	6.29974e-05	6.69979e-05	0.000368982	0.000429987	0.00057903	0.000308007	0.000218997
	Fungi|Ascomycota|Saccharomycetes|Saccharomycetales|Incertae_sedis	0	0.000167001	0	0	0	0	0	0	3.20025e-05	0	0	0	0	0	0	0	0	0	0	0	0	0	0	0	0	0	0	0	7.99975e-05	0	6.50015e-05	0
	Fungi|Ascomycota|Sordariomycetes|Chaetosphaeriales|Chaetosphaeriaceae	0.00145494	0.000149001	0.000338021	0.000777975	0.000526976	0.000246023	0.000189014	0.000281987	0.000321025	0.000753068	0.00136099	4.90023e-05	0.00165301	0.0021629	0.00136101	0	1.60008e-05	0	0	0.000338015	0.000181008	0.000753014	0.00100614	0.000397981	0.000365991	0	0.000249992	0	0	0.00101305	4.90011e-05	0.000404995
	Fungi|Ascomycota|Sordariomycetes|Coniochaetales|Coniochaetaceae	0	0	0	0	0	0	0	0	0	0	0	0	0	0.000141994	0	0	0	0	1.69992e-05	0.000306014	0	0	0	0	0.000132997	0	6.69979e-05	1.69992e-05	0	0	8.10019e-05	0
	Fungi|Ascomycota|Sordariomycetes|Diaporthales|Valsaceae	0	0	1.6001e-05	0	0	0	6.30048e-05	0	0	0	0	0	0	0	0	0	0	0	0	0	0	0	0	0	0.000249994	0	0	3.39984e-05	0	0	0	0
	Fungi|Ascomycota|Sordariomycetes|Hypocreales|Bionectriaceae	0.000775967	0.000117001	4.80029e-05	0.000181994	0.00044198	1.60015e-05	0.000147011	0.00062897	1.60013e-05	1.60014e-05	1.99998e-05	8.20038e-05	0.000217002	0.000757966	0.000111001	0.000157995	0.000131006	0	0.000115995	9.70044e-05	0.000329014	0.000468009	0.00057708	0.000174992	0.000482988	0.000375985	4.99985e-05	8.3996e-05	0.000620981	0.00019301	0.000227005	0.000438994
	Fungi|Ascomycota|Sordariomycetes|Hypocreales|Clavicipitaceae	0.000453981	0.000133001	0.000450027	0.00029799	0.000390982	0.000131012	0.000420032	0.00064497	0.00157112	0.000353032	0.00125999	0.000115005	5.00004e-05	0.000646971	0.000443004	0.000110997	8.20039e-05	3.19995e-05	3.29985e-05	8.00036e-05	0.000329014	6.70013e-05	0.000297041	3.19985e-05	0.000631984	0.000343986	0.000166995	4.99976e-05	0.00031899	0.000546028	0.000584013	0.00158598
	Fungi|Ascomycota|Sordariomycetes|Hypocreales|Hypocreaceae	0.00582076	0.00515304	0.00432826	0.00678178	0.00579573	0.0041674	0.00597245	0.0063377	0.00362329	0.00362433	0.00464996	0.0022601	0.00265302	0.00304786	0.00215302	0.00170295	0.000395019	0.00149098	0.0021509	0.000934042	0.00125005	0.00120502	0.000808112	0.000969954	0.000182995	3.09987e-05	0.000232993	0.000151993	0.000461986	0	0.000162004	0
	Fungi|Ascomycota|Sordariomycetes|Hypocreales|Incertae_sedis	0	0	0	0	0	0	0.000105008	0	0	0	0.000161999	0.000131006	1.70001e-05	0.00066397	1.60001e-05	0	1.60008e-05	0.00141098	1.69992e-05	0	0.000115005	0	0	0.000762964	1.69996e-05	0	0.000398988	0	0.000222993	0	0	0
	Fungi|Ascomycota|Sordariomycetes|Hypocreales|Nectriaceae	0.00276488	0.000334002	0.00146409	0.00144295	0.0021929	0.00133413	0.000673051	0.00148993	0.00362329	0.00396036	0.00363597	0.00126006	0.00570805	0.00636471	0.00221602	0.00102497	0.00473123	0.0135268	0.0115685	0.00516723	0.00710631	0.0124202	0.00831515	0.00766664	0.0111287	0.00408483	0.00665279	0.0061797	0.00890572	0.0278704	0.0165374	0.0133098
	Fungi|Ascomycota|Sordariomycetes|Hypocreales|Ophiocordycipitaceae	0	3.30002e-05	8.00049e-05	0	8.49961e-05	0	0	1.69992e-05	9.60076e-05	3.20029e-05	0	0	0	3.19986e-05	0	6.2998e-05	0	0	4.99978e-05	4.80022e-05	0.000132006	1.70003e-05	0	0	0.000448989	0	0.000115996	0.000570973	0.000270992	0.000241012	6.50015e-05	0.000336996
	Fungi|Ascomycota|Sordariomycetes|Hypocreales|unidentified	0.00394383	0.00216802	0.00276717	0.00442686	0.00378983	0.00266725	0.00290222	0.00762864	0.00304624	0.00400936	0.00282297	0.00173408	0.00115201	0.00208491	0.00115601	0.00119896	0.000608029	0.000158997	0.000595973	0.000918041	0.000839036	0.00128902	0.000825114	0.00160592	0.00259494	0.000406983	0.00201294	0.0041648	0.00160895	0.00496925	0.00297007	0.00554993
	Fungi|Ascomycota|Sordariomycetes|Incertae_sedis|Apiosporaceae	0	0	0	0	0	0	0	0	0	0	0	0	0	0	0	0	0	6.2999e-05	0	0	0	0	0	0	3.29992e-05	0	1.69995e-05	0	0	0	0	0.000117998
	Fungi|Ascomycota|Sordariomycetes|Incertae_sedis|Glomerellaceae	0.000613974	0.000133001	0.000467028	0.000331989	0.000203991	3.30031e-05	0.000336026	6.59969e-05	0.000658052	0.000417038	0.000202998	0.000474022	0.000701006	0.000268988	0.000412004	0.00096197	0.000394019	0.00128498	1.69992e-05	0.000773035	0.00148006	0.000167003	0.000198027	0.000269987	0.000648984	0.00122095	0.000531984	0.00115894	9.5997e-05	0.000434022	0.00188304	0.000370995
	Fungi|Ascomycota|Sordariomycetes|Incertae_sedis|Plectosphaerellaceae	0.000598975	0.000283002	0.00194712	0.0029839	0.000135994	0.000115011	0.000420032	0.000148993	0.000336027	4.80043e-05	0.00123899	3.30015e-05	0.000234002	0.000504977	0.000602005	3.1999e-05	0.00179009	0.0139698	0.000264988	0.00183508	0.00134906	0.000670013	0.00188026	0.00133594	0.00116397	0.00169093	0.0118276	0.00062197	0.00199094	0.00138307	0.00322907	0.0117918
	Fungi|Ascomycota|Sordariomycetes|Microascales|Microascaceae	3.19987e-05	0	0	0	1.69992e-05	0	0	0	0	0	0	0	0	0.000173992	3.20003e-05	0	4.90024e-05	0.000237996	0	4.80022e-05	3.30014e-05	0.000201004	0.000181025	0.00152693	0.00038299	1.59993e-05	3.2999e-05	0	9.5997e-05	0.000258013	0.000259006	0.00077599
	Fungi|Ascomycota|Sordariomycetes|Ophiostomatales|Ophiostomataceae	0	1.70001e-05	0	0	3.39984e-05	0	0	1.69992e-05	0	0	0	0	0	0	0	0	0	0	0	0	0.000164007	0	0	0	0	0	0	0	0	0	0	0
	Fungi|Ascomycota|Sordariomycetes|Phyllachorales|Phyllachoraceae	8.09966e-05	0.000117001	0	0	8.49961e-05	0	2.10016e-05	0	0	0	0	0	3.30003e-05	0	0	0	0	0	0	0	0	0	0	0	0	0	0	0	0	0	0.000325007	0
	Fungi|Ascomycota|Sordariomycetes|Sordariales|Chaetomiaceae	0	1.70001e-05	0.000241015	0.000181994	0.000288987	3.30031e-05	0	0.000280987	0	4.80043e-05	0	0	0	4.69979e-05	0.000523005	0	0	0	0	0	0.000280012	0	0	0	0	0	0	0	0	1.60008e-05	0	0
	Fungi|Ascomycota|Sordariomycetes|Sordariales|Lasiosphaeriaceae	0	0	0	0	0	1.60015e-05	0	0	0.000224018	0	0	0	0	0	0	0	0	0	0	0	0	0	0	0	0	0	0	0	0	0	0	0
	Fungi|Ascomycota|Sordariomycetes|Xylariales|Amphisphaeriaceae	0.00048498	8.30006e-05	0.000209013	0.000663979	0.000849961	0.000592056	0.00193415	0.000810962	0.00161913	0.0010581	0.00199098	0.00178408	0.00202002	0.00195991	0.00185202	0.00422687	0.00369818	0.0134328	0.00326085	0.00341315	0.0163017	0.00363207	0.057967	0.0102415	0.00201295	0.00532078	0.00124796	0.000386981	0.00549583	0.00136707	0.0604584	0.0268037
	Fungi|Ascomycota|Sordariomycetes|Xylariales|Xylariaceae	0	0	0	0	0	0	0	0	0	0	0	0	0	0	0	0	1.60008e-05	0	0	0	0	0	0	1.59992e-05	4.99988e-05	0	0	0	0	0	4.90011e-05	0.000168998
	Fungi|Ascomycota|Sordariomycetes|unidentified|unidentified	1.59993e-05	3.30002e-05	0.000113007	6.59979e-05	0.000237989	4.90047e-05	0	0	0.00012801	1.60014e-05	0.000161999	4.90023e-05	0	0	1.60001e-05	0	0	0	0	1.60007e-05	0	0.000134003	4.90068e-05	6.3997e-05	1.69996e-05	1.59993e-05	0	0	0	0	1.60004e-05	0
	Fungi|Ascomycota|unidentified|unidentified|unidentified	0.0285678	0.0200601	0.0219483	0.0260142	0.0324795	0.0264205	0.0329545	0.0280487	0.0268861	0.0194538	0.0204318	0.021345	0.0144871	0.0124314	0.00896008	0.0130596	0.000492024	0.00126998	0.000181992	8.00036e-05	0.00143106	0.00195904	0.00133618	0.00162292	0.000315992	0.000171993	0.000266992	0.000503976	0.00095597	0.00133507	0.00201205	0.000911988
	Fungi|Basidiomycota|Agaricomycetes|Agaricales|Agaricaceae	0.00748569	0.00952207	0.0065814	0.0175254	0.00149593	0.00485846	0.00588845	0.00542774	0.00012801	6.40058e-05	0.000304997	0.000753035	0.000100001	3.19986e-05	0	3.1999e-05	0.000312015	0.00329895	0.000181992	4.80022e-05	0.00332314	0.000385007	0.000445061	0.000667969	0.0743881	0.0216131	0.0248672	0.0191761	0.0123466	0.0098095	0.00274306	0.000978987
	Fungi|Basidiomycota|Agaricomycetes|Agaricales|Bolbitiaceae	0	0	0	0	0	0	0	0	0.00025702	0	0	0	0	0	0	0	0	0	0	0	0	0	0	0	0	0	0	0	0	0	0	0
	Fungi|Basidiomycota|Agaricomycetes|Agaricales|Cortinariaceae	0.00100196	0.00148401	0.00418326	0.00248692	0.00178492	0.000626059	0.00189314	0.00140693	6.40051e-05	1.60014e-05	0	0	0	0	0	0	4.90024e-05	0.000300995	0	0.000499022	0.000197008	0.000100002	1.60022e-05	0.000302986	0.00219595	0.000125995	0.000548983	0	0.00154495	0.000708036	8.10019e-05	0.00112999
	Fungi|Basidiomycota|Agaricomycetes|Agaricales|Entolomataceae	0	0	0.000129008	0	0	0	0	0.000231989	0	3.20029e-05	0	0	0	0	0.000364003	3.1999e-05	0	0	0	0	0	0	0	0	0	0	0	0	0	0	0	0
	Fungi|Basidiomycota|Agaricomycetes|Agaricales|Lyophyllaceae	0	0	0.000113007	0	0	0	0	0	0.00038503	4.80043e-05	0	4.90023e-05	0	0	0	0.000251992	0	0	0	0	0	0	0	0	0	0	0	0	0	0	0	0
	Fungi|Basidiomycota|Agaricomycetes|Agaricales|Marasmiaceae	0.00444681	0.00355102	0.00537533	0.0197644	0.0148383	0.010657	0.0114189	0.00612171	0.00557944	0.00412137	0.00351297	0.00127606	0.0221462	0.0335465	0.0221012	0.00268092	1.60008e-05	0.000585991	0.000280987	0.0044592	0.00337215	0.000485009	0.000379052	0	0.0241534	0.0188582	0.0101477	0	0.00482685	0.00339317	0.00561513	0
	Fungi|Basidiomycota|Agaricomycetes|Agaricales|Mycenaceae	0	0	0	0	0	1.60015e-05	2.10016e-05	0.000115995	0	0	0	0.000524024	0.000401003	0	3.20003e-05	0	0	0	0	0	0	0	0	0	0	0	0	0	0	0	0	0
	Fungi|Basidiomycota|Agaricomycetes|Agaricales|Nidulariaceae	0.00323386	0.0154921	0.016365	0.00555482	0.0122204	0.00159815	0.00382729	0.00168792	0	0	0	0	0	0	0	0	0	0	0	0.000241011	0.000115005	1.70003e-05	0	0.000365983	0	4.69981e-05	0	0	0	0	9.70022e-05	0
	Fungi|Basidiomycota|Agaricomycetes|Agaricales|Pleurotaceae	0	1.70001e-05	0.000338021	0.000182994	0	0	0	0	0	0	0	0	0.000117001	0	0.000269002	0	0	0	0	0	0	0	0	0	0	0	0	0	0	0	0	0
	Fungi|Basidiomycota|Agaricomycetes|Agaricales|Psathyrellaceae	0	0	0	0	0	0	0	0	1.60013e-05	0	0	0	0	0	4.70004e-05	0	0	0.000173997	0.000115995	0	0	0	0.000396055	0.000174992	0	0	0	0	0	0	0	0
	Fungi|Basidiomycota|Agaricomycetes|Agaricales|Schizophyllaceae	0	0	0.000129008	0	0.000118995	0	0	0	0	3.20029e-05	0	0	0	0	0	0	0	0.000522992	0	0	9.90043e-05	1.70003e-05	0	0	0	0	0	0	0	9.60049e-05	0	0
	Fungi|Basidiomycota|Agaricomycetes|Agaricales|Tricholomataceae	0.00257089	0.225676	0.0292058	0.0119216	0.00321285	0.00332732	0.00410131	0.00254888	0	0	0	0.000458021	0.000350003	0.000173992	0.000190002	0	0	0	0	0	0	1.70003e-05	0	0	0.00078198	1.59993e-05	8.29974e-05	0	6.3998e-05	0.000209011	0	0
	Fungi|Basidiomycota|Agaricomycetes|Agaricales|unidentified	0	0	0	0	0	0	0	0	0	0	0	0	0	0	0	0	0.00042702	0.00133198	3.29985e-05	9.70044e-05	0	0	0	3.19985e-05	0.00182995	0.00024999	0.00523984	0.00366082	0.00624481	0.00284615	0.0179184	0.00882289
	Fungi|Basidiomycota|Agaricomycetes|Boletales|Sclerodermataceae	0	0	0	0	0	0	0	0	0	0	0	0	0	0	0	0	3.30016e-05	0	0	0	0	0	0	0	0	0	0	0	0	0	0.000471011	0
	Fungi|Basidiomycota|Agaricomycetes|Cantharellales|Ceratobasidiaceae	0	0	0.000692042	0	0	0	0	0	0	0	1.99998e-05	0	0	0	0	0	0	0	0	0.000241011	0	0	0	0	0	0	0	0	0	0	0	0.000286996
	Fungi|Basidiomycota|Agaricomycetes|Corticiales|Corticiaceae	0.00150394	0.00785405	0.00317019	0.00122696	0.0100285	0.00181217	0.0013671	0.00084396	0.00264621	0.000304027	0.00515895	0.0257482	0.00402103	0.00409082	0.00231202	0.00160795	0.00354917	0.0122108	0.000380983	0.0202349	0.00148006	0.00567611	0.00831615	0.00943156	0.000298993	1.59993e-05	0.000115996	0.000637969	0.0031859	0.000917047	0.0139093	0.00558393
	Fungi|Basidiomycota|Agaricomycetes|Hymenochaetales|Hymenochaetaceae	0	0	0	0	0	0	0	0	0	0	0.000263998	0.000131006	0	0	7.90007e-05	0	0	0	0	0	0	0	0	0	0	0	0	0	0	0	0	0
	Fungi|Basidiomycota|Agaricomycetes|Polyporales|Fomitopsidaceae	0	0	4.80029e-05	0	0	0	0.000147011	0	6.40051e-05	0	0.000243998	0.000622029	0.000184001	0	0.000253002	3.1999e-05	0	0	0	0	0	0	0	0	0	0	0	0	0	0	0	0
	Fungi|Basidiomycota|Agaricomycetes|Polyporales|Ganodermataceae	0.000419982	0.000317002	0.000628038	0.000911971	0.00108795	0.000461044	0.000694053	0.000694967	0.000481038	0.000401036	0.000344997	0.000671031	0.000401003	0.000741967	0.000126001	9.49971e-05	0	1.59997e-05	0	0	0	0	0	0.000190991	0.000199995	0	0.000132996	0.000133994	0.000190994	0	4.90011e-05	0
	Fungi|Basidiomycota|Agaricomycetes|Polyporales|Hapalopilaceae	0	0	0	1.69995e-05	0	0	0	0	0	0	0	0	0.000117001	0	7.90007e-05	0.000109997	0	0	0	0	0	0	0	3.19985e-05	0	0	0	0	0	0	0	0
	Fungi|Basidiomycota|Agaricomycetes|Polyporales|Polyporaceae	0	0	0	0	0	0	0	6.59969e-05	0.000144011	9.60086e-05	0.000161999	9.80045e-05	0	3.19986e-05	3.20003e-05	0	6.60032e-05	0	0	0	0	0	0	0	0	0	0	0	0	0.00057903	0	0.000589992
	Fungi|Basidiomycota|Agaricomycetes|Thelephorales|Thelephoraceae	0	0	0	0	3.39984e-05	0	0	0	0.000321025	0	0	0	0.000300002	0	0	0	0	0	0	0	0	0	0	0	0	0	0	0	0	0	0	0
	Fungi|Basidiomycota|Cystobasidiomycetes|Cystobasidiales|Cystobasidiaceae	0	0	0	0	0	0	0	0	0	0	0	0	0	0	0	0	0	0	0	0	0	0.000703013	0	0	0	0	0	0	0	0	0	0
	Fungi|Basidiomycota|Microbotryomycetes|Leucosporidiales|unidentified	8.09966e-05	0	1.6001e-05	0.000148995	0.000611972	0	0	3.29984e-05	0	0.000160014	0	0	0	0	0	3.1999e-05	0	0	0	0	0	0	0	0	0	0	0	0	0	0	0	0
	Fungi|Basidiomycota|Tremellomycetes|Filobasidiales|Filobasidiaceae	0	0	0	0	8.49961e-05	1.60015e-05	0	0	0	0.000128012	0	0	0.000517004	4.69979e-05	9.50009e-05	0	0.000115006	0.000506992	9.89955e-05	0.00043502	0.000346015	0.000268005	0.000742102	0.000317985	3.29992e-05	0.000125995	4.99985e-05	8.3996e-05	3.1999e-05	0.000273014	1.60004e-05	0.000809989
	Fungi|Basidiomycota|Tremellomycetes|Tremellales|Tremellaceae	4.7998e-05	0	4.80029e-05	0	3.39984e-05	0	0	1.69992e-05	3.20025e-05	4.80043e-05	0	1.60007e-05	0	0.000173992	0	0.000125996	0	0	0	0.000193009	8.20035e-05	0.000134003	0	0.000126994	0	1.59993e-05	0	0	0	0	3.20007e-05	0
	Fungi|Basidiomycota|Ustilaginomycetes|Ustilaginales|Ustilaginaceae	0	0	0	0	0	0	0	0	0	0	0	0	0	0	0	0	0	0	0	0	0	0	0	0	0	0	9.99969e-05	0	0	0	0.000292007	0
	Fungi|Basidiomycota|unidentified|unidentified|unidentified	0.0144384	0.0105551	0.0220613	0.0144595	0.022095	0.0935589	0.0231968	0.02186	0.00262821	0.00752068	0.00978891	0.00602328	0.0288892	0.0170242	0.0655096	0.00389588	0.062606	0.00279196	0.021797	0.0571966	0.0342335	0.00624412	0.0927338	0.00291186	0.0735562	0.272957	0.196864	0.206606	0.117009	0.102858	0.263497	0.131647
	Fungi|Chytridiomycota|unidentified|unidentified|unidentified	0	0	0	0	0	0	0	0	0	0	0	0	0	0	0.0336883	0	0	0	0	0	0	0	0	0	0	0	0	0	0	0	0	0
	Fungi|Glomeromycota|Glomeromycetes|Diversisporales|Acaulosporaceae	1.59993e-05	0	0	1.69995e-05	1.69992e-05	1.60015e-05	0	0	0.000416033	0.00022402	0.000222998	0.000475022	0.00116701	0.000631972	0.000538005	0.000379988	0	3.19995e-05	9.99955e-05	8.00036e-05	0	3.30006e-05	4.90068e-05	0.00022299	6.69983e-05	0.000407983	0.000200994	0.000485977	0.000414987	9.60049e-05	0.000161004	0.000168998
	Fungi|Glomeromycota|Glomeromycetes|Diversisporales|Gigasporaceae	3.19987e-05	3.40002e-05	0	0.000100997	0	0	0	1.69992e-05	6.40051e-05	0.000240022	5.99995e-05	4.90023e-05	0.000201002	0.000158993	6.30006e-05	0.000174995	0.000278013	0.000175997	3.39985e-05	0.000209009	8.10035e-05	0.000166003	0.000213029	0.000350984	0.00038299	0.000376985	0.000399988	0.000185991	9.5997e-05	0.000128007	0.000146003	0.000134998
	Fungi|Glomeromycota|Glomeromycetes|Glomerales|Glomeraceae	1.59993e-05	0	4.80029e-05	5.09984e-05	1.69992e-05	6.50062e-05	0	0	0.000288023	0.000240022	0.000528995	0.000589027	0.00205402	0.00138994	0.00117101	0.000488985	0.000393019	0.000206997	0.00021599	0.000772035	0.000345015	0.000100002	0.000444061	0.000509976	0.00207795	0.000753969	0.00189794	0.00252088	0.00414287	0.00307016	0.00359008	0.00504393
	Fungi|Glomeromycota|unidentified|unidentified|unidentified	0	0	0	0	0	0	0	0	0	0	0	0	0	0	0	0	0	0	0	0	0	0	0	0.000158993	0	0	0	0	0	0	0	0
	Fungi|Incertae_sedis|Incertae_sedis|Incertae_sedis|Incertae_sedis	0	0	0	0.000380988	3.39984e-05	6.60063e-05	6.30048e-05	1.69992e-05	0.000433034	0.000128012	0.000101999	0.000114005	0.000134001	9.49957e-05	0	0	0	0	0	0	0	0	0	0	0	0	0	0	0	0	0	0
	Fungi|Zygomycota|Incertae_sedis|Kickxellales|Kickxellaceae	0	0	0	3.29989e-05	0	0	0	3.29984e-05	0.000208016	0	0.00101499	0.000605028	3.30003e-05	0.000378983	0	0.000267992	4.90024e-05	0.000142998	0	0.00045102	3.30014e-05	3.30006e-05	0	6.3997e-05	0	0	0	0	0	0	0	0
	Fungi|Zygomycota|Incertae_sedis|Mortierellales|Mortierellaceae	0.000274988	0.000183001	0.000129008	0.000198994	0.00044198	9.90094e-05	8.40064e-05	6.59969e-05	0	0.000128012	0.000202998	0.000147007	0	0	0	0.000109997	0	0	0	0	0	0	0	7.99962e-05	9.99975e-05	0	1.69995e-05	0.000117994	1.59995e-05	0	8.10019e-05	0
	Fungi|unidentified|unidentified|unidentified|unidentified	0.246334	0.144779	0.210478	0.227898	0.236343	0.205406	0.251717	0.195609	0.211601	0.204508	0.339817	0.285648	0.289638	0.310035	0.287188	0.188597	0.351568	0.27969	0.179783	0.346471	0.374007	0.338991	0.35944	0.335355	0.310813	0.39319	0.398908	0.411192	0.387882	0.309443	0.27912	0.343645
	Fungi|Ascomycota|Dothideomycetes|Botryosphaeriales|Botryosphaeriaceae|Botryosphaeria	0	0	0	0	3.39984e-05	0	0	9.89953e-05	6.40051e-05	0	0	8.20038e-05	5.00004e-05	0	0	0	0	0	1.69992e-05	0	0	0	0.000165023	0	0	0	4.99985e-05	0	0	0	1.60004e-05	0
	Fungi|Ascomycota|Dothideomycetes|Capnodiales|Mycosphaerellaceae|Dissoconium	3.19987e-05	6.70005e-05	3.2002e-05	0	3.39984e-05	3.30031e-05	0.000336026	6.69969e-05	1.60013e-05	0	0	4.90023e-05	1.70001e-05	1.59993e-05	6.30006e-05	1.59995e-05	0	0	0	0	0	0	8.20113e-05	0	0	0	0	8.3996e-05	0	0	0	0
	Fungi|Ascomycota|Dothideomycetes|Capnodiales|Mycosphaerellaceae|Guignardia	0	1.70001e-05	0	0	1.69992e-05	0	0	0	0	0	0	0	0	0	3.20003e-05	0	0	9.49985e-05	3.29985e-05	0	0	0	0	0	0	0	0	0	0	0	0	0
	Fungi|Ascomycota|Dothideomycetes|Incertae_sedis|Eremomycetaceae|Arthrographis	0	0	0	0	0	0	0	0	0	0	0	0	0	0	0	0	0.000181009	0	0	0	0	0	0	0	0	0	0	0	0	0	0	0
	Fungi|Ascomycota|Dothideomycetes|Incertae_sedis|Myxotrichaceae|unidentified	4.7998e-05	0	6.40039e-05	1.69995e-05	8.49961e-05	3.2003e-05	0	0	0	4.80043e-05	1.99998e-05	8.20038e-05	1.70001e-05	0	4.70004e-05	0	0.00041102	1.59997e-05	9.89955e-05	1.60007e-05	0.000592025	0.000134003	3.30046e-05	0.000381982	0	0	1.69995e-05	0	0	4.80024e-05	0.000406009	3.39996e-05
	Fungi|Ascomycota|Dothideomycetes|Myriangiales|Elsinoaceae|Elsinoe	0	0	0	0	0	0	0	0	0	0	0	0	0	0	0	0	3.30016e-05	0	0	0	0	0	0	0	0	0.000187992	0.000215993	0	0.000190994	0	6.50015e-05	0
	Fungi|Ascomycota|Dothideomycetes|Pleosporales|Incertae_sedis|Phoma	0.000145994	0	1.6001e-05	0	0.000271987	0	0.000252019	3.29984e-05	1.60013e-05	0	0	0	0	0	0.000127001	0	0.000131006	0	0	0	0	8.40016e-05	0	3.19985e-05	0	0	0	0	0	0	0	0
	Fungi|Ascomycota|Dothideomycetes|Pleosporales|Incertae_sedis|Pyrenochaeta	3.19987e-05	0	3.2002e-05	0	3.39984e-05	0.000362034	0	0	6.40051e-05	1.60014e-05	0	1.60007e-05	0	4.69979e-05	0.000206002	6.3998e-05	4.90024e-05	9.49985e-05	0.000115995	3.20014e-05	9.80042e-05	0.000217004	0	0.00020699	0	3.09987e-05	0	1.69992e-05	0	0.000354018	1.60004e-05	0.000606992
	Fungi|Ascomycota|Dothideomycetes|Pleosporales|Phaeosphaeriaceae|Ophiosphaerella	0	0	0	0	0	0	0	0	0.000192015	0	0	0	0	0	0	0	0	0	0	0.000338015	0	0	0	0	0	0	0	0	0	0	0	0
	Fungi|Ascomycota|Dothideomycetes|Pleosporales|Pleosporaceae|Curvularia	0	0	0	0	0	0	0	0	0	0	0	0	0	0	0	0	8.20039e-05	0	0	0	0	0	0.000231032	0	0	0	0	0	0	0.000241012	4.90011e-05	0
	Fungi|Ascomycota|Dothideomycetes|Pleosporales|Sporormiaceae|Preussia	0	0	0	0	0	0	0	0	0	0	0	0	0	0	0	0	3.30016e-05	0	0	1.60007e-05	4.90021e-05	3.30006e-05	0	0	0	0	0	0	0	0	0	0.000505993
	Fungi|Ascomycota|Dothideomycetes|Pleosporales|unidentified|unidentified	0	0.000100001	4.80029e-05	0	0.000254988	0.000132013	4.20032e-05	0	0	0	0	0	0	4.69979e-05	4.70004e-05	0	0	0.000126998	0	0	0	0	0.000346048	0	0	0	0.000232993	6.69968e-05	0	0.000337017	0.000162004	1.69998e-05
	Fungi|Ascomycota|Dothideomycetes|unidentified|unidentified|unidentified	0	0	0	0	0	0	0	0	0	0	0	0	0	0	0	0	0	0	0	0	0	0	0	0	0	0	0.000365989	0	0	0	0	0
	Fungi|Ascomycota|Eurotiomycetes|Chaetothyriales|Chaetothyriaceae|Cyphellophora	1.59993e-05	5.00004e-05	0.000209013	1.69995e-05	0.000101995	0	0	0.000148993	0.000337027	0.000176016	0.00184798	0.000229011	8.30007e-05	0.000173992	0.000300003	1.59995e-05	1.60008e-05	0	0	3.20014e-05	6.60028e-05	0	6.60091e-05	0	0	4.69981e-05	0.00033199	0	0	3.20016e-05	0	8.39989e-05
	Fungi|Ascomycota|Eurotiomycetes|Chaetothyriales|Herpotrichiellaceae|Cladophialophora	0.00269989	0.00141701	0.000901055	0.00109496	0.00100295	0.000626059	0.00243919	0.00147293	0.00134711	0.000401036	1.99998e-05	0.000753035	0.00230302	0.00260588	0.00150401	0.000409987	0	0	0.000131994	0	0	0	0.000511071	1.59992e-05	0	0	0	0.000503976	3.1999e-05	0	0	0
	Fungi|Ascomycota|Eurotiomycetes|Chaetothyriales|Herpotrichiellaceae|Exophiala	0	0	0	0	6.79969e-05	0	0	0	0.000144011	0	0	0	0	0	0	0	0	0	0	0	0	0	0	0	0	0	0	0	0	0	0	0
	Fungi|Ascomycota|Eurotiomycetes|Chaetothyriales|Incertae_sedis|Strelitziana	0.000257989	9.90007e-05	0.00065904	0.000165995	0.00479278	3.2003e-05	0.000231018	0.000462978	0.000544043	0.00141113	0.000121999	0.000147007	0.000301002	0.000126994	0.000458004	0.000283991	0.000542026	0.00129998	0.000363984	0.000483022	0.000279012	0.000167003	0.000198027	0.000604972	0.00372491	0.00178493	0.00276091	0.000755964	0.00246792	0.00115806	0.00894321	0.00158698
	Fungi|Ascomycota|Eurotiomycetes|Eurotiales|Trichocomaceae|Aspergillus	0.000630973	0.000435003	0.00138308	0.000861972	0.000934957	0.000510048	0.000945072	0.000909957	0.000721057	0.000786071	0.00406096	0.00121106	0.000434003	0.00115295	0.00117101	0.000550983	0.000131006	9.59985e-05	0.000181992	0.000773035	0.000280012	0.00051801	0.000445061	0.000191991	0.00209595	0.0023479	0.00167995	0.00105695	0.000413987	0.000514026	0.00188204	0.000859989
	Fungi|Ascomycota|Eurotiomycetes|Eurotiales|Trichocomaceae|Paecilomyces	0	0	0	0	0	0	0	0	0	0	0	0	0	0	0	0	0	0	0	0	0	0	0	1.59992e-05	0.000132997	0	0	0	0	0	0	0.000708991
	Fungi|Ascomycota|Eurotiomycetes|Eurotiales|Trichocomaceae|Penicillium	0.000663972	0.000501004	0.000788048	0.000746976	0.00120694	0.000230022	0.000483037	0.000232989	0.000288023	9.60086e-05	0.000141999	0.000131006	1.70001e-05	9.49957e-05	0.000601005	0.00260192	0.000657032	0.00061899	0.000347984	0.00175408	0.00194108	0.000267005	0.0409376	0.000333984	0.00369291	0.00472681	0.00588882	0.00490376	0.0030909	0.00358618	0.00306807	0.00359295
	Fungi|Ascomycota|Incertae_sedis|Incertae_sedis|Incertae_sedis|Scolecobasidium	0	0	0	0	0	0	0	0	0	0	0	0	0.000134001	0	0	0	0	0	0	0	0	0	0.000198027	0	6.69983e-05	0	0	0.000184991	1.59995e-05	0.000113006	0	0
	Fungi|Ascomycota|Leotiomycetes|Helotiales|Dermateaceae|Neofabraea	0	0	0	0	0	0	0	0	0	0	0	0	0	0	0	0	0	0.000205997	0	0	0	0	0	0	0	0	0	0	0	0	8.10019e-05	0
	Fungi|Ascomycota|Leotiomycetes|Helotiales|unidentified|unidentified	0	0	0	0	0	0	0	0	0.000769061	0.000866078	0.00103599	0.000262012	0.000918007	0.00522776	0.00683906	0.000519984	0.00647431	0.00255296	0.00241689	0.00199609	0.0493851	0.00231004	0.00816813	0.00477078	0.000348991	9.39961e-05	0.000182994	0.000167992	0.000493985	0.00221911	0.000179004	0.000421995
	Fungi|Ascomycota|Leotiomycetes|unidentified|unidentified|unidentified	0.000128995	8.30006e-05	8.00049e-05	0.000214993	0.000254988	3.30031e-05	0.000147011	6.59969e-05	0	0.00011201	0.000425996	0	0.000167001	0.000204991	0.000127001	0	0.000279013	0	0	0.000161007	0.000510022	0.000150003	0.000742102	0.000158993	0.000431989	0.000500979	4.99985e-05	0.00119194	0.000843974	0.000868044	0.000179004	0.000100999
	Fungi|Ascomycota|Orbiliomycetes|Orbiliales|Orbiliaceae|Arthrobotrys	0	0.000150001	1.6001e-05	8.29973e-05	0.000152993	0.000132013	0.00040003	9.89953e-05	0.000273022	0	0.000121999	9.80045e-05	0	0	0	0	0	7.89987e-05	9.89955e-05	0.000531024	0.000658028	0.000385007	6.60091e-05	0.000142993	0	0	0	0	0	0	0.000308007	0
	Fungi|Ascomycota|Orbiliomycetes|Orbiliales|Orbiliaceae|Dactylellina	0	0	0	0.000132996	0	0	0	0	0	0	0.000101999	0	8.30007e-05	0.000346984	0	0	0	0	8.29963e-05	0	0	0	0	0.000126994	0	0	0	0	0	0	0	0.000100999
	Fungi|Ascomycota|Orbiliomycetes|Orbiliales|Orbiliaceae|Drechslerella	0.000225991	6.70005e-05	0.000419026	0.000231993	0.000322985	4.90047e-05	4.20032e-05	0.000115995	0	0	0	0	0	0	0	1.59995e-05	0	0	0	0	0	0	0	0	0	0	0	0	0	0	0	0
	Fungi|Ascomycota|Orbiliomycetes|Orbiliales|Orbiliaceae|Monacrosporium	0	0.000467003	0.00032102	0.000347989	0.000186991	9.90094e-05	0	6.59969e-05	0.000240019	0	0.000344997	0	0	0.000489978	0	0	9.90048e-05	0.000380994	6.5997e-05	0	0.000148006	6.70013e-05	0	0.000126994	0.000298993	6.29974e-05	6.69979e-05	0.000368982	0.000429987	0.00057903	0	0.000117998
	Fungi|Ascomycota|Saccharomycetes|Saccharomycetales|Incertae_sedis|Candida	0	0.000167001	0	0	0	0	0	0	3.20025e-05	0	0	0	0	0	0	0	0	0	0	0	0	0	0	0	0	0	0	0	7.99975e-05	0	6.50015e-05	0
	Fungi|Ascomycota|Sordariomycetes|Chaetosphaeriales|Chaetosphaeriaceae|Chaetosphaeria	0.000371984	8.30006e-05	4.80029e-05	0.000595981	0.000288987	8.20078e-05	0.00012601	0	0	0.00011201	0	1.60007e-05	0.000167001	0.000125994	0	0	0	0	0	4.80022e-05	0.000132006	3.30006e-05	0	0	0	0	0	0	0	0	0	0
	Fungi|Ascomycota|Sordariomycetes|Chaetosphaeriales|Chaetosphaeriaceae|unidentified	4.7998e-05	3.30002e-05	0.00016101	0	0.000118995	1.60015e-05	4.20032e-05	4.99977e-05	0	0	6.09995e-05	0	0.000167001	0.000283987	0.000443004	0	0	0	0	0	0	0	0	0	0	0	0	0	0	0	0	0
	Fungi|Ascomycota|Sordariomycetes|Coniochaetales|Coniochaetaceae|Lecythophora	0	0	0	0	0	0	0	0	0	0	0	0	0	0.000141994	0	0	0	0	1.69992e-05	0.000306014	0	0	0	0	0.000132997	0	6.69979e-05	1.69992e-05	0	0	8.10019e-05	0
	Fungi|Ascomycota|Sordariomycetes|Diaporthales|Valsaceae|Phomopsis	0	0	1.6001e-05	0	0	0	6.30048e-05	0	0	0	0	0	0	0	0	0	0	0	0	0	0	0	0	0	0.000249994	0	0	3.39984e-05	0	0	0	0
	Fungi|Ascomycota|Sordariomycetes|Hypocreales|Bionectriaceae|Bionectria	0.000775967	0.000117001	4.80029e-05	0.000181994	0.00044198	1.60015e-05	0.000147011	0.00062897	1.60013e-05	1.60014e-05	1.99998e-05	8.20038e-05	0.000217002	0.000757966	0.000111001	0.000157995	0.000131006	0	0.000115995	9.70044e-05	0.000329014	0.000468009	0.00057708	0.000174992	0.000482988	0.000375985	4.99985e-05	8.3996e-05	0.000620981	0.00019301	0.000227005	0.000438994
	Fungi|Ascomycota|Sordariomycetes|Hypocreales|Clavicipitaceae|Cordyceps	4.89979e-05	8.30006e-05	0.000145009	1.69995e-05	0	0.000115011	0	0	0.000160013	0	0	0.000115005	0	0	0	0	0	0	0	0	0	0	0	0	0	0	0	0	9.5997e-05	0	0	0
	Fungi|Ascomycota|Sordariomycetes|Hypocreales|Clavicipitaceae|Elaphocordyceps	0.000161993	5.00004e-05	9.60059e-05	0.000247992	0.000237989	0	6.30048e-05	0	0.00141111	0.000289026	0.000446996	0	0	0.000283987	0.000348003	1.59995e-05	0	3.19995e-05	3.29985e-05	0	0	0	0	0	0	0	0	0	0	0.000289015	0	0
	Fungi|Ascomycota|Sordariomycetes|Hypocreales|Clavicipitaceae|Metarhizium	0.000177993	0	0	0	0.000101995	0	0.000168013	0.000231989	0	1.60014e-05	0	0	3.30003e-05	0	0	0	6.60032e-05	0	0	0	3.30014e-05	6.70013e-05	9.90137e-05	3.19985e-05	0	3.09987e-05	6.69979e-05	0	0	0	0.000308007	0
	Fungi|Ascomycota|Sordariomycetes|Hypocreales|Clavicipitaceae|Pochonia	6.49973e-05	0	4.80029e-05	3.29989e-05	5.09977e-05	0	0.000189014	0.000280987	0	4.80043e-05	0.000710994	0	1.70001e-05	0.000362984	9.50009e-05	9.49971e-05	0	0	0	0	0	0	0	0	0.000332992	0.000218991	4.99985e-05	4.99976e-05	0.000222993	8.00041e-05	0.000130003	0.00145098
	Fungi|Ascomycota|Sordariomycetes|Hypocreales|Clavicipitaceae|Villosiclava	0	0	0.00016101	0	0	1.60015e-05	0	0.000131994	0	0	0.000101999	0	0	0	0	0	1.60008e-05	0	0	8.00036e-05	0.000296013	0	0.000198027	0	0.000298993	9.39961e-05	4.99985e-05	0	0	0.000177009	0.000146003	0.000134998
	Fungi|Ascomycota|Sordariomycetes|Hypocreales|Hypocreaceae|Gliocephalotrichum	0	0	0	0	0	0	0	0	0.000289023	0.00011201	1.99998e-05	0.000115005	1.70001e-05	0.00022099	0.00109201	0.00033099	0	0	0	0	0	0	0	0	0	0	0	0	0	0	0	0
	Fungi|Ascomycota|Sordariomycetes|Hypocreales|Hypocreaceae|Hypocrea	0.000161993	0.000117001	0.000434026	0.000148995	0.000152993	0.000181017	0.000336026	0.000661969	0	3.20029e-05	0	3.30015e-05	3.30003e-05	7.89964e-05	9.50009e-05	7.89976e-05	0	0.000808987	6.5997e-05	0.000258012	0.000115005	0	0	0	8.29979e-05	3.09987e-05	0	3.39984e-05	0	0	0	0
	Fungi|Ascomycota|Sordariomycetes|Hypocreales|Hypocreaceae|Trichoderma	4.89979e-05	0	0	1.69995e-05	0	0	0	0	0	0	0.000283997	0	3.30003e-05	0.000204991	0	0	0	0	0	0	0	0	0	0	0	0	0	0	0	0	0	0
	Fungi|Ascomycota|Sordariomycetes|Hypocreales|Incertae_sedis|Myrothecium	0	0	0	0	0	0	0.000105008	0	0	0	0.000161999	0.000131006	1.70001e-05	0.00066397	1.60001e-05	0	1.60008e-05	0.00141098	1.69992e-05	0	0	0	0	0	1.69996e-05	0	0.000398988	0	0.000222993	0	0	0
	Fungi|Ascomycota|Sordariomycetes|Hypocreales|Nectriaceae|Calonectria	0	0	1.6001e-05	0	0	0	0	0	9.60076e-05	0.000288026	0.000202998	0	3.30003e-05	0	0	0.000109997	3.30016e-05	0	0	0	0	0	0	0.000142993	0	0	0	0	0	0	0	0
	Fungi|Ascomycota|Sordariomycetes|Hypocreales|Nectriaceae|Fusarium	0	0	0.000145009	0.000165995	1.69992e-05	0	0	0	0.000497039	0.000257023	0.000588995	4.90023e-05	0.000601005	0.000204991	0	9.49971e-05	0.000131006	0.000300995	0.000164993	1.60007e-05	0.000181008	0.000368007	1.60022e-05	0.00022299	0.000931977	0.000359985	0.000598981	0.00142793	0.00063798	0.00633632	0.00214205	0.00252997
	Fungi|Ascomycota|Sordariomycetes|Hypocreales|Nectriaceae|Nectria	0	0	0	0	0	0	0	0	0	0	0	0	0	0.000331985	0	0	0	0	0	0	0	0	0	0	0	0	0	0	0	0	0	0
	Fungi|Ascomycota|Sordariomycetes|Hypocreales|Nectriaceae|Neonectria	0	0	0	0	0	0	0	0	0	8.00072e-05	0.000101999	0	0	0.000283987	0	0	0	0	0	0	0	0	0	0	0	0	0	0	0	0	0	0
	Fungi|Ascomycota|Sordariomycetes|Hypocreales|Ophiocordycipitaceae|Hirsutella	0	0	0	0	8.49961e-05	0	0	0	9.60076e-05	0	0	0	0	0	0	0	0	0	4.99978e-05	4.80022e-05	0.000132006	1.70003e-05	0	0	0.000448989	0	0.000115996	0.000570973	0.000270992	0.000241012	6.50015e-05	0.000336996
	Fungi|Ascomycota|Sordariomycetes|Hypocreales|unidentified|unidentified	0.00394383	0.00216802	0.00276717	0.00442686	0.00378983	0.00266725	0.00290222	0.00762864	0.00304624	0.00400936	0.00282297	0.00173408	0.00115201	0.00208491	0.00115601	0.00119896	0.000608029	0.000158997	0.000595973	0.000918041	0.000839036	0.00128902	0.000825114	0.00160592	0.00259494	0.000406983	0.00201294	0.0041648	0.00160895	0.00496925	0.00297007	0.00554993
	Fungi|Ascomycota|Sordariomycetes|Incertae_sedis|Apiosporaceae|Arthrinium	0	0	0	0	0	0	0	0	0	0	0	0	0	0	0	0	0	6.2999e-05	0	0	0	0	0	0	3.29992e-05	0	1.69995e-05	0	0	0	0	0.000117998
	Fungi|Ascomycota|Sordariomycetes|Incertae_sedis|Glomerellaceae|Glomerella	0.000613974	0.000133001	0.000467028	0.000331989	0.000203991	3.30031e-05	0.000336026	6.59969e-05	0.000658052	0.000417038	0.000202998	0.000474022	0.000701006	0.000268988	0.000412004	0.00096197	0.000394019	0.00128498	1.69992e-05	0.000773035	0.00148006	0.000167003	0.000198027	0.000269987	0.000648984	0.00122095	0.000531984	0.00115894	9.5997e-05	0.000434022	0.00188304	0.000370995
	Fungi|Ascomycota|Sordariomycetes|Incertae_sedis|Plectosphaerellaceae|Plectosphaerella	4.89979e-05	0	0	3.29989e-05	8.49961e-05	8.20078e-05	4.20032e-05	0	8.00063e-05	3.20029e-05	0	0	0	0	0	3.1999e-05	0	0.00063399	0	4.80022e-05	4.90021e-05	0	3.20044e-05	0	0	0	6.69979e-05	0	4.79985e-05	0	0	0
	Fungi|Ascomycota|Sordariomycetes|Incertae_sedis|Plectosphaerellaceae|Verticillium	0.000549977	0.000283002	0.00194712	0.00295091	5.09977e-05	3.30031e-05	0.000378029	0.000148993	0.00025602	1.60014e-05	0.00123899	3.30015e-05	0.000234002	0.000504977	0.000602005	0	0.00179009	0.0133358	0.000264988	0.00178708	0.00130006	0.000670013	0.00184826	0.00133594	0.00116397	0.00169093	0.0117606	0.00062197	0.00194294	0.00138307	0.00322907	0.0117918
	Fungi|Ascomycota|Sordariomycetes|Microascales|Microascaceae|Pseudallescheria	0	0	0	0	0	0	0	0	0	0	0	0	0	0.000110995	3.20003e-05	0	0	0.000110998	0	0	3.30014e-05	8.40016e-05	0	4.79977e-05	3.39992e-05	0	0	0	9.5997e-05	0.000242012	3.20007e-05	3.39996e-05
	Fungi|Ascomycota|Sordariomycetes|Ophiostomatales|Ophiostomataceae|Sporothrix	0	1.70001e-05	0	0	3.39984e-05	0	0	1.69992e-05	0	0	0	0	0	0	0	0	0	0	0	0	0.000164007	0	0	0	0	0	0	0	0	0	0	0
	Fungi|Ascomycota|Sordariomycetes|Phyllachorales|Phyllachoraceae|Colletotrichum	8.09966e-05	0.000117001	0	0	8.49961e-05	0	2.10016e-05	0	0	0	0	0	3.30003e-05	0	0	0	0	0	0	0	0	0	0	0	0	0	0	0	0	0	0.000325007	0
	Fungi|Ascomycota|Sordariomycetes|Sordariales|Lasiosphaeriaceae|Zopfiella	0	0	0	0	0	1.60015e-05	0	0	0.000224018	0	0	0	0	0	0	0	0	0	0	0	0	0	0	0	0	0	0	0	0	0	0	0
	Fungi|Ascomycota|Sordariomycetes|Xylariales|Amphisphaeriaceae|Pestalotiopsis	0.000403983	3.30002e-05	9.70059e-05	0.000646979	0.000628971	0.000428041	0.00168213	0.000793963	0.00160313	0.0010581	0.00199098	0.00178408	0.00183601	0.00175392	0.000902008	4.69985e-05	0.00062503	0.00126898	0.000760966	0.00209209	0.0022541	0.00351507	0.00377852	0.00370483	0.00118097	0.000265989	0.000549983	0.000234989	0.00122596	0.000836043	0.000666015	0.00124698
	Fungi|Ascomycota|Sordariomycetes|Xylariales|Xylariaceae|Xylaria	0	0	0	0	0	0	0	0	0	0	0	0	0	0	0	0	1.60008e-05	0	0	0	0	0	0	1.59992e-05	4.99988e-05	0	0	0	0	0	4.90011e-05	0.000168998
	Fungi|Ascomycota|Sordariomycetes|unidentified|unidentified|unidentified	1.59993e-05	3.30002e-05	0.000113007	6.59979e-05	0.000237989	4.90047e-05	0	0	0.00012801	1.60014e-05	0.000161999	4.90023e-05	0	0	1.60001e-05	0	0	0	0	1.60007e-05	0	0.000134003	4.90068e-05	6.3997e-05	1.69996e-05	1.59993e-05	0	0	0	0	1.60004e-05	0
	Fungi|Ascomycota|unidentified|unidentified|unidentified|unidentified	0.0285678	0.0200601	0.0219483	0.0260142	0.0324795	0.0264205	0.0329545	0.0280487	0.0268861	0.0194538	0.0204318	0.021345	0.0144871	0.0124314	0.00896008	0.0130596	0.000492024	0.00126998	0.000181992	8.00036e-05	0.00143106	0.00195904	0.00133618	0.00162292	0.000315992	0.000171993	0.000266992	0.000503976	0.00095597	0.00133507	0.00201205	0.000911988
	Fungi|Basidiomycota|Agaricomycetes|Agaricales|Agaricaceae|Leucoagaricus	0.0024739	0.000567004	0.0016251	0.000646979	0.000152993	0.00126812	0.000736056	0.000297986	0.00012801	6.40058e-05	0.000263998	0.000753035	0	0	0	3.1999e-05	0.000312015	0.000237996	0	4.80022e-05	0	0	0	0	0.000182995	9.39961e-05	8.29974e-05	0	0.000939971	6.40033e-05	0.000227005	0
	Fungi|Basidiomycota|Agaricomycetes|Agaricales|Agaricaceae|unidentified	0.00501179	0.00892206	0.0049563	0.0168785	0.00134294	0.00357434	0.00515239	0.00512976	0	0	4.09996e-05	0	1.70001e-05	3.19986e-05	0	0	0	0.00306095	0.000115995	0	0.00332314	0.000251005	0.000445061	0.000667969	0.0742051	0.0211121	0.0246682	0.0191761	0.0114066	0.0097135	0.000568013	0.000961987
	Fungi|Basidiomycota|Agaricomycetes|Agaricales|Cortinariaceae|Gymnopilus	0.00100196	0.00148401	0.00418326	0.00248692	0.00178492	0.000626059	0.00189314	0.00140693	6.40051e-05	1.60014e-05	0	0	0	0	0	0	4.90024e-05	0.000300995	0	0.000499022	0.000197008	0.000100002	1.60022e-05	0.000302986	0.00219595	0.000125995	0.000548983	0	0.00154495	0.000708036	8.10019e-05	0.00112999
	Fungi|Basidiomycota|Agaricomycetes|Agaricales|Entolomataceae|Entoloma	0	0	0.000129008	0	0	0	0	0	0	0	0	0	0	0	0.000364003	1.59995e-05	0	0	0	0	0	0	0	0	0	0	0	0	0	0	0	0
	Fungi|Basidiomycota|Agaricomycetes|Agaricales|Lyophyllaceae|Termitomyces	0	0	0.000113007	0	0	0	0	0	0.00038503	4.80043e-05	0	4.90023e-05	0	0	0	0.000251992	0	0	0	0	0	0	0	0	0	0	0	0	0	0	0	0
	Fungi|Basidiomycota|Agaricomycetes|Agaricales|Marasmiaceae|Clitocybula	0.00179492	0.000767005	0.00423226	0.0152045	0.00673069	0.00639061	0.00757058	0.00544374	6.40051e-05	0	0	0	8.30007e-05	0.000236989	0.000301003	0	0	7.89987e-05	9.89955e-05	3.20014e-05	0	0	0	0	0.000432989	0.000453981	0.000149995	0	3.1999e-05	0	3.20007e-05	0
	Fungi|Basidiomycota|Agaricomycetes|Agaricales|Marasmiaceae|Marasmius	0.00071197	0.000283002	0.000306019	0.000198994	0.000271987	0.000560053	0.00185014	0.000181991	0.00227718	0.0022132	0.000385997	0.00042502	0.00754406	0.000362984	0.00129801	7.89976e-05	0	0	0	0	0	0	0	0	0	0	0	0	0	0	0	0
	Fungi|Basidiomycota|Agaricomycetes|Agaricales|Marasmiaceae|Tetrapyrgos	0	0	0	0	0	0	0	0	0.000529042	0.000802072	0.000222998	3.30015e-05	0.000250002	0.000157993	0.000174002	0.000125996	0	0	0	0	0	0	0	0	0	0	0	0	0	0	0	0
	Fungi|Basidiomycota|Agaricomycetes|Agaricales|Mycenaceae|Mycena	0	0	0	0	0	1.60015e-05	2.10016e-05	0.000115995	0	0	0	0.000524024	0.000401003	0	3.20003e-05	0	0	0	0	0	0	0	0	0	0	0	0	0	0	0	0	0
	Fungi|Basidiomycota|Agaricomycetes|Agaricales|Nidulariaceae|Cyathus	0.00323386	0.0154921	0.016365	0.00555482	0.0122204	0.00159815	0.00382729	0.00168792	0	0	0	0	0	0	0	0	0	0	0	0.000241011	0.000115005	1.70003e-05	0	0.000365983	0	4.69981e-05	0	0	0	0	9.70022e-05	0
	Fungi|Basidiomycota|Agaricomycetes|Agaricales|Pleurotaceae|Nematoctonus	0	1.70001e-05	0.000338021	0.000182994	0	0	0	0	0	0	0	0	0.000117001	0	0.000269002	0	0	0	0	0	0	0	0	0	0	0	0	0	0	0	0	0
	Fungi|Basidiomycota|Agaricomycetes|Agaricales|Psathyrellaceae|Coprinopsis	0	0	0	0	0	0	0	0	0	0	0	0	0	0	4.70004e-05	0	0	0	0	0	0	0	0.000396055	0	0	0	0	0	0	0	0	0
	Fungi|Basidiomycota|Agaricomycetes|Agaricales|Schizophyllaceae|Schizophyllum	0	0	0.000129008	0	0.000118995	0	0	0	0	3.20029e-05	0	0	0	0	0	0	0	0.000522992	0	0	9.90043e-05	1.70003e-05	0	0	0	0	0	0	0	9.60049e-05	0	0
	Fungi|Basidiomycota|Agaricomycetes|Agaricales|Tricholomataceae|Lepista	0.00223091	0.216871	0.0282567	0.00364788	0.00263488	0.00248724	0.00216616	0.0021019	0	0	0	0	0	0	0	0	0	0	0	0	0	1.70003e-05	0	0	0.00078198	1.59993e-05	8.29974e-05	0	6.3998e-05	0.000209011	0	0
	Fungi|Basidiomycota|Agaricomycetes|Agaricales|Tricholomataceae|unidentified	0.000339986	0.00880506	0.000949058	0.00827374	0.000577973	0.00084008	0.00193515	0.000446979	0	0	0	0.000458021	0.000350003	0.000173992	0.000190002	0	0	0	0	0	0	0	0	0	0	0	0	0	0	0	0	0
	Fungi|Basidiomycota|Agaricomycetes|Agaricales|unidentified|unidentified	0	0	0	0	0	0	0	0	0	0	0	0	0	0	0	0	0.00042702	0.00133198	3.29985e-05	9.70044e-05	0	0	0	3.19985e-05	0.00182995	0.00024999	0.00523984	0.00366082	0.00624481	0.00284615	0.0179184	0.00882289
	Fungi|Basidiomycota|Agaricomycetes|Boletales|Sclerodermataceae|Pisolithus	0	0	0	0	0	0	0	0	0	0	0	0	0	0	0	0	3.30016e-05	0	0	0	0	0	0	0	0	0	0	0	0	0	0.000471011	0
	Fungi|Basidiomycota|Agaricomycetes|Cantharellales|Ceratobasidiaceae|Ceratobasidium	0	0	0	0	0	0	0	0	0	0	0	0	0	0	0	0	0	0	0	0.000241011	0	0	0	0	0	0	0	0	0	0	0	0
	Fungi|Basidiomycota|Agaricomycetes|Cantharellales|Ceratobasidiaceae|unidentified	0	0	0	0	0	0	0	0	0	0	0	0	0	0	0	0	0	0	0	0	0	0	0	0	0	0	0	0	0	0	0	0.000286996
	Fungi|Basidiomycota|Agaricomycetes|Corticiales|Corticiaceae|Rhizoctonia	0.00150394	0.00785405	0.00317019	0.00111096	0.0100285	0.00181217	0.0013671	0.00084396	0.00264621	0.000304027	0.00515895	0.0257482	0.00393803	0.00409082	0.00231202	0.00143496	0.00354917	0.0122108	0.000380983	0.0202349	0.00148006	0.00567611	0.00831615	0.00943156	0.000298993	1.59993e-05	0.000115996	0.000637969	0.0031059	0.000917047	0.0139093	0.00558393
	Fungi|Basidiomycota|Agaricomycetes|Corticiales|Corticiaceae|Waitea	0	0	0	0.000115996	0	0	0	0	0	0	0	0	8.30007e-05	0	0	0	0	0	0	0	0	0	0	0	0	0	0	0	0	0	0	0
	Fungi|Basidiomycota|Agaricomycetes|Corticiales|Corticiaceae|unidentified	0	0	0	0	0	0	0	0	0	0	0	0	0	0	0	0.000172995	0	0	0	0	0	0	0	0	0	0	0	0	7.99975e-05	0	0	0
	Fungi|Basidiomycota|Agaricomycetes|Hymenochaetales|Hymenochaetaceae|Fuscoporia	0	0	0	0	0	0	0	0	0	0	0.000263998	0.000131006	0	0	7.90007e-05	0	0	0	0	0	0	0	0	0	0	0	0	0	0	0	0	0
	Fungi|Basidiomycota|Agaricomycetes|Polyporales|Fomitopsidaceae|Fomitopsis	0	0	4.80029e-05	0	0	0	0.000147011	0	6.40051e-05	0	0.000243998	0.000622029	0.000184001	0	0.000253002	3.1999e-05	0	0	0	0	0	0	0	0	0	0	0	0	0	0	0	0
	Fungi|Basidiomycota|Agaricomycetes|Polyporales|Ganodermataceae|Ganoderma	0.000419982	0.000317002	0.000628038	0.000911971	0.00108795	0.000461044	0.000694053	0.000694967	0.000481038	0.000401036	0.000344997	0.000671031	0.000401003	0.000741967	0.000126001	9.49971e-05	0	1.59997e-05	0	0	0	0	0	0.000190991	0.000199995	0	0.000132996	0.000133994	0.000190994	0	4.90011e-05	0
	Fungi|Basidiomycota|Agaricomycetes|Polyporales|Hapalopilaceae|Bjerkandera	0	0	0	1.69995e-05	0	0	0	0	0	0	0	0	0.000117001	0	7.90007e-05	0.000109997	0	0	0	0	0	0	0	3.19985e-05	0	0	0	0	0	0	0	0
	Fungi|Basidiomycota|Agaricomycetes|Polyporales|Polyporaceae|Nigroporus	0	0	0	0	0	0	0	0	0.000144011	1.60014e-05	0	0	0	3.19986e-05	3.20003e-05	0	0	0	0	0	0	0	0	0	0	0	0	0	0	0	0	0
	Fungi|Basidiomycota|Agaricomycetes|Polyporales|Polyporaceae|Polyporus	0	0	0	0	0	0	0	0	0	0	0	0	0	0	0	0	0	0	0	0	0	0	0	0	0	0	0	0	0	0.00057903	0	0.000589992
	Fungi|Basidiomycota|Agaricomycetes|Thelephorales|Thelephoraceae|unidentified	0	0	0	0	0	0	0	0	0.000321025	0	0	0	0	0	0	0	0	0	0	0	0	0	0	0	0	0	0	0	0	0	0	0
	Fungi|Basidiomycota|Cystobasidiomycetes|Cystobasidiales|Cystobasidiaceae|Occultifur	0	0	0	0	0	0	0	0	0	0	0	0	0	0	0	0	0	0	0	0	0	0.000703013	0	0	0	0	0	0	0	0	0	0
	Fungi|Basidiomycota|Microbotryomycetes|Leucosporidiales|unidentified|unidentified	8.09966e-05	0	1.6001e-05	0.000148995	0.000611972	0	0	3.29984e-05	0	0.000160014	0	0	0	0	0	3.1999e-05	0	0	0	0	0	0	0	0	0	0	0	0	0	0	0	0
	Fungi|Basidiomycota|Tremellomycetes|Filobasidiales|Filobasidiaceae|Cryptococcus	0	0	0	0	8.49961e-05	1.60015e-05	0	0	0	0.000128012	0	0	0.000517004	4.69979e-05	9.50009e-05	0	0.000115006	0.000506992	9.89955e-05	0.00043502	0.000346015	0.000268005	0.000742102	0.000317985	3.29992e-05	0.000125995	4.99985e-05	8.3996e-05	3.1999e-05	0.000273014	1.60004e-05	0.000809989
	Fungi|Basidiomycota|Tremellomycetes|Tremellales|Tremellaceae|Bulleribasidium	4.7998e-05	0	4.80029e-05	0	3.39984e-05	0	0	1.69992e-05	3.20025e-05	4.80043e-05	0	1.60007e-05	0	0.000173992	0	0.000125996	0	0	0	0.000193009	8.20035e-05	0.000134003	0	0.000126994	0	1.59993e-05	0	0	0	0	3.20007e-05	0
	Fungi|Basidiomycota|Ustilaginomycetes|Ustilaginales|Ustilaginaceae|Pseudozyma	0	0	0	0	0	0	0	0	0	0	0	0	0	0	0	0	0	0	0	0	0	0	0	0	0	0	9.99969e-05	0	0	0	0.000292007	0
	Fungi|Basidiomycota|unidentified|unidentified|unidentified|unidentified	0.0144384	0.0105551	0.0220613	0.0144595	0.022095	0.0935589	0.0231968	0.02186	0.00262821	0.00752068	0.00978891	0.00602328	0.0288892	0.0170242	0.0655096	0.00389588	0.062606	0.00279196	0.021797	0.0571966	0.0342335	0.00624412	0.0927338	0.00291186	0.0735562	0.272957	0.196864	0.206606	0.117009	0.102858	0.263497	0.131647
	Fungi|Chytridiomycota|unidentified|unidentified|unidentified|unidentified	0	0	0	0	0	0	0	0	0	0	0	0	0	0	0.0336883	0	0	0	0	0	0	0	0	0	0	0	0	0	0	0	0	0
	Fungi|Glomeromycota|Glomeromycetes|Diversisporales|Acaulosporaceae|Acaulospora	1.59993e-05	0	0	1.69995e-05	1.69992e-05	1.60015e-05	0	0	0.000176014	9.60086e-05	0.000182998	6.5003e-05	0.000867007	0.000378983	0.000459004	0.000110997	0	0	3.29985e-05	6.40029e-05	0	0	4.90068e-05	6.3997e-05	1.69996e-05	0.000344986	0.000116996	0.000167992	0.000366989	9.60049e-05	0.000113003	3.39996e-05
	Fungi|Glomeromycota|Glomeromycetes|Diversisporales|Gigasporaceae|Gigaspora	3.19987e-05	3.40002e-05	0	8.39973e-05	0	0	0	1.69992e-05	4.80038e-05	0.000176016	5.99995e-05	4.90023e-05	0.000201002	0.000158993	6.30006e-05	0.000174995	0.000262013	0.000159997	3.39985e-05	0.000193009	6.50028e-05	0.000149003	0.000180025	0.000302986	0.000349991	0.000360985	0.00033299	0.000151993	9.5997e-05	0.000128007	0.000146003	6.79991e-05
	Fungi|Glomeromycota|Glomeromycetes|Glomerales|Glomeraceae|Rhizophagus	0	0	0	0	0	1.60015e-05	0	0	0	0	0	0	0	0	0	0	6.60032e-05	0	6.6997e-05	0.000161007	0	0	9.90137e-05	9.59955e-05	0.000365991	0.000219991	0.000399988	0.000571973	0.000987969	0.000997051	0.00115403	0.00131698
	Fungi|Glomeromycota|Glomeromycetes|Glomerales|Glomeraceae|unidentified	1.59993e-05	0	4.80029e-05	5.09984e-05	1.69992e-05	4.90047e-05	0	0	0.000288023	0.000240022	0.000528995	0.000589027	0.00205402	0.00138994	0.00117101	0.000488985	0.000295014	0.000158997	6.5997e-05	0.000579026	8.20035e-05	1.70003e-05	0.000329045	0.000111995	0.00136297	0.000282988	0.000881973	0.00186491	0.00245392	0.0018961	0.00201405	0.00286696
	Fungi|Glomeromycota|unidentified|unidentified|unidentified|unidentified	0	0	0	0	0	0	0	0	0	0	0	0	0	0	0	0	0	0	0	0	0	0	0	0.000158993	0	0	0	0	0	0	0	0
	Fungi|Incertae_sedis|Incertae_sedis|Incertae_sedis|Incertae_sedis|Stromatonectria	0	0	0	0.000380988	3.39984e-05	6.60063e-05	6.30048e-05	1.69992e-05	0.000433034	0.000128012	0.000101999	0.000114005	0.000134001	9.49957e-05	0	0	0	0	0	0	0	0	0	0	0	0	0	0	0	0	0	0
	Fungi|Zygomycota|Incertae_sedis|Kickxellales|Kickxellaceae|Linderina	0	0	0	3.29989e-05	0	0	0	3.29984e-05	0.000208016	0	0.00101499	0.000605028	0	0.000204991	0	0.000267992	4.90024e-05	0.000142998	0	0.00045102	3.30014e-05	3.30006e-05	0	6.3997e-05	0	0	0	0	0	0	0	0
	Fungi|Zygomycota|Incertae_sedis|Kickxellales|Kickxellaceae|Ramicandelaber	0	0	0	0	0	0	0	0	0	0	0	0	3.30003e-05	0.000173992	0	0	0	0	0	0	0	0	0	0	0	0	0	0	0	0	0	0
	Fungi|Zygomycota|Incertae_sedis|Mortierellales|Mortierellaceae|unidentified	0.000274988	0.000183001	0.000129008	0.000198994	0.00044198	9.90094e-05	8.40064e-05	6.59969e-05	0	0.000128012	0.000202998	0.000147007	0	0	0	0.000109997	0	0	0	0	0	0	0	7.99962e-05	9.99975e-05	0	1.69995e-05	0.000117994	1.59995e-05	0	8.10019e-05	0
	Fungi|unidentified|unidentified|unidentified|unidentified|unidentified	0.246334	0.144779	0.210478	0.227898	0.236343	0.205406	0.251717	0.195609	0.211601	0.204508	0.339817	0.285648	0.289638	0.310035	0.287188	0.188597	0.351568	0.27969	0.179783	0.346471	0.374007	0.338991	0.35944	0.335355	0.310813	0.39319	0.398908	0.411192	0.387882	0.309443	0.27912	0.343645

## Sheet: Sheet3
	aerobic_ammonia_oxidation	nitrification	nitrogen_fixation	cellulolysis	fermentation	aerobic_chemoheterotrophy	human_pathogens_all	animal_parasites_or_symbionts	aromatic_compound_degradation	iron_respiration	nitrate_respiration	nitrate_reduction	nitrogen_respiration	chloroplasts	cyanobacteria	oxygenic_photoautotrophy	photoautotrophy	phototrophy	ureolysis	chemoheterotrophy
g__Nitrososphaeraceae	7.80954e-06	7.80954e-06	1	1	1	1	1	1	1	0.00355649	1	1	1	0.378549	1	1	1	1	1	1
d__Bacteria|__	1	1	1	1	1	1	1	1	1	1	1	1	1	1	1	1	1	1	1	1
g__Edaphobacter	1	1	1	0.0145504	1	1	1	1	1	1	1	1	1	1	1	1	1	1	0.039797	1
g__Subgroup_13	0.899897	0.899897	1	1	1	1	1	1	1	1	0.000554204	0.000298627	0.000554204	1	0.215076	0.215076	1.67732e-05	9.20041e-07	1	1
g__Vicinamibacteraceae	1	1	0.420638	1	1	1	1	1	1	1	1	1	1	0.604792	1	1	1	1	1	1
o__Gaiellales|__	1	1	1	1	1	1	1	1	1	1	0.4263	0.0117414	0.4263	1	1	1	0.152496	0.0602929	1	1
g__Gaiella	1	1	1	1	1	1	1	1	1	1	1	1	1	1	1	1	1	1	1	1
f__Chitinophagaceae|__	1	1	1	1	1	1	1	1	0.0110146	0.0809453	1	1	1	1	1	1	1	1	1	1
g__Puia	1	1	1	1	1	1	1	1	0.837843	1	0.363096	0.175543	0.363096	1	1	1	1	1	1	1
g__env.OPS_17	1	1	1	1	1	1	1	1	1	1	1	1	1	0.354702	1	1	1	1	1	1
g__0319-6G20	1	1	1	1	1	1	1	1	1	1	1	1	1	1	1	1	1	1	1	1
g__Nitrolancea	1	1	1	1	1	1	1	1	1	1	1	1	1	1	1	1	1	1	1	1
g__KD4-96	1	1	0.480216	1	1	1	1	1	1	1	1	1	1	1	1	1	1	1	1	1
g__Thermosporothrix	1	1	1	1	1	0.575552	1	0.00560496	1	0.0103187	1	1	1	1	0.993195	0.993195	0.173946	1	1	0.738356
g__Sporosarcina	1	1	1	1	1	1	1	1	1	1	1	1	1	1	1	1	1	1	0.879105	1
g__Paenibacillus	1	1	0.746928	0.0131387	1	0.280373	1	1	1	1	1	1	1	1	1	1	1	1	0.0357646	0.378549
g__Rokubacteriales	1	1	1	1	1	1	0.656171	1	1	1	1	1	1	1	0.470305	0.470305	1	0.27435	1	1
o__Burkholderiales|__	1	1	1	1	1	1	1	1	1	1	1	1	1	1	1	1	1	1	1	1
g__Ellin6067	0.0646719	0.0646719	1	1	1	1	1	1	0.00125454	0.00884114	1	0.300721	1	1	1	1	0.638958	0.367742	0.887025	1
g__Nevskia	1	1	1	1	1	1	1	1	1	1	1	1	1	1	1	1	1	1	1	1
g__cvE6	1	1	0.860175	1	1	0.176518	1	1	1	1	1	1	1	1	1	1	1	1	1	0.185421
g__WPS-2	1	1	1	1	1	1	1	1	1	1	1	1	1	1	1	1	1	1	1	1
